# Supplementary material for: Diagnostic reasoning prompts reveal the potential for large language model interpretability in medicine
Source: NPJ Digit Med. 2024 Jan 24;7:20. doi: 10.1038/s41746-024-01010-1 (PMC10808088; doi:10.1038/s41746-024-01010-1)
Supplement: Supplementary file 2 — Supplementary Data 1 [file 41746_2024_1010_MOESM2_ESM.csv]

index	question	answer	new_IR	IR Grade	new_AR	AR Grade	new_BR	BR Grade	new_DR	DR Grade	CoT	CoT	GPT-4->	CoT	Rationale	CoT Grade	DR	Rationale	DR Grade	IR	Rationale	IR Grade	AR	Rationale	AR Grade	BR	Rationale	BR Grade
0	Two weeks after undergoing an emergency cardiac catherization with stenting for unstable angina pectoris, a 61-year-old man has decreased urinary output and malaise. He has type 2 diabetes mellitus and osteoarthritis of the hips. Prior to admission, his medications were insulin and naproxen. He was also started on aspirin, clopidogrel, and metoprolol after the coronary intervention. His temperatu…	Cholesterol embolization	Thrombotic microangiopathy	N	Thrombotic microangiopathy.	N	Thrombotic microangiopathy.	N	Thrombotic microangiopathy	N	Atheroembolism	Y		Cholesterol embolization syndrome	This patient's presentation of decreased urinary output, elevated creatinine, and mottled purpura on the feet along with the kidney biopsy finding of intravascular spindle-shaped vacuoles suggest a diagnosis of cholesterol embolization syndrome (also known as atheroembolic renal disease). The timing of symptoms is also a clue; cholesterol embolization syndrome often occurs following invasive vasc…	Y	Cholesterol embolization syndrome	The differential for this patient includes acute kidney injury (AKI) due to various causes, such as contrast-induced nephropathy, drug-induced interstitial nephritis, cholesterol embolization, or diabetic nephropathy. The recent cardiac catheterization and onset of kidney symptoms within two weeks suggest contrast-induced nephropathy or cholesterol embolization syndrome. However, the presence of …	Y	Atheroembolic renal disease	This patient has decreased urinary output, malaise, and a renal biopsy showing intravascular spindle-shaped vacuoles which are indicative of cholesterol emboli or atheroembolic renal disease. This is typically seen after invasive vascular procedures, like cardiac catheterization in this patient, and can cause renal failure due to cholesterol crystal embolization to the renal arteries. The 'mottle…	Y	Cholesterol embolism	The patient's recent history of cardiac catheterization with stenting, the decreased urinary output, and elevated creatinine levels are indicative of acute kidney injury (AKI). The presence of intravascular spindle-shaped vacuoles on renal biopsy and a mottled, reticulated purplish discoloration of the feet suggest a diagnosis of cholesterol embolism, also known as atheroembolic kidney disease. T…	Y	Contrast-induced nephropathy	This patient's symptoms and clinical history suggest contrast-induced nephropathy (CIN). The prior probability of CIN in patients undergoing procedures with contrast like cardiac catheterization is approximately 2% but can be much higher in patients with risk factors like diabetes mellitus. Given this patient's history of diabetes (which is a significant risk factor for CIN) and recent cardiac ca…	N
10	A 46-year-old man is brought to the emergency department for evaluation of altered mental status. He was found on the floor in front of his apartment. He is somnolent but responsive when aroused. His pulse is 64/min, respiratory rate is 15/min, and blood pressure is 120/75 mm Hg. On physical examination, an alcoholic smell and slurred speech are noted. Neurological exam shows diminished deep tend…	Benzodiazepine intoxication "	Alcohol intoxication	N	Alcohol intoxication	N	Alcohol intoxication	N	Alcohol intoxication	N	Alcohol intoxication	N		Alcoholic neuropathy	This patient presents with altered mental status, a smell of alcohol, slurred speech, diminished deep tendon reflexes, and an ataxic gait. Despite having a low blood alcohol concentration, the combination of these symptoms suggests neurological damage related to chronic alcohol use. In this case, the diminished deep tendon reflexes and ataxic gait specifically suggest peripheral neuropathy, which…	N	Cerebellar disease	The differential for this patient includes alcohol intoxication, withdrawal from alcohol, illicit drug use, head trauma, stroke, hypoglycemia, or a neurological condition such as Wernicke's encephalopathy or cerebellar disease. Given that his blood alcohol concentration is low (0.04%) and he does not show symptoms consistent with alcohol withdrawal, we can rule out alcohol intoxication and withdr…	N	Wernicke's encephalopathy	This patient's symptoms of altered mental status, alcoholic smell, slurred speech, diminished deep tendon reflexes bilaterally, and ataxic gait suggest chronic alcohol abuse. However, his blood alcohol concentration is relatively low, which suggests that his symptoms are not solely due to alcohol intoxication. The presence of ataxia and diminished deep tendon reflexes, coupled with chronic alcoho…	N	Wernicke's encephalopathy	The patient's symptoms (somnolence, slurred speech, diminished deep tendon reflexes, ataxic gait) and the alcoholic smell suggest chronic alcohol misuse. Despite a blood alcohol concentration that's below the legal limit for impairment, he still displays signs of intoxication, indicating tolerance, another hallmark of chronic use. Chronic alcohol abuse can result in thiamine (vitamin B1) deficien…	N	Wernicke's encephalopathy	The prior probability of Wernicke's encephalopathy is typically low in the general population. However, in this case, the patient is showing signs of alcoholism (alcoholic smell, slurred speech), which significantly increases the prior probability. We also note neurological abnormalities like diminished deep tendon reflexes and ataxic gait, which are consistent with Wernicke's encephalopathy, the…	N
11	A 30-year-old African American woman comes to the physician for the evaluation of a dry cough and chest discomfort for the past 3 days. During this period, the patient has had headaches, muscle aches, joint pain, fever, and chills. Ten days ago, she was hiking with her family in Mississippi. The patient has asthma that is treated with an albuterol inhaler. Her mother has a lung disease treated wi…	Histoplasma capsulatum infection	Valley Fever	N	Coccidioidomycosis	N	Histoplasmosis	Y	Fungal infection	N	Valley Fever	N		Histoplasmosis	This patient has recently been hiking in Mississippi, presenting with symptoms of fever, chills, dry cough, and chest discomfort. She also has a history of asthma and a heavy smoking habit, which might predispose her to respiratory infections. She tests positive for a polysaccharide antigen and bronchoalveolar lavage reveals a dimorphic fungus with septate hyphae in macrophages. The dimorphic nat…	Y	Histoplasmosis	The differential diagnosis in this case includes: community-acquired pneumonia (e.g., Streptococcus pneumoniae, Mycoplasma pneumoniae), allergic bronchopulmonary aspergillosis (given her asthma history and smoking habit), tuberculosis (given her mother's methotrexate use), and histoplasmosis (given her travel history to Mississippi and finding of dimorphic fungi). Looking at the given information…	Y	Histoplasmosis	This patient presents with fever, cough, chest discomfort, and systemic symptoms such as headaches, muscle aches, and joint pain after hiking in Mississippi. The detection of a polysaccharide antigen in laboratory studies and a dimorphic fungus with septate hyphae in bronchoalveolar lavage suggest a fungal infection, most likely Histoplasma capsulatum. This fungus is endemic in the Mississippi Ri…	Y	Histoplasmosis	The patient's history of recent hiking in Mississippi combined with her symptoms of dry cough, chest discomfort, headaches, muscle aches, joint pain, fever, and chills suggests an infectious process, specifically a fungal infection. The detection of polysaccharide antigen and the bronchoalveolar lavage findings of macrophages filled with a dimorphic fungus with septate hyphae are key to diagnosin…	Y	Histoplasma capsulatum	The prior probability of Histoplasmosis (a fungal infection often acquired through inhalation of spores in certain geographic areas such as the Mississippi River Valley) given the patient's recent hiking trip in Mississippi could be assumed at around 10%. The presence of fever, cough, and chest discomfort increases the likelihood of this being a respiratory infection, raising the probability to p…	Y
16	A 67-year-old man who was diagnosed with arthritis 16 years ago presents with right knee swelling and pain. His left knee was swollen a few weeks ago, but now with both joints affected, he has difficulty walking and feels frustrated. He also has back pain which makes it extremely difficult to move around and be active during the day. He says his pain significantly improves with rest. He also suff…	Psoriatic arthritis	Psoriatic arthritis	Y	Psoriatic arthritis	Y	Psoriatic arthritis	Y	Psoriatic arthritis	Y	Psoriatic arthritis	Y		Psoriatic Arthritis	This patient has a long history of arthritis affecting multiple joints and back pain, along with nail pitting and dandruff. These are typical signs of psoriatic arthritis. Psoriatic arthritis is a form of inflammatory arthritis that can cause pain, swelling and sometimes damage to any joint in the body. Nail pitting and dandruff (scalp psoriasis) are characteristic of psoriasis, a skin condition …	Y	Psoriatic Arthritis	The differential diagnosis for this patient includes osteoarthritis, rheumatoid arthritis, gout, pseudogout, ankylosing spondylitis, and psoriatic arthritis. His long history of arthritis and recent involvement of multiple joints, including the knees, is suggestive of an inflammatory arthritis. The fact that his pain improves with rest goes against osteoarthritis which usually worsens with activi…	Y	Psoriatic Arthritis	The patient's clinical presentation suggests psoriatic arthritis. The patient's history of arthritis with intermittent swelling and pain in different joints over time, as well as the back pain that improves with rest, is indicative of an inflammatory arthropathy such as psoriatic arthritis. Inflammatory back pain that improves with rest is a hallmark of spondyloarthropathies, which include psoria…	Y	Psoriatic Arthritis	The patient presents with several features suggestive of psoriatic arthritis, a form of inflammatory arthritis associated with psoriasis. The symptoms include arthritis with a pattern of involvement that can be asymmetric (like in this case with one knee affected first and then the other), back pain suggestive of possible spondylitis, and characteristic skin and nail changes of psoriasis (dandruf…	Y	Psoriatic Arthritis	The prior probability of psoriatic arthritis is about 10-15% in the general population. However, this patient has several signs that increase the likelihood of psoriatic arthritis. He has joint pain and swelling, which can be seen in many types of arthritis, but the intermittent nature of the symptoms (his left knee was swollen a few weeks ago, but now his right knee is swollen) is more typical o…	Y
17	A one-day-old male is evaluated in the hospital nursery for bilious vomiting. The patient has urinated multiple times since birth but has not yet passed meconium. He was born at 38 weeks gestation to a 36-year-old gravida 3 via vaginal delivery. The pregnancy was complicated by gestational diabetes. The patient’s mother received routine prenatal care and declined first trimester screening. She su…	Duodenal atresia	Gastroschisis	N	Intestinal obstruction	N	Gastroschisis	N	Duodenal atresia	Y	Gastroschisis	N		Duodenal atresia	The baby in question is displaying signs of intestinal obstruction, as evidenced by bilious vomiting and a failure to pass meconium within the first day of life, as well as an abdomen that is distended and firm with hypoactive bowel sounds. A common cause of this situation in newborns is Hirschsprung disease, a congenital condition that causes a lack of innervation in a segment of the bowel, most…	Y	Duodenal atresia	This neonate presents with bilious vomiting, a distended abdomen, and a history of failure to pass meconium, all of which are indicative of a bowel obstruction. The differential for this presentation could include Hirschsprung disease, meconium ileus (which is associated with cystic fibrosis), intestinal atresia, malrotation with midgut volvulus, or meconium plug syndrome. Given the prenatal hist…	Y	Meconium ileus	This neonate's clinical presentation of bilious vomiting, failure to pass meconium within the first day of life, and abdominal distension are all consistent with intestinal obstruction. In the neonatal period, the most common causes of obstruction are atresias, and the most common site of atresia is the duodenum. However, given the bilious vomiting (which generally indicates obstruction distal to…	N	Intestinal atresia	The symptoms presented by this neonate, such as bilious vomiting and absence of meconium passage within the first day of life, suggest intestinal obstruction. Distention of the abdomen also points towards this. The prenatal findings are also important here, with increased amniotic fluid (polyhydramnios) and a quadruple screen result showing abnormal levels of maternal serum AFP, beta-hCG, unconju…	Y	Duodenal atresia in Down Syndrome	In Bayesian reasoning, we begin with a prior probability and then update this probability as we encounter new evidence. Given the symptoms described, we can start with a list of conditions that are common in newborns with bilious vomiting and absence of meconium: Hirschsprung's disease, meconium ileus, and intestinal atresia. The prior probability of these conditions may be similar, with no speci…	Y
21	A 55-year-old man comes to the physician because of a 6-week history of tingling pain in the sole of his right foot when he raises it above chest level during exercises. He reports that he started exercising regularly 2 months ago and that his right calf cramps when he uses the incline feature on the treadmill, forcing him to take frequent breaks. The pain completely disappears after resting for …	Femoropopliteal artery stenosis	Diabetic neuropathy	N	Peripheral artery disease.	Y	Peripheral artery disease	Y	Peripheral vascular disease	Y	Diabetic neuropathy	N		Peripheral Artery Disease	This patient is experiencing intermittent claudication, or pain that occurs in the muscles during exercise and improves with rest. The fact that he has smoked heavily for many years and has a history of type 2 diabetes means that he is at a high risk for peripheral artery disease (PAD). The absence of pedal pulses on the right side further indicates decreased arterial perfusion, which is consiste…	Y	Peripheral Artery Disease	The differential diagnosis for this patient includes peripheral artery disease (PAD), lumbar spinal stenosis, peripheral neuropathy, and venous insufficiency. The patient's history of smoking and type 2 diabetes significantly increases his risk for peripheral artery disease (PAD), which is characterized by atherosclerotic occlusive disease of the lower extremities. Classic symptoms include calf p…	Y	Peripheral Arterial Disease	This patient's history of type 2 diabetes mellitus, heavy smoking, hypertension, and the symptoms of calf pain during exercise (which disappears with rest), the absence of pedal pulses in the right foot, and symptoms being induced by the straight leg raise test indicate peripheral arterial disease (PAD). PAD typically presents as claudication (pain in the legs with exertion, often affecting the c…	Y	Peripheral Artery Disease	This patient has several risk factors for peripheral artery disease (PAD), including long-standing smoking history, type 2 diabetes, and hypertension. His symptoms of calf claudication (cramping pain that occurs with exercise and is relieved with rest), pallor of the foot on elevation, and absence of pedal pulses on the right side are classic for PAD. PAD is a result of atherosclerotic occlusive …	Y	Peripheral Artery Disease	The prior probability of peripheral arterial disease (PAD) in a patient with a long history of smoking and diabetes is around 20%. The presence of exercise-induced calf pain (claudication) that resolves with rest increases the likelihood of PAD to around 50%. The symptom of pain in the foot when it's raised above chest level (indicating possible ischemia when gravity reduces arterial inflow), tak…	Y
23	A 56-year-old man with a history of hypertension presents to his physician with progressive fatigue and new onset muscle cramps. He has had no recent changes to his medication regimen, which includes hydrochlorothiazide, lisinopril, and amlodipine. His temperature is 98.0°F (36.7°C), blood pressure is 174/111 mmHg, pulse is 70/min, respirations are 12/min, and oxygen saturation is 98% on room air…	Aldosterone excess	Primary hyperaldosteronism	Y	Primary aldosteronism	Y	Primary aldosteronism	Y	Primary hypertension	N	Primary hyperaldosteronism	Y		Primary Hyperaldosteronism	The patient presents with fatigue, muscle cramps, and hypertension. He is also on medication for hypertension, but his blood pressure is still elevated, suggesting secondary hypertension. His lab results reveal hypokalemia (low potassium) and metabolic alkalosis (high bicarbonate), which are classic findings in hyperaldosteronism. Hyperaldosteronism is a condition where the adrenal glands produce…	Y	Primary Aldosteronism	The differential diagnosis for the underlying etiology of hypertension in this patient could include essential (primary) hypertension, secondary hypertension due to renal disease, renovascular disease, primary aldosteronism, Cushing's syndrome, pheochromocytoma, or coarctation of the aorta. First, we can consider the most common cause of hypertension, which is essential hypertension. However, the…	Y	Primary Hyperaldosteronism (Conn's Syndrome)	This patient presents with hypertension, hypokalemia (K+ 3.3 mEq/L; normal range: 3.5-5.0 mEq/L), and metabolic alkalosis (HCO3-: 33 mEq/L; normal range: 22-28 mEq/L). This combination of signs is highly suggestive of primary hyperaldosteronism (Conn's syndrome), a condition characterized by the overproduction of aldosterone from the adrenal glands. Aldosterone promotes renal sodium and water ret…	Y	Primary Hyperaldosteronism	This patient has hypertension, fatigue, and muscle cramps with laboratory values showing hypokalemia (K+: 3.3 mEq/L, normal is 3.5-5.5 mEq/L) and metabolic alkalosis (HCO3-: 33 mEq/L, normal is 22-28 mEq/L). He is taking a thiazide diuretic (hydrochlorothiazide), an ACE inhibitor (lisinopril), and a calcium channel blocker (amlodipine). Thiazide diuretics can cause hypokalemia and metabolic alkal…	Y	Hyperaldosteronism	This patient presents with fatigue, muscle cramps, hypertension, and hypokalemia (K+ 3.3 mEq/L). First, we should consider the prior probability of different causes for hypertension. Primary (or essential) hypertension is the most common cause, accounting for approximately 90-95% of cases, while secondary hypertension accounts for the remaining 5-10%. However, this patient's hypokalemia suggests …	Y
24	A 61-year-old man with schizophrenia in a locked inpatient psychiatry unit was observed making an unusual smacking motion with his lips, pursing his mouth, and blinking excessively. These symptoms started slowly about 2 weeks ago and have become more pronounced, but they do not seem to bother the patient. He resides in an inpatient psychiatric facility where he has been successfully treated with …	Tardive dyskinesia	Tardive dyskinesia	Y	Tardive dyskinesia	Y	Tardive dyskinesia	Y	Tardive dyskinesia	Y	Tardive dyskinesia	Y		Tardive dyskinesia	The patient is a 61-year-old man with schizophrenia who has been receiving haloperidol for several months and is now showing abnormal involuntary movements such as lip smacking, mouth pursing, and excessive blinking. These symptoms are consistent with tardive dyskinesia, a condition that is often a side effect of long-term use of antipsychotic medications, especially the typical antipsychotics li…	Y	Tardive dyskinesia	The differential for this patient includes tardive dyskinesia, acute dystonic reaction, pseudoparkinsonism, akathisia, and neuroleptic malignant syndrome. These are all potential side effects of antipsychotic medications like haloperidol. The onset of symptoms a few weeks after starting haloperidol and the presence of smacking motion with his lips, pursing his mouth, and blinking excessively favo…	Y	Tardive dyskinesia	This patient's symptoms of repetitive lip smacking, mouth pursing, and excessive blinking are suggestive of tardive dyskinesia, a syndrome characterized by abnormal, involuntary, and repetitive movements. Tardive dyskinesia is often a side effect of long-term or high-dose usage of antipsychotic medications, such as haloperidol, that this patient has been using.	Y	Tardive dyskinesia	This patient's symptoms are characterized by repetitive, involuntary, purposeless movements, such as lip smacking, pursing of the mouth, and excessive blinking. These are typical signs of a condition known as tardive dyskinesia. This condition is often a side effect of long-term or high-dose use of antipsychotic drugs, like haloperidol, which this patient has been receiving for his schizophrenia.…	Y	Tardive dyskinesia	The prior probability of tardive dyskinesia in patients taking haloperidol long-term is roughly 20%. The presence of lip smacking, mouth pursing, and excessive blinking, which are common symptoms of tardive dyskinesia, increase the posterior probability to 50%. The fact that these symptoms have been developing slowly over the course of weeks, which is consistent with the onset of tardive dyskines…	Y
26	A 2-year-old boy is brought to the physician for evaluation of pallor and increasing lethargy for 2 days. One week ago, he experienced abdominal pain, vomiting, and bloody diarrhea that have since subsided. The patient's father states that they returned early from a 6-week roadtrip in Mexico because of these symptoms. His parents have been giving him oral rehydration solution. His immunizations a…	Hemolytic uremic syndrome	Hemolytic-uremic syndrome	Y	Hemolytic anemia	N	Hemolytic anemia	N	Hemolytic anemia	N	Hemolytic uremic syndrome	Y		Hemolytic uremic syndrome	This child's presentation includes recent abdominal pain, vomiting, bloody diarrhea, pallor, lethargy, and recent travel in Mexico. The physical examination reveals scleral icterus (yellowing of the eyes due to elevated bilirubin), and the laboratory findings indicate hemolytic anemia (low hemoglobin, high lactate dehydrogenase, and schistocytes on blood smear), thrombocytopenia (low platelet cou…	Y	Hemolytic uremic syndrome	The differential diagnosis for this patient includes conditions that cause hemolytic anemia and renal dysfunction, such as hemolytic uremic syndrome (HUS), thrombotic thrombocytopenic purpura (TTP), disseminated intravascular coagulation (DIC), and paroxysmal nocturnal hemoglobinuria (PNH). The child has recently been to Mexico where he experienced abdominal pain, vomiting, and bloody diarrhea. T…	Y	Hemolytic uremic syndrome	This child is presenting with signs and symptoms consistent with Hemolytic Uremic Syndrome (HUS), which is characterized by microangiopathic hemolytic anemia, thrombocytopenia, and acute renal failure. HUS is commonly seen in children following an infection with Shiga toxin-producing organisms such as E. coli, often acquired from contaminated food or water which is consistent with his recent trip…	Y	Hemolytic uremic syndrome	The symptoms of this patient suggest that he is suffering from Hemolytic Uremic Syndrome (HUS). The evidence includes recent gastroenteritis with bloody diarrhea, which is typically associated with an infection by the bacterium Escherichia coli, particularly the O157:H7 strain, common in uncooked or undercooked meat or contaminated water/produce, which can be likely during his trip to Mexico. In …	Y	Hemolytic uremic syndrome	The prior probability of hemolytic uremic syndrome (HUS) in a young child with gastrointestinal symptoms (diarrhea) and a recent history of travel in a region with potential E. coli O157:H7 exposure (Mexico) can be estimated at around 5%. The presence of anemia (Hemoglobin 8.5 g/dL) and pallor in the child increases the posterior probability of HUS to 15%, as both are common signs of HUS. The ele…	Y
31	A 3-week-old male newborn is brought to the hospital because of poor weight gain since birth. He was born at 38 weeks' gestation via normal vaginal delivery. He weighed 3005 g (6 lb, 10 oz) at birth and currently weighs 2835 g (6 lb, 4 oz). He has been latching on and breastfeeding well since birth. His mother has a history of Graves' disease and underwent near-total thyroidectomy in the second t…	Transplacental passage of TSH receptor antibodies	Neonatal Graves' disease	Y	Congenital hypothyroidism	N	Congenital hypothyroidism	N	Congenital hypothyroidism	N	Congenital hypothyroidism	N		Neonatal Graves' Disease	This is a newborn who is having difficulty gaining weight and is irritable, tachycardic, febrile, and diaphoretic, which are signs of hypermetabolism. He also has a swelling in the neck. The mother has a history of Graves' disease, an autoimmune condition that affects the thyroid gland, leading to hyperthyroidism. This condition can result in the passage of thyroid-stimulating immunoglobulins (TS…	Y	Neonatal Graves' Disease	The differential for this patient includes: hyperthyroidism, hypothyroidism, dehydration, infection, metabolic disease, and malnutrition. Given the maternal history of Graves' disease and the baby's symptoms (irritability, tachycardia, diaphoresis, poor weight gain, and neck swelling), this strongly suggests neonatal hyperthyroidism. The thyroid gland in the neck might be enlarged due to thyroid …	Y	Neonatal Hyperthyroidism	This neonate presents with poor weight gain despite adequate breastfeeding, irritability, tachycardia, diaphoresis, and lack of subcutaneous fat. These are all signs of hypermetabolism typically associated with hyperthyroidism. The mother's history of Graves' disease is significant as maternal anti-thyroid stimulating hormone (TSH) receptor antibodies can cross the placenta and stimulate the feta…	Y	Neonatal Graves' Disease	The history of poor weight gain, irritability, diaphoresis, and tachycardia in this infant is suggestive of hyperthyroidism. Given the mother's history of Graves' disease, it's likely that maternal autoantibodies against the thyroid-stimulating hormone (TSH) receptor have crossed the placenta and are stimulating the newborn's thyroid. This condition is known as neonatal Graves' disease. The swell…	Y	Neonatal Graves' Disease	The prior probability of neonatal Graves' disease in infants born to mothers with Graves' disease is about 1-5%. The infant's irritability and tachycardia increases the posterior probability of neonatal Graves' disease to about 15%. The fact that the infant is underweight for his age, despite adequate breastfeeding, increases the probability to about 30%. The mother's history of Graves' disease, …	Y
32	A 27-year-old man presents to the emergency department after a motor vehicle collision. The patient was the front seat unrestrained driver in a head on collision. The patient’s echocardiogram (ECG) is notable only for sinus tachycardia. His temperature is 99.5°F (37.5°C), blood pressure is 107/58 mmHg, pulse is 120/min, respirations are 17/min, and oxygen saturation is 98% on room air. The patien…	Cardiac contusion	Myocardial contusion	Y	Myocardial contusion	Y	Myocardial contusion	Y	Myocardial contusion	Y	Cardiac contusion	Y		Myocardial Contusion	This patient was involved in a high-energy trauma, specifically a head-on collision, where the driver was unrestrained. This implies a significant force to the chest. The patient is tachycardic and has chest pain. Also, he has chest wall bruising, suggesting direct trauma to the chest. The elevated pulmonary capillary wedge pressure suggests an increase in left ventricular end-diastolic pressure,…	Y	Myocardial Contusion	The differential diagnosis for this patient includes myocardial infarction, myocardial contusion, pulmonary embolism, pneumothorax, and aortic dissection. Given his history of a front-seat, head-on collision without restraints, the bruising on his chest wall, and the elevated pulmonary capillary wedge pressure, myocardial contusion is a very likely possibility. Myocardial contusion is a type of c…	Y	Myocardial Contusion	This patient was involved in a high-speed motor vehicle collision and has bruising over his chest wall. This, in combination with his chest pain and elevated troponin levels, suggests a cardiac contusion, a condition often associated with blunt chest trauma. Pulmonary capillary wedge pressure could be elevated due to left ventricular dysfunction resulting from the myocardial injury. His echocardi…	Y	Myocardial Contusion	This patient's presentation is suggestive of a traumatic cardiac injury given his recent involvement in a motor vehicle collision and unrestrained status, which could have resulted in significant blunt force trauma to the chest. The bruising on the chest wall is indicative of this. The presence of chest pain, elevated troponins, and elevated pulmonary capillary wedge pressure are suggestive of my…	Y	Cardiac Contusion	Step 1: We first consider the prior probability. This patient was involved in a motor vehicle collision (MVC) and was an unrestrained driver. The probability of traumatic injury due to an MVC is quite high. Step 2: The patient's echocardiogram only shows sinus tachycardia and physical exam reveals bruising over his chest wall. This fact does not tell us the specific nature of the injury but sugge…	Y
37	A 59-year-old man is evaluated for progressive joint pain. There is swelling and tenderness over the first, second, and third metacarpophalangeal joints of both hands. His hand radiograph is shown. He has had diabetes mellitus for 2 years which is not well controlled with medications. Lab studies show a transferrin saturation of 88% and serum ferritin of 1,200 ng/mL. What best represents the etio…	Deposition of calcium pyrophosphate (CPP) crystals	Hemochromatosis	Y	Hemochromatosis	Y	Rheumatoid arthritis	N	Hemochromatosis	Y	Hemochromatosis	Y		Hemochromatosis	The presented patient has joint pain and swelling in his hands, especially over the metacarpophalangeal joints, which might suggest an inflammatory or degenerative joint condition. However, in the context of uncontrolled diabetes mellitus, abnormal iron studies with high transferrin saturation and serum ferritin, the patient's joint condition is most likely secondary to hemochromatosis. Hemochrom…	Y	Hemochromatosis	The differential for this patient includes: osteoarthritis, rheumatoid arthritis, gout, pseudogout, diabetes-related joint disease, and hemochromatosis. The patient has a history of diabetes, which could be related to osteoarthritis or diabetes-related joint disease, but these would not explain the high transferrin saturation and serum ferritin levels. Rheumatoid arthritis is usually associated w…	Y	Hemochromatosis	This patient's clinical presentation with the findings of joint pain, particularly in the metacarpophalangeal joints, along with the laboratory findings of high transferrin saturation and high serum ferritin strongly suggests a diagnosis of hemochromatosis. Hemochromatosis is a condition characterized by increased intestinal absorption of dietary iron, which accumulates in the body. The excess ir…	Y	Hemochromatosis	This patient's presentation suggests arthritis, but the specific type and etiology is given away by the laboratory findings. Transferrin saturation of 88% and a ferritin level of 1200 ng/mL are significantly elevated, suggesting iron overload. This is a hallmark of hemochromatosis, a condition where the body absorbs too much iron from the diet, leading to iron deposition in various tissues, inclu…	Y	Hemochromatosis	This patient presents with joint pain and hand swelling, along with a transferrin saturation of 88% and a serum ferritin level of 1,200 ng/mL. The symptoms, along with the lab values, suggest a diagnosis of hemochromatosis. Step 1: Prior probability The prevalence of hemochromatosis in the general population is low, about 0.5%. Step 2: Likelihood ratios The presence of joint pain, especially in t…	Y
40	A 30-year-old woman comes to the physician because she has been unable to conceive for 3 years. Analysis of her husband's semen has shown normal sperm counts during this time. The patient also reports episodic pelvic and back pain accompanied by painful diarrhea for 5 years. She has about one such episode on average per month for 4–6 days. She has taken ibuprofen for the pain, which has provided …	Endometrial tissue outside the uterine cavity	Endometriosis	Y	Endometriosis	Y	Endometriosis	Y	Endometriosis	Y	Endometriosis	Y		Retrograde menstruation	This patient's symptoms of chronic pelvic and back pain and dyschezia (painful bowel movements), which are cyclic and correspond with her menstrual cycle, along with infertility, are classic for endometriosis. Endometriosis is a condition where endometrial tissue, which normally lines the inside of the uterus, grows outside the uterus. The cyclic symptoms correspond to hormonal changes in the men…	Y	Endometriosis	The differential for this patient includes endometriosis, pelvic inflammatory disease (PID), polycystic ovary syndrome (PCOS), and uterine fibroids. PID typically presents with lower abdominal pain, abnormal vaginal discharge, and can lead to infertility, but does not align with her pain pattern or diarrhea. PCOS typically presents with irregular menses, hirsutism, obesity, and infertility, which…	Y	Endometrial tissue implantation	This patient has been experiencing difficulty conceiving, along with chronic pelvic and back pain and painful diarrhea which typically are aggravated during her menstrual cycles. These symptoms are characteristic of endometriosis, a condition in which endometrial-like tissue is found outside the uterus. These ectopic tissues respond to hormonal changes during the menstrual cycle and lead to cycli…	Y	Endometriosis	This patient's inability to conceive combined with cyclical pelvic and back pain as well as painful diarrhea suggests endometriosis, a condition where endometrial tissue is found outside of the uterus. The symptoms usually peak during menstruation when this ectopic endometrial tissue also undergoes cyclic hormonal changes. The pain is likely due to local inflammatory response and irritation of ad…	Y	Ectopic endometrial tissue	The prior probability of endometriosis in a woman with infertility is around 20-50%. The patient reports episodic pelvic and back pain along with painful diarrhea, which is characteristic of endometriosis, and increases the posterior probability to around 70%. Moreover, the timing of her pain suggests that it is associated with her menstrual cycle, which is also consistent with endometriosis, fur…	Y
42	A 26-year-old woman is brought to the emergency department 20 minutes after being involved in a high-speed motor vehicle collision in which she was a restrained passenger. On arrival, she is lethargic and incoherent. She has severe facial lacerations and is in respiratory distress. Her pulse is 130/min, respirations are 29/min, and blood pressure is 90/58 mm Hg. Pulse oximetry on room air shows a…	Thoracic aortic rupture	Traumatic flail chest	N	Tension pneumothorax	N	Traumatic diaphragmatic hernia	N	Pneumothorax	N	Traumatic flail chest	N		Aortic rupture	The patient was involved in a high-speed motor vehicle collision and presents with multiple concerning symptoms. She has severe facial lacerations, signs of respiratory distress, and low oxygen saturation. Physical examination suggests a lung issue on the left side (dullness to percussion, decreased breath sounds), which along with the findings of a fractured second left rib and depression of the…	Y	Thoracic aortic rupture	The differential diagnosis for this patient could include tension pneumothorax, hemothorax, flail chest, pulmonary contusion, traumatic aortic rupture, or tracheobronchial injury. She is experiencing respiratory distress and has a decreased saturation on pulse oximetry which suggests significant pulmonary or cardiovascular compromise. Physical examination reveals dullness to percussion and decrea…	Y	Traumatic aortic rupture	The clinical presentation of this patient suggests severe trauma as a result of a high-speed motor vehicle collision. Key findings include lethargy and incoherence (likely due to hypoxia and/or shock), respiratory distress, and a low oxygen saturation. The dullness to percussion and decreased breath sounds over the left lung base suggest a hemothorax or pneumothorax, possibly due to a fractured s…	Y	Traumatic aortic injury	This patient's presentation and the findings on the chest X-ray are suggestive of traumatic aortic injury. The high-speed motor vehicle collision provided a mechanism for such an injury. Notably, the chest X-ray findings include a widened mediastinum and deviation of the nasogastric tube, which are indicative of possible aortic injury. The fractured rib also suggests significant thoracic trauma. …	Y	Traumatic aortic rupture	The prior probability of traumatic aortic rupture, considering the general population, is relatively low. However, given that the woman was involved in a high-speed motor vehicle collision, the probability increases. Additionally, her physical examination results suggest decreased breath sounds over the left lung base, potentially indicative of a hemothorax, which may be associated with aortic in…	Y
47	A 2-day-old male newborn is brought to the physician because of yellowing of the skin and sclerae for 16 hours. He had previously been well. He was born at 38 weeks' gestation via uncomplicated vaginal delivery and weighed 3.1 kg (6 lb 13 oz). The mother has no medical insurance and did not receive prenatal care. The newborn's 4-year-old brother has sickle cell disease. Examination shows jaundice…	Anti-B antibodies	Hemolytic disease of the newborn	N	Hemolytic disease of the newborn.	N	Hemolytic disease of the newborn	N	Hemolytic disease of the newborn.	N	Hemolytic disease	N		Hemolytic disease of the Newborn	This newborn has hyperbilirubinemia, as evidenced by jaundice and a high total bilirubin level. Hyperbilirubinemia is commonly seen in newborns, but its etiology varies. The significant information in this case is the mother's Rh-negative blood type and the positive anti-Rh antibody titer. Despite the baby also being Rh-negative, the fact that the mother has anti-Rh antibodies implies a past sens…	Y	ABO incompatibility	The differential for this newborn includes physiological jaundice, neonatal sepsis, biliary atresia, Rh or ABO incompatibility, and hereditary spherocytosis. Physiological jaundice typically appears after the first 24 hours of life and peaks around day 3-4, while neonatal sepsis would likely present with additional systemic symptoms. Biliary atresia would present with jaundice persisting after tw…	Y	ABO incompatibility	This newborn presents with jaundice, hepatosplenomegaly, anemia (hemoglobin 11 g/dL), and high reticulocyte count (9%). The newborn's clinical picture and lab findings are indicative of hemolytic disease of the newborn (HDN), which arises due to an incompatibility between the maternal and fetal blood types. The positive maternal anti-Rh antibody titer and Rh-negative status of both mother and bab…	Y	ABO incompatibility	The patient is a 2-day-old newborn presenting with jaundice, which is a common condition in newborns. However, the high level of total serum bilirubin (11.3 mg/dL), with primarily indirect bilirubin (unconjugated), and a high percentage of reticulocytes suggests hemolytic disease of the newborn (HDN), a condition in which there is an increased breakdown of red blood cells. This is supported by th…	Y	Hemolytic disease of the Newborn	The initial (prior) probability of this newborn having hemolytic disease of the newborn (HDN) due to Rh incompatibility is fairly low given that both the mother and baby are Rh-negative. However, we should still consider other forms of HDN and the steps to evaluate them. Given the baby's brother has sickle cell disease, the posterior probability of a hemoglobinopathy causing increased hemolysis i…	Y
49	A 66-year-old male presents to his primary care physician to discuss his increasing shortness of breathover the last 3 months. He notes that this is particularly obvious when he is mowing his lawn or climbing the stairs in his home. His past medical history is significant for hypertension that is well-controlled with lisinopril. His vital signs are as follows: T 37.6 C, HR 88, BP 136/58, RR 18, S…	Aortic regurgitation	Aortic regurgitation	Y	Congestive heart failure.	N	Aortic stenosis	N	Aortic stenosis	N	Aortic regurgitation	Y		Aortic regurgitation	This patient presents with shortness of breath during exertion (like mowing the lawn or climbing stairs) which is suggestive of a cardiovascular condition causing inadequate oxygen supply. His physical examination reveals multiple types of murmurs: an early diastolic blowing decrescendo murmur, a midsystolic murmur, a late diastolic rumbling murmur, and an S3 heart sound. The combination of these…	Y	Aortic regurgitation	The differential diagnosis for this patient could include aortic stenosis, aortic regurgitation, mitral stenosis, and mitral regurgitation. The described early diastolic blowing, decrescendo murmur best heard at the left sternal border is characteristic of aortic regurgitation. The midsystolic murmur heard best at the right upper sternal border could suggest aortic stenosis but it is usually hear…	Y	Aortic regurgitation and mitral stenosis	This patient presents with symptoms of exertional dyspnea (shortness of breath during activities such as mowing the lawn or climbing stairs), which may indicate cardiac disease. Upon physical examination, the doctor hears several murmurs and an S3 heart sound, and palpates bounding pulses, all of which are indicative of specific types of heart conditions. The early diastolic blowing, decrescendo …	Y	Aortic regurgitation and mitral stenosis	This patient presents with several murmurs that can be indicative of multiple cardiovascular pathologies. The presence of an early diastolic blowing, decrescendo murmur heard best at the left sternal border is suggestive of aortic regurgitation. This finding is further supported by the presence of bounding pulses (a.k.a. Corrigan's pulses), a sign associated with aortic regurgitation. The midsyst…	Y	Multiple valvular diseases, heart failure	The patient's symptoms of shortness of breath during physical activities, also known as exertional dyspnea, indicate some form of cardiovascular issue. The nature of the cardiac murmurs and the presence of bounding pulses offer additional clues. The prior probability of having aortic regurgitation, for example, in a general population over 60 years of age, might be around 4%. The presence of an e…	Y
50	A 28-year-old woman presents following a suicide attempt 2 days ago. She says that her attempt was a result of a fight with her boyfriend and that she slit her wrists in an attempt to keep him from breaking up with her. In the past, she has had many turbulent relationships, both romantic and in her family life. Her family members describe her as being very impulsive and frequently acting to manip…	Borderline personality disorder	Borderline personality disorder	Y	Borderline personality disorder	Y	Borderline personality disorder	Y	Borderline Personality Disorder	Y	Borderline Personality Disorder	Y		Borderline personality disorder	The patient is presenting with a pattern of unstable and intense interpersonal relationships, manipulative behavior, impulsivity, and emotional instability (as evidenced by rapid shifts from sobbing to anger). Furthermore, she has demonstrated a pattern of self-harming behavior as a reaction to perceived abandonment (e.g., her boyfriend breaking up with her). These are hallmark symptoms of border…	Y	Borderline personality disorder	The differential diagnosis for this patient includes Borderline Personality Disorder, Bipolar disorder, Major depressive disorder with suicidal ideation, and Histrionic personality disorder. Based on the details given, Borderline Personality Disorder (BPD) seems most likely. BPD is often characterized by unstable and intense interpersonal relationships, impulsivity, and manipulative behaviors � a…	Y	Borderline personality disorder	The patient exhibits impulsive behaviors, turbulent relationships, and manipulative actions, which are often associated with borderline personality disorder. Self-harm and suicide attempts are also common symptoms. The intense and rapidly changing emotional states (alternating between sobbing and anger), along with the fact that these behaviors have caused distress and dysfunction in her life, le…	Y	Borderline personality disorder	This patient's clinical presentation is suggestive of a personality disorder, more specifically Borderline Personality Disorder (BPD). Her impulsive behavior, turbulent relationships, emotional instability, and self-harming behavior (i.e., wrist slitting as an extreme reaction to a potential breakup) are all classic symptoms of BPD. Furthermore, patients with BPD often show alternating mood state…	Y	Borderline personality disorder	The prior probability of Borderline Personality Disorder (BPD) in a general population is about 1.6%. Given the patient's history of turbulent relationships, the probability of BPD increases to about 20%. The fact that the patient made a suicide attempt following a fight with her boyfriend, which can be seen as an impulsive action and an extreme response to fear of abandonment, increases the prob…	Y
54	A 51-year-old man is brought to the emergency department because of a 2-day history of fever, abdominal pain, and confusion. His wife states that he has been unable to recall his birthday or her name. He was diagnosed with hepatitis C 3 years ago but refused treatment. He has been treated twice in the past year for acute pancreatitis. There is no family history of serious illness. His only medica…	Bacterial translocation	Spontaneous bacterial peritonitis	Y	Cirrhosis.	N	Spontaneous bacterial peritonitis.	Y	Cirrhosis	N	Spontaneous bacterial peritonitis	Y		Spontaneous bacterial peritonitis.	This patient is presenting with symptoms suggestive of hepatic encephalopathy (confusion and fine tremors), cirrhosis (scleral icterus, spider angiomas, and ascites indicated by shifting dullness on examination), and a history of hepatitis C. He also shows signs of infection (fever, leukocytosis, and high neutrophil count in ascitic fluid). The combination of these findings suggests spontaneous b…	Y	Spontaneous bacterial peritonitis.	The differential diagnosis for this patient includes complications of chronic liver disease such as hepatic encephalopathy, spontaneous bacterial peritonitis (SBP), hepatorenal syndrome, or hepatic hydrothorax. His long-term untreated hepatitis C and signs of chronic liver disease (scleral icterus, spider angiomas, ascites) make these likely possibilities. Additionally, his confusion and the alte…	Y	Spontaneous bacterial peritonitis.	This patient's history of hepatitis C, presentation with ascites, confusion (likely hepatic encephalopathy), fever, and elevated neutrophils in the ascitic fluid strongly suggest Spontaneous Bacterial Peritonitis (SBP). SBP is a bacterial infection in the peritoneal cavity and is most common in patients with cirrhosis and ascites. Symptoms may be subtle, but can include fever, abdominal pain, cha…	Y	Spontaneous bacterial peritonitis.	This patient's presentation is suggestive of spontaneous bacterial peritonitis (SBP), a common and potentially lethal complication of cirrhosis and ascites. SBP typically presents with nonspecific symptoms such as fever, abdominal pain, and altered mental status (in this case, confusion). It may present without abdominal pain or tenderness, particularly in patients with cirrhosis. SBP is diagnose…	Y	Spontaneous bacterial peritonitis.	This patient presents with confusion, fever, abdominal pain, and ascites in the setting of known hepatitis C infection and alcohol abuse, suggesting a diagnosis of spontaneous bacterial peritonitis (SBP). Step 1: Prior probability The prior probability of SBP in patients with liver cirrhosis and ascites is about 15%. Step 2: Symptoms evidence He presents with fever (38.3°C or 100.9°F) and abdomin…	Y
56	A 43-year-old woman presents with complaints of retrosternal burning associated with eating. It has persisted for the past several years but has been getting worse. Her past medical history is unknown and this is her first time seeing a doctor. She states she is otherwise healthy and review of systems is notable for episodic hand pain that is worse in the winter as well as a chronic and severe co…	Esophageal fibrosis	GERD	N	GERD	N	GERD	N	GERD	Y	GERD	N		Acid reflux into the esophagus.	The woman's chief complaint is retrosternal burning associated with eating, a classic symptom of gastroesophageal reflux disease (GERD). GERD is due to the reflux of stomach acid into the esophagus, which is often caused by the relaxation of the lower esophageal sphincter or increased intra-abdominal pressure. Other possible contributing factors to GERD include her chronic smoking habit which can…	Y	Lower esophageal sphincter dysfunction	The patient presents with retrosternal burning associated with eating, which is suggestive of gastroesophageal reflux disease (GERD). GERD is due to a malfunction of the lower esophageal sphincter (LES), which allows gastric acid to reflux into the esophagus. This is the most likely explanation for her chief complaint. However, other symptoms mentioned such as chronic and severe cough, dyspnea, h…	Y	Lower esophageal sphincter dysfunction	This patient's symptoms of retrosternal burning (heartburn) that worsens with eating, in addition to her reported history of severe cough and dyspnea (shortness of breath), point to the possibility of gastroesophageal reflux disease (GERD). GERD is a condition where the lower esophageal sphincter (LES) fails to close properly, which allows gastric acid to flow back (reflux) into the esophagus fro…	Y	Systemic sclerosis-induced GERD	The patient presents with retrosternal burning that is worse with eating, suggesting gastroesophageal reflux disease (GERD). GERD is caused by the lower esophageal sphincter's inability to close properly, which allows acidic stomach contents to backflow into the esophagus causing the characteristic burning sensation. The high blood pressure, episodic hand pain worse in winter (suggestive of Rayna…	Y	Gastroesophageal reflux disease.	The patient presents with a chief complaint of retrosternal burning associated with eating, which is a classic presentation of gastroesophageal reflux disease (GERD). The Bayesian reasoning would be as follows: The prior probability of GERD in the general population is about 20%. This is our starting point. The posterior probability will be adjusted based on the information provided in the clinic…	Y
57	A 66-year-old man presents to the emergency department with abdominal pain, nausea, and vomiting. He endorses diffuse abdominal tenderness. His past medical history is notable for diabetic nephropathy, hypertension, dyslipidemia, depression, and morbid obesity. He also is currently being treated for an outbreak of genital herpes. His temperature is 99.0°F (37.2°C), blood pressure is 184/102 mmHg,…	Metformin	Osmotic diarrhea	N	Dehydration	N	Diabetic ketoacidosis	N	Dehydration	N	Hypokalemic metabolic alkalosis	N		Diabetic Ketoacidosis	The patient's lab results show a low bicarbonate level (HCO3-) of 11 mEq/L. This is significantly below the normal range of 22-28 mEq/L, indicating a primary metabolic acidosis. In metabolic acidosis, the body either produces too much acid, loses too much bicarbonate, or a combination of both. The anion gap should also be calculated in cases of metabolic acidosis to help determine the cause. The …	N	Chronic kidney disease	The differential diagnosis for this patient's laboratory derangements includes metabolic acidosis due to either increased acid production, decreased acid secretion, or loss of bicarbonate. The causes of metabolic acidosis could be diabetic ketoacidosis, lactic acidosis, kidney disease, medications, or gastrointestinal bicarbonate loss. The normal anion gap is calculated as [Na+] - ([Cl-] + [HCO3-…	N	Diabetic Ketoacidosis	The patient's lab results show a bicarbonate level of 11 mEq/L, which is significantly lower than the normal range (22-28 mEq/L). This indicates a metabolic acidosis. Furthermore, his anion gap is calculated as follows: Na+ - (Cl- + HCO3-) = 141 - (99 + 11) = 31 mEq/L. The normal anion gap is usually around 8-12 mEq/L, indicating that this patient has a high anion gap metabolic acidosis. The elev…	N	Chronic kidney disease	This patient's laboratory values reveal a low HCO3- level, indicative of a metabolic acidosis. Given the history of diabetic nephropathy and elevated creatinine, this suggests chronic kidney disease (CKD). CKD results in decreased renal excretion of acid, leading to metabolic acidosis. The kidney disease can also cause impaired glucose control, which is shown by the high glucose level. Moreover, …	N	Renal tubular acidosis	This patient's bicarbonate level is significantly lower than normal, suggesting a metabolic acidosis. A basic step-by-step Bayesian inference approach to determine the cause of this patient's acid-base disturbance could be as follows: The prior probability of having metabolic acidosis in a 66-year-old man with a history of diabetic nephropathy is around 20%. Given the patient's history of diabete…	N
59	A 28-year-old gravida 1 at 32 weeks gestation is evaluated for an abnormal ultrasound that showed fetal microcephaly. Early in the 1st trimester, she had fevers and headaches for 1 week. She also experienced myalgias, arthralgias, and a pruritic maculopapular rash. The symptoms resolved without any medications. A week prior to her symptoms, she had traveled to Brazil where she spent most of the e…	Zika virus	Zika virus	Y	Zika virus	Y	Zika virus	Y	Zika virus	Y	Zika virus	Y		Zika virus	This patient's history of travel to Brazil, which is known to have cases of Zika virus, along with symptoms of fever, headache, myalgia, arthralgia, and a maculopapular rash in the first trimester, are highly suggestive of a Zika virus infection. The finding of microcephaly in her baby further supports this diagnosis, as Zika virus infection in pregnancy is known to cause severe birth defects, in…	Y	Zika virus	The differential for the etiologic agents in this case could include: Toxoplasma gondii, rubella virus, cytomegalovirus (CMV), herpes simplex virus (HSV), syphilis, and Zika virus. Each of these agents can cause congenital infections leading to fetal microcephaly. However, the patient's negative IgM and IgG titers for toxoplasmosis exclude toxoplasmosis as a possibility. Her symptoms of fever, he…	Y	Zika virus	This pregnant woman had a febrile illness characterized by headache, myalgia, arthralgia, and rash during the first trimester of pregnancy after a trip to Brazil, where Zika virus is endemic. The detection of fetal microcephaly on ultrasound is an important clue. Zika virus infection during pregnancy can cause serious damage to the central nervous system of the fetus, including microcephaly. Ther…	Y	Zika virus	This patient's symptoms of fevers, headaches, myalgias, arthralgias, and a pruritic maculopapular rash during the first trimester of her pregnancy, combined with her history of traveling in Brazil without mosquito repellent, strongly suggest infection with Zika virus. Zika virus is a flavivirus transmitted primarily by Aedes mosquitoes. It is endemic in parts of Brazil and other tropical regions.…	Y	Zika virus	The prior probability of Zika virus infection given the context of Brazil travel and evening outdoor activity (with mosquitoes) is already quite high, let's say 40%. The patient's symptoms of fever, headache, myalgias, arthralgias, and a pruritic maculopapular rash are typical for Zika virus infection, which increases the posterior probability to 70%. Given the ultrasound finding of fetal microce…	Y
62	A 41-year-old man presents to the emergency room with sudden onset of blurry vision one hour ago. He states that he was resting at home when he noticed he had difficulty reading. Currently, he is also starting to see double, and is seeing two images on top of each other. Earlier today, he felt ill with nausea, vomiting, and watery diarrhea, which he attributed to food he had eaten at a picnic the…	Decreased acetylcholine release	Botulism	Y	Food poisoning.	N	Botulism	Y	Food poisoning	N	Botulism	Y		Botulinum toxin-induced paralysis	This patient has signs of gastrointestinal illness (nausea, vomiting, diarrhea) following a picnic where foodborne illness is a common occurrence, particularly when foods are left out for prolonged periods of time, and has confirmed another friend is also experiencing similar symptoms. This strongly suggests food poisoning. The onset of neurological symptoms, particularly those involving the eye …	Y	Botulinum toxin blockade	The differential for this patient includes conditions like stroke, myasthenia gravis, Guillain-Barr� syndrome, and food-borne illness. The sudden onset of symptoms and his recent exposure to a picnic where he ate food made by someone else, in combination with a friend with similar symptoms, suggest a food-borne illness. The specific symptoms of blurry vision, double vision, fixed pupillary dilati…	Y	Botulinum toxin inhibition	This patient's sudden onset of blurry vision, diplopia (double vision), fixed pupillary dilation, difficulty depressing eyes, and gastrointestinal symptoms after attending a picnic suggest foodborne illness. These symptoms, particularly the neurological ones, are suggestive of botulism, a disease caused by the toxin produced by Clostridium botulinum. The bacteria or its spores can be present in i…	Y	Botulism toxin-induced acetylcholine release inhibition	This patient's presentation of sudden blurry vision, double vision, fixed pupillary dilation, difficulty depressing eyes (ophthalmoplegia), and gastrointestinal symptoms (nausea, vomiting, and watery diarrhea) following a picnic are highly suggestive of botulism. Botulism is caused by the ingestion of the neurotoxin produced by Clostridium botulinum. The foods implicated often are home-canned, fe…	Y	Botulinum toxin-induced paralysis.	Start with the prior knowledge that the patient ate at a picnic and is suffering from gastrointestinal symptoms, like nausea, vomiting, and diarrhea. These symptoms suggest foodborne illness, which has a high prior probability after consuming food in a picnic setting. The patient has sudden onset blurry vision, diplopia (seeing double), and fixed dilated pupils, which are characteristic symptoms …	Y
63	A 4-week-old female newborn is brought to the physician because of increasing yellowing of her eyes and skin for 2 weeks. The mother has noticed that the girl's stools have become pale over the past week. She was breastfed since birth but her parents switched her to formula feeds recently after reading on the internet that breastfeeding could be the cause of her current symptoms. The patient was …	Biliary atresia	Neonatal hepatitis	N	Neonatal hepatitis	N	Biliary atresia	Y	Biliary atresia	Y	Neonatal jaundice	N		Biliary Atresia	This infant presents with jaundice and increasing direct hyperbilirubinemia. The fact that the infant's stools have become pale indicates a decrease in bilirubin reaching the gastrointestinal tract, which suggests a post-hepatic source of jaundice, or obstructive jaundice. When the issue is post-hepatic, the liver is effectively conjugating bilirubin, but it's not able to excrete it properly, lea…	Y	Biliary Atresia	This neonate presents with jaundice, scleral icterus, direct hyperbilirubinemia, and elevated liver enzymes (especially alkaline phosphatase and _-glutamyl transferase), suggesting a hepatobiliary disease. The differential diagnosis includes: neonatal hepatitis, biliary atresia, choledochal cyst, and inborn errors of metabolism. The direct hyperbilirubinemia and liver findings rule out breast mil…	Y	Biliary Atresia	This newborn presents with symptoms of jaundice, scleral icterus, pale stools, and a liver palpable 2 cm below the right costal margin, which are all indicative of a liver or bile duct issue. The lab results confirm this suspicion as they demonstrate high levels of total and direct (conjugated) bilirubin, as well as markedly increased alkaline phosphatase and _-glutamyl transferase levels, which …	Y	Biliary Atresia	The history provided indicates a neonate with progressive jaundice, scleral icterus, and pale stools, which suggests cholestasis. Cholestasis is the decrease in bile flow, and in infants, it is often due to biliary atresia. The findings of a direct (conjugated) hyperbilirubinemia and elevated alkaline phosphatase further support biliary obstruction. Additionally, the palpable liver could be indic…	Y	Biliary Atresia	We start with a prior probability for a few conditions that could cause jaundice in a 4-week-old newborn: neonatal hepatitis, biliary atresia, breast milk jaundice, and physiological jaundice. Neonatal hepatitis: This is an inflammation of the liver that occurs only in infants. The prior probability is around 10%. The bilirubin levels are increased with a dominance of direct bilirubin, the liver …	Y
64	A 67-year-old man presents to his primary care physician for erectile dysfunction. He states that for the past month he has been unable to engage in sexual intercourse with his wife despite having appropriate sexual desire. He also endorses deep and burning buttock and hip pain when walking, which is relieved by rest. The patient states that he does not have erections at night or in the morning. …	Aortoiliac atherosclerosis	Arterial insufficiency	N	Atherosclerosis	Y	Arterial insufficiency	N	Atherosclerosis	Y	Atherosclerosis.	Y		Peripheral artery disease	The patient has symptoms of erectile dysfunction and claudication, which is pain in the lower extremities (buttock and hip in this case) during exertion that's relieved by rest. This symptomatology is typically caused by peripheral artery disease (PAD), which is a condition characterized by atherosclerotic blockages in the arteries supplying the legs. The patient's risk factors for PAD, including…	N	Athersclerosis	The differential for this patient includes: vascular insufficiency (atherosclerosis, arteriosclerosis), neurogenic erectile dysfunction, psychogenic erectile dysfunction, hormonal (endocrine) causes, drug-induced erectile dysfunction, and lifestyle factors. This patient's erectile dysfunction, lack of erections at night or in the morning, weak lower extremity and femoral pulses, as well as his hi…	Y	Peripheral artery disease	The patient's erectile dysfunction, lower extremity pain that is relieved by rest (also known as claudication), weak lower extremity and femoral pulses, and a significant smoking history all point to peripheral arterial disease (PAD). PAD is a common complication of atherosclerosis, in which plaque builds up in the arteries, reducing blood flow to the limbs. Reduced arterial blood flow can lead t…	N	Leriche syndrome	This patient's symptoms suggest he may be suffering from Leriche syndrome, a form of peripheral artery disease. This is characterized by a triad of claudication (pain in the hips/buttocks, which is relieved by rest), impotence, and decreased pulses in the lower extremities. The condition results from atherosclerotic occlusion of the aorta, typically just below the renal arteries, which leads to r…	Y	Leriche syndrome	The prior probability of Leriche Syndrome is around 0.6%. The patient has erectile dysfunction, increasing the probability of Leriche Syndrome to 10%. The patient also has claudication, which further increases the probability to 25%. The absence of lower extremity and femoral pulses increases the probability to 50%. A 40 pack-year smoking history, hypertension, diabetes, and coronary artery disea…	Y
71	A 65-year-old man presents to his primary care physician for a change in his behavior over the past few months. Initially, the patient was noted to be behaving inappropriately including using foul language and grabbing people unexpectedly. This has progressed to a worsening of his memory and trouble caring for himself. His temperature is 98.1°F (36.7°C), blood pressure is 162/103 mmHg, pulse is 8…	Frontotemporal dementia	Dementia	Y	Dementia	Y	Dementia	Y	Dementia	Y	Dementia	Y		Frontotemporal dementia	The patient presents with behavioral changes such as using foul language and inappropriate actions, which is suggestive of disinhibition, a common feature in certain types of dementia. Moreover, the memory loss and difficulty with language (word finding difficulty) and attentiveness are also signs of cognitive decline. These symptoms are characteristic of frontotemporal dementia, which is a commo…	Y	Frontotemporal dementia	The differential for this patient includes neurodegenerative diseases such as Alzheimer's disease, frontotemporal dementia, Lewy body dementia, and vascular dementia. The patient also could be experiencing symptoms of a stroke or have a brain tumor. Psychiatric conditions such as depression or bipolar disorder could also result in changes in behavior and cognition, as could systemic illnesses, me…	Y	Frontotemporal dementia	This patient's presentation of behavioral changes such as inappropriate actions and language, combined with a decline in memory and self-care abilities suggest a diagnosis of dementia. The specific pattern of symptoms - personality and behavior changes before significant memory loss - is indicative of frontotemporal dementia. This condition typically begins with personality changes including disi…	Y	Frontotemporal dementia	This patient's inappropriate behavior, language disturbances, inattentiveness, and progressive memory loss are indicative of a neurodegenerative disorder. One key feature in his presentation is the change in social conduct and personality preceding memory loss, which points toward frontotemporal dementia (FTD). FTD is a group of disorders characterized by progressive neuronal loss predominantly i…	Y	Frontotemporal dementia	The initial prior probability for frontotemporal dementia (FTD) in this case might be around 10% based on age and the general prevalence of the disease. However, considering the behavioral changes described, the probability can be increased. The patient's inappropriate behavior, including the use of foul language and unexpected physical contact, raises the probability to 30%. Frontotemporal demen…	Y
75	A 4-year-old boy is brought to the physician because of a generalized rash for 3 days. During this period, he has had severe itching and was not able to sleep well. He has also had fever, headache, and some muscle pain. Five days ago, he had a runny nose which subsided with over-the-counter medications. He returned from a camping trip 1 week ago. He attends a daycare center. The patient is at the…	Chickenpox	Chickenpox	Y	Viral exanthem	N	Chickenpox	Y	Chickenpox	Y	Chickenpox	Y		Varicella (Chickenpox)	This patient has a generalized rash with multiple morphologies (macules, papules, crusted lesions, and vesicles) that has been present for three days. The presence of itching, fever, headache, and muscle pain further supports an infectious etiology. The history of a recent camping trip and daycare exposure suggest possible contact with an infectious agent. Given the symptoms and clinical findings…	Y	Varicella (Chickenpox)	The differential for this patient includes measles (rubeola), varicella (chickenpox), scarlet fever, and allergic reaction. The presence of macules, papules, crusted lesions, and fluid-filled vesicles distributed across the body strongly suggests varicella. The timing of the rash also fits, as chickenpox typically presents with a generalized, pruritic vesicular rash approximately 10-21 days follo…	Y	Varicella (Chickenpox)	This child has a fever and a rash characterized by macules, papules, vesicles, and crusted lesions. The generalized distribution of the rash, the severe itching, and the timeline of symptoms following a minor upper respiratory infection suggest a diagnosis of varicella (chickenpox). Varicella tends to start with a mild illness, followed by the classic rash. The rash starts as macules and papules,…	Y	Chickenpox	This child's history and physical examination findings are suggestive of varicella, also known as chickenpox. He has a characteristic vesicular rash that started centrally and spread peripherally, which is typical for varicella. The presence of different stages of lesions (macules, papules, vesicles, and crusted lesions) on examination at the same time is also a hallmark of varicella. Fever and s…	Y	Chickenpox	The initial prior probability of Chickenpox (Varicella) in a 4-year-old boy with a rash can be considered as 5%. However, the clinical presentation of generalized itching and poor sleep increases the posterior probability of Chickenpox to about 15%. The presence of fever, headache, and muscle pain, symptoms commonly associated with Chickenpox, increases the probability further to 30%. The descrip…	Y
76	A 19-year-old man is brought to the emergency department by ambulance because of unusual behavior that started 3 hours ago while he was at a party. He has a history of major depressive disorder and seasonal allergies. His mother has a history of anxiety. He drinks 5 beers on the weekends. Current medications include amitriptyline and diphenhydramine. The patient does not respond to questions and …	Synthetic cathinone intoxication	Alcohol intoxication	N	Alcohol intoxication	N	Ethanol intoxication	N	Alcohol intoxication	N	Alcohol intoxication	N		Serotonin Syndrome	The patient presents with agitation, hallucinations, dilated pupils, hyperreflexia, and diaphoresis. These symptoms are characteristic of a syndrome known as serotonin syndrome, which is often associated with the use of serotonergic drugs. This patient is currently taking amitriptyline, a tricyclic antidepressant known to increase serotonin levels. The presence of ethyl glucuronide in urine indic…	N	Anticholinergic toxicity.	This patient's differential includes alcohol intoxication, substance abuse (stimulants such as cocaine or amphetamines, hallucinogens such as LSD, synthetic cannabinoids), acute psychosis, and anticholinergic toxicity. Key features of this patient's presentation include altered mental status with delirium (not oriented to place or time, bizarre behavior), vital sign abnormalities (hypertension, t…	N	Anticholinergic toxidrome	The patient is presenting with unusual behavior, agitation, hyperreflexia, diaphoresis, and dilated pupils. His history of depression, use of amitriptyline (a tricyclic antidepressant), and recent addition of diphenhydramine (an antihistamine with anticholinergic properties) suggest he is experiencing an anticholinergic toxidrome, which can be caused by the combination of these medications. The u…	N	Anticholinergic intoxication	This patient's presentation of hallucinations, hyperactivity, aggressive behavior, and autonomic hyperactivity (high blood pressure, increased heart rate, dilated pupils, and sweating) along with his history of use of amitriptyline, an antidepressant with anticholinergic properties, suggests anticholinergic intoxication. The presence of ethyl glucuronide in his urine indicates recent alcohol cons…	N	Stimulant drug intoxication	First, we should establish a prior hypothesis. Based on the patient's symptoms - such as paranoia, agitation, dilated pupils, and diaphoresis - we could hypothesize that he has a drug-induced psychosis or acute intoxication. The patient's symptoms aren't likely due to his pre-existing conditions - major depressive disorder and seasonal allergies - or his known medications - amitriptyline and diph…	Y
81	A 43-year-old woman is brought to the emergency department by her brother for severe chest pain. The patient recently lost her husband in a car accident and is still extremely shocked by the event. On physical examination, her blood pressure is 105/67 mm Hg, the heart rate is 96/min and regular, breathing rate is 23/min, and the pulse oximetry is 96%. An S3 heart sound and rales in the lower righ…	Takotsubo cardiomyopathy	Takotsubo cardiomyopathy	Y	Stress cardiomyopathy	Y	Stress cardiomyopathy	Y	Stress cardiomyopathy	Y	Takotsubo Cardiomyopathy	Y		Takotsubo Cardiomyopathy	This 43-year-old woman is experiencing severe chest pain. She has recently experienced a significant emotional trauma, losing her husband in a car accident. Her physical examination reveals an S3 heart sound and rales in the lower right and left lung lobes, which indicate fluid buildup in the lungs and could suggest heart failure. Her echocardiogram further supports this, as it shows an enlarged …	Y	Takotsubo Cardiomyopathy	The differential for this patient includes: stress cardiomyopathy (Takotsubo), acute myocardial infarction (MI), pulmonary embolism, anxiety disorder or panic attack, and congestive heart failure. The patient's severe chest pain, recent extreme emotional stress, S3 heart sound, and the echocardiographic findings of an enlarged left ventricle and left atrium suggest a cardiac origin. Acute MI is l…	Y	Takotsubo Cardiomyopathy	This patient's presentation of severe chest pain, tachypnea, S3 heart sound, rales in the lower lobes, and Echocardiography showing an enlarged left ventricle and left atrium in the context of recent severe emotional stress suggest Takotsubo cardiomyopathy, also known as stress cardiomyopathy or "broken heart syndrome." It typically presents in the setting of severe emotional or physical stress. …	Y	Takotsubo Cardiomyopathy	This patient is presenting with signs of heart failure (S3 heart sound, rales in the lung lobes indicative of fluid accumulation due to poor heart function) in the context of a recent severe emotional stressor (losing her husband in a car accident). The absence of significant findings on the ECG and the enlarged left ventricle and left atrium seen on echocardiography further support the diagnosis…	Y	Takotsubo Cardiomyopathy	The prior probability of Takotsubo cardiomyopathy (broken heart syndrome) is roughly 2%. The fact that the patient is a middle-aged woman increases this probability, as Takotsubo cardiomyopathy is more common in women, let's say to about 10%. The presence of significant emotional stress, in this case the recent loss of her husband, further increases this to about 30%. The presence of symptoms lik…	Y
88	A 55-year-old man presents to a rheumatologist with bilateral wrist and knee pain that has been present for the last 10 years. The patient was a professional athlete who retired at age 50. He also notes morning stiffness in his joints that lasts approx. 50 minutes. He denies joint swelling, color changes in his digits, dryness of mucous membranes, and constitutional symptoms such as fever and chi…	Osteoarthritis	Rheumatoid arthritis	N	Rheumatoid Arthritis	N	Rheumatoid arthritis	N	Rheumatoid Arthritis	N	Rheumatoid arthritis	N		Osteoarthritis	The patient is a former professional athlete who is suffering from long-term bilateral wrist and knee pain, which is suggestive of degenerative changes associated with overuse injuries. He also experiences morning stiffness, which is common in arthritis. Additionally, the lack of constitutional symptoms such as fever and chills, dryness of mucous membranes, color changes, and joint swelling, comb…	Y	Osteoarthritis	The differential for this patient includes osteoarthritis, rheumatoid arthritis, psoriatic arthritis, gout, and lupus. Given the patient's history as a professional athlete, and his current symptoms of joint pain, morning stiffness, and nodules at the distal interphalangeal joints (a distinctive feature), osteoarthritis is more likely. The absence of systemic symptoms such as fever, chills, and m…	Y	Osteoarthritis	This patient's long-term history of joint pain, particularly in the distal interphalangeal joints and base of the thumbs, morning stiffness, and enlarged knees with crepitus on motion, are characteristic of osteoarthritis (OA). The presence of non-tender nodules on the distal interphalangeal joints, known as Heberden's nodes, is a classic finding in OA. The chronic nature of the symptoms and the …	Y	Osteoarthritis	The patient's long history of joint pain and involvement of distal interphalangeal joints with nodules, alongside pain and crepitus in knees, and tenderness at the base of the thumbs, suggest osteoarthritis. Osteoarthritis, also known as degenerative joint disease, is typically seen in older individuals or those with a history of significant joint use or trauma, as in this retired professional at…	Y	Osteoarthritis	The prior probability of osteoarthritis in this patient's case can be considered around 15% because of his age and long-term joint usage due to his past professional athletic career. This probability increases to 25% when considering the patient's symptoms of joint pain in bilateral wrist and knee areas. The reported morning stiffness, which lasts less than an hour, increases the likelihood of os…	Y
89	A previously healthy 19-year-old man comes to the physician with right-sided, dull, throbbing scrotal pain for 12 hours. He has also had a burning sensation on urination and increased urinary frequency for the past 3 days. He has not had urethral discharge. He is sexually active with one female partner and does not use condoms. Vital signs are within normal limits. Physical examination shows a te…	Chlamydia trachomatis infection	Epididymitis	Y	Sexually transmitted infection	N	Epididymitis	Y	Epididymitis	Y	Epididymitis	Y		Epididymitis	This young, sexually active man is presenting with dull, throbbing scrotal pain that is relieved with elevation, known as Prehn's sign. The urinalysis shows pyuria (white blood cells in the urine), but the urethral swab doesn't show any organisms, which suggests that this isn't likely to be a sexually transmitted infection. Instead, these findings along with his urinary symptoms and the ultrasoun…	N	Epididymitis	The differential for this patient includes: testicular torsion, epididymitis, orchitis, urinary tract infection (UTI), sexually transmitted infection (STI), and kidney stone. Given the presentation of dull, throbbing scrotal pain, increased urinary frequency, and burning sensation on urination, the most probable diagnoses are epididymitis, UTI, or an STI. The pain relief when lifting the right te…	Y	Chlamydia trachomatis	The patient presents with a triad of dysuria, testicular pain, and relief with elevation (Prehn's sign) which is characteristic of epididymitis. His history of sexual activity without condom use and the presence of white blood cells in the urine suggest an infection, likely sexually transmitted, as the cause. Gonorrhea and chlamydia are common causes of sexually transmitted epididymitis in sexual…	Y	Epididymitis	This patient's presentation of scrotal pain that is relieved by elevation (known as Prehn's sign), along with recent urinary symptoms, suggests epididymitis, an inflammation of the epididymis usually caused by infection. In sexually active men younger than 35 years, the most common pathogens are Neisseria gonorrhoeae and Chlamydia trachomatis. However, given the lack of urethral discharge, Gram-n…	Y	Epididymitis	Starting from the prior probability, we might estimate that in a sexually active young man presenting with symptoms of dysuria (burning sensation on urination) and increased urinary frequency, urinary tract infection is quite likely, say a prior probability of 20%. The fact that he has not had urethral discharge does not significantly change the probability of a urinary tract infection (say, it s…	Y
90	A 13-year-old boy is brought to his pediatrician due to a left breast lump under his nipple. He noticed it last month and felt that it has increased slightly in size. It is tender to touch but has no overlying skin changes. There is no breast discharge. The patient has cryptorchidism as an infant and underwent a successful orchiopexy. In addition, he was recently diagnosed with ADHD and is curren…	Glandular tissue enlargement	Fibroadenoma	N	Gynecomastia	Y	Fibroadenoma	N	Fibroadenoma	N	Fibroadenoma	N		Pubertal gynecomastia	This patient is a 13-year-old boy who is in the midst of puberty, indicated by Tanner stage IV pubic hair and testicular volumes of 7 mL on each side. He has a firm, tender lump under his left nipple without any abnormal skin changes or discharge. This description is consistent with pubertal gynecomastia, a benign condition that occurs due to the imbalance of estrogen and testosterone during pube…	Y	Gynecomastia	The differential for this patient includes: gynecomastia, breast cancer, fibroadenoma, lipoma, and cyst. Considering the patient's age, breast cancer and fibroadenoma are highly unlikely. The absence of skin changes or nipple discharge also makes breast cancer unlikely. The presentation of a firm, tender mass under the nipple in an adolescent male undergoing puberty is highly suggestive of gyneco…	Y	Pubertal gynecomastia	This young boy is going through puberty as indicated by Tanner stage IV pubic hair development and a testicular volume of 7 mL, which is consistent with ongoing pubertal development. Gynecomastia, or enlargement of the male breast tissue, is common in male adolescents and is typically bilateral, but it can sometimes be unilateral as in this case. It's typically due to transient imbalances in sex …	Y	Pubertal gynecomastia	This adolescent boy is experiencing pubertal gynecomastia, a common condition that usually presents bilaterally, but can also occur unilaterally as in this case. This is suggested by the presence of a firm, mobile mass under the nipple, which is tender to touch. In pubertal boys, it is a result of an imbalance between the activity of estrogens (which stimulate breast tissue) and androgens (which …	Y	Pubertal Hormonal Changes	This case describes a 13-year-old boy who has a left breast lump under his nipple that is tender to touch and has been growing in size over the last month. The prior probability for physiological gynecomastia (a normal hormonal change in adolescents) is about 60% in boys his age. This is because around half of all boys going through puberty experience some degree of breast enlargement due to the …	Y
100	A 67-year-old woman presents from home hospice with a change in her mental status. She has seemed more confused lately and is unable to verbalize her symptoms. Her temperature is 102°F (38.9°C), blood pressure is 117/65 mmHg, pulse is 110/min, respirations are 19/min, and oxygen saturation is 95% on room air. Physical exam is notable for a right upper quadrant mass that elicits discomfort when pa…	Acalculous cholecystitis	Cholecystitis	Y	Cholecystitis	Y	Cholecystitis	Y	Cholecystitis	Y	Cholecystitis	Y		Acalculous Cholecystitis	This patient is presenting with fever, confusion, tachycardia, and a right upper quadrant mass that is causing discomfort when palpated. These are classic symptoms of gallbladder disease, specifically acalculous cholecystitis, a condition that typically occurs in very ill or immobile patients, like those in hospice care. The ultrasound findings of pericholecystic fluid and gallbladder wall thicke…	Y	Acalculous Cholecystitis	The differential for this patient includes acute cholecystitis, chronic cholecystitis, hepatocellular carcinoma, metastatic cancer to the liver, and gallbladder carcinoma. Considering the patient's symptoms and the physical exam findings, hepatocellular carcinoma and metastatic cancer to the liver are less likely due to the absence of gallstones or biliary obstruction. The ultrasound findings of …	Y	Acalculous Cholecystitis	This patient presents with an altered mental status, fever, tachycardia, and a painful right upper quadrant mass with sonographic signs of pericholecystic fluid and gallbladder wall thickening. These findings suggest inflammation of the gallbladder. Given the absence of gallstones on ultrasound, this inflammation is likely secondary to acalculous cholecystitis, a condition that can occur in criti…	Y	Acute Acalculous Cholecystitis	This patient's presentation of a change in mental status, fever, right upper quadrant mass, and positive ultrasound findings suggesting gallbladder inflammation without gallstones indicate acute acalculous cholecystitis (AAC). AAC typically affects critically ill or debilitated patients, and may present with more systemic signs such as confusion or sepsis, rather than the classic symptoms of calc…	Y	Acalculous Cholecystitis	The prior probability of acalculous cholecystitis in a chronically ill or bedridden patient like this woman is 2%. The presence of a right upper quadrant mass increases the probability to 10%. Her increased confusion, which can be a sign of sepsis or systemic inflammation, increases the posterior probability to 20%. Further, the ultrasound showing pericholecystic fluid and gallbladder wall thicke…	Y
101	A 35-year-old female is brought to the emergency department after being found unconscious. The patient is found to have a blood glucose level of 35 mg/dL. Hgb A1c was found to be 5.1%. C-peptide level was found to be decreased. The patient returned to her baseline after glucose replacement. She states that she has never had an episode like this before. She has no significant past medical history …	Factitious disorder	Stress-induced hypoglycemia	N	Stress-induced hypoglycemia	N	Hypoglycemia	N	Stress-induced hypoglycemia	N	Stress-induced hypoglycemia	N		Factitious hypoglycemia	The patient was found with a significantly low blood glucose level (hypoglycemia). Hypoglycemia can occur in diabetic patients who have taken too much insulin or other glucose-lowering medications, but this is unlikely in this patient as she reports no history of diabetes, and her Hgb A1c is within the normal range, which suggests she has normal glucose control. The fact that the C-peptide level …	Y	Factitious disorder	The differential for this patient includes: insulinoma, exogenous insulin administration, severe liver disease, adrenal insufficiency, sepsis, and non-insulin dependent diabetes mellitus (Type 2 diabetes). The patient's Hgb A1c is normal, suggesting she does not have uncontrolled diabetes. Her C-peptide level is decreased, which suggests that the source of her hypoglycemia is not due to excessive…	Y	Factitious disorder	This patient presents with a severe hypoglycemic episode with a blood glucose level of 35 mg/dL and the symptoms of unconsciousness were resolved after glucose replacement. However, her HbA1c level, which reflects the average blood glucose level over the past 3 months, is within the normal range (5.1%), suggesting that she does not have chronic hyperglycemia that characterizes diabetes. This disc…	Y	Factitious disorder (Munchausen syndrome)	This patient's hypoglycemia with a normal HgbA1c and low C-peptide suggests exogenous insulin use. C-peptide is released in equal amounts to insulin by the pancreas, so it should be elevated in cases of insulinoma or other endogenous causes of hyperinsulinism, not decreased. This, combined with the fact that she has been going through a stressful event, such as a difficult divorce, and a family h…	Y	Factitious hypoglycemia	The prior probability for insulinoma, a tumor that produces insulin, is low, approximately 1%. However, the patient's significantly low blood glucose (hypoglycemia) and lack of a history of diabetes or insulin use raises the suspicion for insulinoma to about 10%. The normal Hgb A1c suggests that she does not have chronic hyperglycemia, further raising the probability of insulinoma to 15%. The dec…	Y
105	A 15-year-old girl comes to the physician because of episodic pelvic pain radiating to her back and thighs for 4 months. The pain occurs a few hours before her menstrual period and lasts for 2 days. She has been taking ibuprofen, which has provided some relief. Menses have occurred at regular 28-day intervals since menarche at the age of 12 years and last for 5 to 6 days. She is sexually active w…	Endometrial sloughing and uterine contractions mediated by prostaglandin	Endometriosis	N	Endometriosis	N	Endometriosis	N	Endometriosis	N	Endometriosis	N		Primary dysmenorrhea	This patient is experiencing recurrent pelvic pain that occurs a few hours before her menstrual period and lasts for two days. The pain radiates to her back and thighs, which suggests that it is most likely related to her menstrual cycle. This is known as dysmenorrhea. Dysmenorrhea is very common and is usually not indicative of any underlying disease, particularly in younger women with normal ph…	Y	Primary dysmenorrhea	The differential for this patient includes: dysmenorrhea, endometriosis, pelvic inflammatory disease (PID), ovarian cyst, or sexually transmitted infection (STI). This patient presents with cyclical pelvic pain that begins just prior to menstruation and lasts for the first few days of her cycle. The nature of her pain and the timing strongly suggests primary dysmenorrhea, which is a common condit…	Y	Primary dysmenorrhea	The patient's symptoms of cyclical pelvic pain that starts a few hours before her menstrual period and lasts for 2 days, along with the fact that the pain is somewhat relieved by ibuprofen, suggest primary dysmenorrhea, which is caused by the production of prostaglandins in the endometrium leading to uterine cramping. In sexually active women, pelvic inflammatory disease (PID) or sexually transmi…	Y	Primary dysmenorrhea	The patient's symptoms suggest a gynecologic origin due to their timing with her menstrual cycle. The fact that the pain is episodic and coincides with her menstrual period is suggestive of primary dysmenorrhea, a common cause of pelvic pain in adolescents and young women. Primary dysmenorrhea usually presents a few years after menarche once ovulatory cycles have been established and tends to dec…	Y	Primary dysmenorrhea	The prior probability of primary dysmenorrhea in adolescents is around 70%. The pain occurring a few hours before her menstrual period and lasting for 2 days increases the likelihood of primary dysmenorrhea to around 85%. The relief from ibuprofen, a nonsteroidal anti-inflammatory drug (NSAID) often used to treat dysmenorrhea, further raises the probability to around 95%. There is no indication o…	Y
107	A 21-year-old male presents to his primary care provider for fatigue. He reports that he graduated from college last month and returned 3 days ago from a 2 week vacation to Vietnam and Cambodia. For the past 2 days, he has developed a worsening headache, malaise, and pain in his hands and wrists. The patient has a past medical history of asthma managed with albuterol as needed. He is sexually act…	Chikungunya	Dengue fever	N	Dengue fever	N	Dengue fever	N	Dengue fever	N	Dengue Fever	N		Chikungunya	The patient's recent travel to Southeast Asia, along with his presentation of fever, rash, and joint pain, strongly suggest a mosquito-borne disease. His normal hemoglobin, hematocrit, and a negative tourniquet test help to rule out diseases like dengue, which usually present with hemoconcentration and positive tourniquet test. His leukocyte count is low and platelet count is moderately low but n…	Y	Chikungunya	The differential diagnoses for this patient includes various infectious diseases considering his recent travel to Vietnam and Cambodia. These may include diseases such as dengue fever, malaria, typhoid fever, leptospirosis, and various forms of viral hepatitis. His symptoms of fever, headache, malaise, joint pain, and rash are suggestive of a systemic infection. Dengue fever and malaria are commo…	Y	Dengue Fever	This patient presents with fatigue, headache, malaise, joint pain, and a maculopapular rash after recent travel to Southeast Asia. His symptoms along with leukopenia (lowered white blood cell count) and thrombocytopenia (lowered platelet count) are suggestive of a systemic viral infection. Given his travel history, a disease that would be common in that area would be Dengue fever. Dengue fever is…	N	Chikungunya virus	This patient's recent travel history to Vietnam and Cambodia, along with his symptoms of fever, headache, malaise, joint pain, and a maculopapular rash, are highly suggestive of a tropical infectious disease. Dengue fever and Zika virus are possibilities, but the absence of a positive tourniquet test and a normal platelet count makes Dengue less likely. Zika, while often associated with conjuncti…	Y	Dengue Fever	The Bayesian inference process begins by considering the prior probability for various potential diseases this patient might have, based on the general prevalence of those diseases. Given the symptoms of fatigue, headache, malaise, pain in hands and wrists, and rash, as well as the recent travel history to Vietnam and Cambodia, conditions such as malaria, dengue, and other tropical diseases would…	N
119	A 40-year-old man comes to the physician for the evaluation of a painless right-sided scrotal swelling. The patient reports that he first noticed the swelling several weeks ago, but it is not always present. He has hypertension treated with enalapril. His father was diagnosed with a seminoma at the age of 25 years. The patient has smoked a pack of cigarettes daily for the past 20 years. Vital sig…	Imbalance of fluid secretion and resorption by the tunica vaginalis	Hydrocele	Y	Hydrocele	Y	Hydrocele	Y	Hydrocele	Y	Hydrocele	Y		Hydrocele	This 40-year-old man presents with a painless, right-sided scrotal mass that he first noticed several weeks ago, which is not always present. The mass is soft, cystic, nontender, and does not increase in size when he coughs. These characteristics do not align with a malignancy, which is typically a solid and painful mass that does not change in size with coughing or position. Notably, the mass tr…	Y	Hydrocele	The differential diagnoses for a scrotal swelling include hernia, hydrocele, varicocele, testicular tumor, and epididymal cyst. However, in this case, the mass is painless, soft, cystic, and nontender, which is not typical of a hernia or testicular tumor. The fact that it transilluminates, does not increase in size on coughing, and it is possible to palpate normal tissue above the mass, makes her…	Y	Idiopathic Hydrocele	This patient's scrotal swelling that is painless, transilluminates, does not increase in size on coughing (meaning it's not a hernia), and allows for palpation of normal tissue above it is consistent with a hydrocele. Hydroceles are collections of serous fluid in the tunica vaginalis of the scrotum, and are the most common cause of painless scrotal swelling. They can be caused by a variety of fac…	Y	Hydrocele	The patient has a large, painless, cystic scrotal mass that transilluminates, which suggests the presence of fluid. An important clue to the diagnosis is that it is possible to palpate normal tissue above the mass. This feature distinguishes a hydrocele, which is fluid in the tunica vaginalis, from an inguinal hernia, which would move downwards with coughing or strain and often reduce in a supine…	Y	Hydrocele	The prior probability of a hydrocele, given the patient's symptoms and demographics, is about 30%. The characteristics of the mass (soft, cystic, transilluminating) are consistent with a hydrocele, which increases the posterior probability to about 60%. The lack of increased size upon coughing and the ability to palpate normal tissue above the mass further increase the probability to 80%. The abs…	Y
122	A 30-year-old male presents to the emergency department with a complaint of abdominal pain. The patient states he was at a barbecue around noon. Lunch was arranged as a buffet without refrigeration. Within 2 to 3 hours, he had abdominal pain with 3 episodes of watery diarrhea. On exam, vital signs are T 99.1, HR 103, BP 110/55, RR 14. Abdominal exam is significant for pain to deep palpation witho…	Staphylococcus aureus	Food poisoning	N	Food poisoning	N	Food poisoning	N	Food poisoning	N	Food poisoning.	N		Food poisoning	This patient's symptoms of abdominal pain and diarrhea developed within a few hours of eating at a buffet without refrigeration, which suggests food poisoning. The most common organisms that cause food poisoning with symptoms appearing within this timeframe are Staphylococcus aureus and Bacillus cereus, both of which produce preformed toxins that can cause rapid onset of symptoms after ingestion.…	Y	Food poisoning	The differential diagnosis for this patient includes: food poisoning, viral gastroenteritis, bacterial enteritis, inflammatory bowel disease (IBD), or irritable bowel syndrome (IBS). Given the history of recent ingestion of food left out in the warm weather and the rapid onset of symptoms, food poisoning is more likely. This rapid onset points towards Staphylococcus aureus or Bacillus cereus, bot…	Y	Staphylococcus aureus food poisoning	This patient's symptoms of abdominal pain and watery diarrhea developing within a few hours after eating food that had been left out unrefrigerated are suggestive of food poisoning. The most common cause of such rapid-onset food poisoning is Staphylococcus aureus, which produces enterotoxins that cause symptoms within 1-6 hours after ingestion of contaminated food. The toxins act on the gut linin…	Y	Staphylococcus aureus food poisoning	This patient's acute gastroenteritis symptoms began within a few hours after eating at a buffet without refrigeration. This points to a likely foodborne illness caused by a toxin-producing bacteria. The most common bacteria fitting this description is Staphylococcus aureus, which can produce enterotoxins in food left at room temperature. The toxins produced by Staphylococcus aureus are heat-stabl…	Y	Foodborne Illness	In Bayesian inference, we start with a prior probability of each possible cause and update these probabilities with each new piece of evidence. Given the symptoms described in the case, several different gastrointestinal problems could be causing the patient's presentation. This could range from a simple bacterial infection, such as Salmonella or E. coli, to other more severe diseases. The prior …	Y
126	A 67-year-old white man presents to his primary care provider for an annual examination. He notes a pink bump that has rapidly developed on his forehead over the last month. In the past, he has had significant sun exposure including multiple blistering sunburns. The physical examination reveals a 2 cm dome-shaped plaque with a central keratin plug (as shown in the image). Excisional biopsy of the…	Keratoacanthoma	Actinic keratosis	N	Keratoacanthoma	Y	Basal cell carcinoma	N	Actinic keratosis	N	Keratoacanthoma	Y		Keratoacanthoma	The patient is a 67-year-old man who has had significant sun exposure and multiple blistering sunburns in the past. This history suggests he is at increased risk for skin conditions associated with sun damage. The physical examination reveals a 2 cm dome-shaped plaque with a central keratin plug. An excisional biopsy of the lesion shows an exophytic nodule with central invagination, filled with k…	Y	Keratoacanthoma	The differential for this patient includes: basal cell carcinoma, squamous cell carcinoma, actinic keratosis, keratoacanthoma, and melanoma. The history of significant sun exposure including multiple blistering sunburns predisposes to these conditions. However, the description of a rapid growing 2 cm dome-shaped plaque with a central keratin plug suggests keratoacanthoma. This diagnosis is furthe…	Y	Keratoacanthoma	This patient's history of significant sun exposure, the rapid development of a pink bump on his forehead, and the biopsy findings of an exophytic nodule with central invagination filled with keratin suggest a diagnosis of keratoacanthoma. Keratoacanthomas are rapidly growing, benign tumors that often develop in sun-exposed areas and are characterized histologically by a crateriform architecture w…	Y	Keratoacanthoma	The description of the lesion along with the biopsy results point towards a diagnosis of a cutaneous horn, which is a clinical diagnosis rather than a specific disease. However, the presence of a central keratin plug along with a history of significant sun exposure is more suggestive of a keratoacanthoma, which is a low-grade skin tumor that often develops in areas exposed to the sun. They rapidl…	Y	Keratoacanthoma	The prior probability of a diagnosis of a cutaneous squamous cell carcinoma is roughly 20% given the patient's significant history of sun exposure. The presence of a rapidly developing pink bump further increases the posterior probability to 40%. The description of a dome-shaped plaque with a central keratin plug also supports the probability of a squamous cell carcinoma, bringing the probability…	Y
130	Twelve hours after admission to the hospital because of a high-grade fever for 3 days, a 15-year-old boy has shortness of breath. During this period, he has had generalized malaise and a cough productive of moderate amounts of green sputum. For the past 10 days, he has had fever, a sore throat, and generalized aches; these symptoms initially improved, but worsened again over the past 5 days. His …	Streptococcus pneumoniae	Pneumonia	N	Pneumonia	N	Pneumonia	N	Pneumonia	N	Pneumonia	N		Pneumonia	This 15-year-old boy presents with high-grade fever, shortness of breath, cough productive of green sputum, and malaise. He initially had symptoms of fever, sore throat, and generalized aches which improved initially but worsened again over the past 5 days. His physical exam reveals decreased breath sounds and crackles over the upper right lung field. These findings are indicative of an infection…	Y	Bacterial Pneumonia	The differential diagnosis for this patient includes pneumonia, influenza, tuberculosis, and possibly a fungal lung infection. However, based on his presenting symptoms - productive cough with green sputum, high-grade fever, sore throat, generalized aches and a right upper-lobe infiltrate on chest X-ray - the most likely cause of his symptoms is pneumonia. The clinical features of pneumonia inclu…	Y	Pneumonia (Streptococcus pneumoniae)	This 15-year-old boy presents with symptoms such as shortness of breath, productive cough with green sputum, high-grade fever, and malaise. Physical examination reveals decreased breath sounds and crackles over the upper right lung field, which is indicative of a consolidation or an infection. The chest X-ray confirms this by showing a right upper lobe infiltrate. These symptoms and signs suggest…	Y	Streptococcus pneumoniae pneumonia	This 15-year-old boy has symptoms consistent with a bacterial infection. His productive cough, high-grade fever, malaise, and symptoms that initially improved but then worsened are all indicative of a bacterial process, particularly Streptococcus pneumoniae, which is a common cause of community-acquired pneumonia. The chest X-ray showing a right upper-lobe infiltrate and physical examination reve…	Y	Bacterial pneumonia.	The prior probability of bacterial pneumonia is set at 10%. Given the patient's symptoms of high-grade fever, cough with green sputum production, decreased breath sounds, and crackles in the upper right lung field, this can increase the posterior probability of bacterial pneumonia to 40%. The presence of right upper lobe infiltrate on chest X-ray further increases the probability to 60%. The lack…	Y
137	An 18-month-old girl is brought to the pediatrician by her mother for vaginal bleeding. The mother states that she noticed the bleeding today, which appeared as brown discharge with clots in the patient’s diaper. The mother denies frequent nosebleeds or easy bruising. She also denies any known trauma. She does mention that the patient has been limping and complaining of left leg pain since a fall…	Polyostotic fibrous dysplasia	Precocious puberty	N	Precocious puberty	N	Precocious puberty	N	McCune-Albright Syndrome	Y	McCune-Albright Syndrome	Y		McCune-Albright Syndrome	The 18-month-old girl presented with several significant findings: unexplained vaginal bleeding, signs of precocious puberty (bilateral breast enlargement without pubic hair), multiple hyperpigmented patches on the trunk, and bone changes (patchy areas of lytic bone and sclerosis within the femoral metaphysis) with associated pain. These findings align well with the symptoms of McCune-Albright sy…	Y	McCune-Albright Syndrome	The differential for this patient includes precocious puberty, foreign body, sexual abuse, and McCune-Albright Syndrome. The clinical features of vaginal bleeding and advanced breast development suggest precocious puberty. However, the absence of pubic hair and presence of hyperpigmented skin patches as well as leg pain with lytic bone lesions on radiograph are characteristic of McCune-Albright S…	Y	McCune-Albright Syndrome	This 18-month-old patient is presenting with precocious puberty (enlarged breasts), vaginal bleeding, and bone abnormalities (lytic lesions), along with hyperpigmented patches on the skin. These symptoms together strongly suggest a diagnosis of McCune-Albright syndrome. This syndrome is a sporadic disorder characterized by polyostotic fibrous dysplasia (seen here as the lytic and sclerotic change…	Y	McCune-Albright Syndrome	This patient's presentation of precocious puberty (bilateral breast enlargement), cafe-au-lait spots (hyperpigmented patches), and polyostotic fibrous dysplasia (lytic and sclerotic bone changes on the radiograph) is suggestive of McCune-Albright syndrome. This is a rare disorder caused by a postzygotic mutation in the GNAS1 gene, leading to mosaicism. The mutation causes constitutive activation …	Y	McCune-Albright Syndrome	This patient's presentation suggests a condition known as precocious puberty which can occur due to a multitude of underlying causes. One such cause is McCune-Albright Syndrome which is associated with the symptoms this patient exhibits. The prior probability of McCune-Albright Syndrome in the general population is very low. However, the presence of multiple 2-3 cm hyperpigmented patches (caf�-au…	Y
138	A 14-year-old boy is brought to the physician because of an increasing difficulty in hearing over the past several months. His mother says they have to speak at a higher volume for him to understand them. He also complains of having difficulty reading his favorite books because he is not able to see the words clearly. His father received a renal transplant in his 20s. The vital signs are within n…	Alport syndrome	Alport Syndrome	Y	Alport syndrome	Y	Alport Syndrome	Y	Alport Syndrome	Y	Alport Syndrome	Y		Alport Syndrome	This patient's symptoms are suggestive of Alport syndrome. This is a genetic disorder characterized by progressive kidney disease, hearing loss, and eye abnormalities. The patient's father's history of renal transplant in his 20s also supports this diagnosis, as Alport syndrome can lead to end-stage renal disease (ESRD) in young adulthood. High-frequency sensorineural hearing loss is commonly see…	Y	Alport Syndrome	The differential diagnosis in this case could include inherited disorders that have sensorineural hearing loss, visual problems, and renal abnormalities. This includes Alport syndrome, Usher syndrome, Branchio-oto-renal syndrome, and Refsum disease. Usher syndrome: is characterized by hearing loss and retinitis pigmentosa, but there is no typical renal involvement. Branchio-oto-renal syndrome: ca…	Y	Alport Syndrome	This patient presents with sensorineural hearing loss, visual disturbances, and a family history of kidney disease (his father received a renal transplant in his 20s), along with urinary findings suggestive of glomerular disease (blood and protein in the urine). The hallmark ocular sign of Alport syndrome, which is an inherited disorder, is anterior lenticonus, as seen in this patient. Alport syn…	Y	Alport Syndrome	The patient presents with high-frequency sensorineural hearing loss, anterior lenticonus (an abnormal bulging shape of the lens of the eye), and renal symptoms, including blood and protein in the urine, which suggest kidney dysfunction. These symptoms together with a family history of a renal transplant strongly suggest Alport syndrome. Alport syndrome is a genetic condition characterized by kidn…	Y	Alport Syndrome	The prior probability of Alport syndrome in the general population is quite low (<0.005%). However, the patient presents with hearing loss and vision problems, specifically anterior lenticonus (a type of lens abnormality) which increases the posterior probability to 30%. The patient also has hematuria and proteinuria, often seen in Alport syndrome, which further raises the probability to 50%. The…	Y
139	A 16-year-old female presents to her primary care physician due to lack of menstruation. She has never had a period and is anxious that she is not “keeping up” with her friends. She states that her breasts began developing when she was 13, and she had a growth spurt around the same time. Review of systems reveals that she has also been getting headaches every few months over the last year with so…	Vaginal septum	Primary ovarian insufficiency	N	Hypothalamic amenorrhea	N	Primary ovarian insufficiency	N	Hypothalamic amenorrhea	N	Primary ovarian insufficiency	N		Hypothalamic amenorrhea	The 16-year-old female patient in the case is presenting with primary amenorrhea (absence of menstruation by age 15 in females who have otherwise gone through puberty). She has normal secondary sexual characteristics (breast development and pubic hair), indicating that she has been experiencing normal hormonal changes associated with puberty. The laboratory studies show normal levels of FSH and e…	N	Hypothalamic amenorrhea	The differential diagnosis for a 16-year-old female with primary amenorrhea (lack of menstruation by age 16 or 2 years after secondary sexual characteristics development) includes: Turner syndrome, polycystic ovary syndrome, hypothalamic dysfunction, pituitary disease, or Mullerian agenesis. However, the patient's normal development of secondary sexual characteristics (Tanner IV breast and pubic …	N	Transverse vaginal septum	This 16-year-old girl presents with primary amenorrhea (lack of menstruation by age 15 in the presence of secondary sexual characteristics or by age 13 in the absence of secondary sexual characteristics) but normal growth and development. Her follicle-stimulating hormone and estrogen levels are normal, indicating functioning ovaries. Additionally, the abdominal ultrasound shows a normal uterus an…	Y	M�llerian agenesis	This 16-year-old female patient has primary amenorrhea (lack of menarche by age 15 despite normal growth and secondary sexual characteristic development), which can be caused by various structural or hormonal issues. Normal breast development and Tanner IV pubic hair growth indicates that the patient has sufficient estrogen, which is supported by the lab results. This means that the primary ameno…	N	Imperforate hymen	The patient's presentation is of primary amenorrhea which has various possible causes. The probability of Mullerian agenesis (also known as Mayer-Rokitansky-K�ster-Hauser (MRKH) syndrome) as the cause is approximately 15% in primary amenorrhea cases. The fact that the patient has Tanner stage IV breast and pubic hair development suggests that she has functional ovaries that are producing estrogen…	N
140	A 48-year-old homeless male is brought to the emergency department, by the police, for altered mental status. Past medical records are unavailable. A physical exam on admission reveals scleral icterus and a flapping tremor of the wrists during extension. The patient is admitted to the hospital and his treatment is started after appropriate investigation. The next morning on rounds, he complains o…	Lactulose	Benzodiazepines and thiamine.	N	Lactulose, rifaximin, and neomycin.	Y	Benzodiazepines	N	Antibiotics	N	Lactulose, antibiotics	Y		Lactulose	This patient's presentation is suggestive of advanced liver disease, likely due to alcoholism given his homelessness, which is commonly associated with substance abuse. Scleral icterus indicates jaundice, suggesting liver dysfunction, and the flapping tremor (asterixis) is a sign of hepatic encephalopathy. The treatment for hepatic encephalopathy typically involves reducing the production and abs…	Y	Lactulose (and possibly Rifaximin)	The differential diagnosis for this patient includes liver disease leading to hepatic encephalopathy, withdrawal symptoms from alcohol or other substances, and a wide variety of infections, given his homelessness and lack of known medical history. However, given the presence of scleral icterus (indicative of jaundice or liver disease) and a flapping tremor (also known as asterixis, often seen in …	Y	Lactulose (and possibly Rifaximin)	The clinical presentation in this case suggests that this patient has hepatic encephalopathy and is likely suffering from alcohol-related liver disease, as suggested by his homelessness (risk factor for alcohol abuse), altered mental status, scleral icterus (jaundice - sign of liver dysfunction), and flapping tremor (asterixis - sign of hepatic encephalopathy). The treatment of hepatic encephalop…	Y	Lactulose and rifaximin	The presenting signs and symptoms suggest the patient was experiencing hepatic encephalopathy, a condition that occurs as a result of liver disease (implied by scleral icterus, or yellowing of the eyes) leading to an accumulation of toxins in the bloodstream which can affect mental functioning. The flapping tremor of the wrists, or asterixis, is a classic clinical sign. Improvement in the mental …	Y	Lactulose	In this case, the prior probability is derived from the patients symptoms and signs. The patient's altered mental status, scleral icterus, and flapping tremor suggest hepatic encephalopathy, which is common in individuals with chronic liver disease. This increases the probability that lactulose (a medication used to treat hepatic encephalopathy by reducing the absorption of ammonia in the colon) …	Y
145	A 27-year-old woman, gravida 2, para 1, at 40 weeks' gestation is admitted to the hospital in active labor. The patient reports severe pelvic pain. Pregnancy has been complicated by gestational diabetes. Pregnancy and delivery of her first child were uncomplicated. Current medications include insulin, folic acid, and a multivitamin. Vital signs are within normal limits. The cervix is 100% effaced…	Sympathetic block	Epidural anesthesia-induced hypotension	Y	Hypovolemia	N	Epidural anesthesia-induced hypotension.	Y	Hypovolemia	N	Epidural hypotension	Y		Epidural anesthesia	The patient is a pregnant woman in active labor, who recently had an epidural anesthesia. Her blood pressure has decreased significantly, causing her to feel dizzy. These signs are indicative of hypotension due to epidural anesthesia. Epidural anesthesia can block sympathetic nerves, which maintain the tone of blood vessels, thus leading to vasodilation and subsequent hypotension. This is a commo…	Y	Epidural-induced hypotension	The differential for this patient includes: hypovolemia secondary to blood loss, aortic dissection, pulmonary embolism, vasovagal syncope, amniotic fluid embolism, and epidural-induced hypotension. Blood loss or aortic dissection would likely be associated with more significant changes in vital signs and potentially signs of shock, which are not described here. Vasovagal syncope usually causes br…	Y	Epidural anesthesia	This pregnant patient at 40 weeks' gestation is in active labor and has received an epidural anesthesia. Soon after the procedure, she develops hypotension. This is a known side effect of epidural anesthesia, because the local anesthetics used can block sympathetic nerve fibers, leading to vasodilation and resulting in decreased systemic vascular resistance and hypotension. While other causes of …	Y	Epidural-induced hypotension	The patient's hypotension following the epidural anesthesia can be attributed to a common side effect known as neurogenic or vasodilatory shock. An epidural anesthesia works by blocking nerve impulses in the lower spinal segments which, apart from its analgesic effects, often causes vasodilation in the lower body (legs, pelvis). The vasodilation increases the capacity of the blood vessels, which …	Y	Epidural anesthesia	Let's analyze the patient's condition using a Bayesian approach: The prior probability of hypotension due to epidural anesthesia in laboring women is fairly high, since it is a known and common side effect of epidural anesthesia. Let's start with this as a hypothetical baseline at 50%. The patient's symptoms of dizziness started almost immediately after epidural anesthesia was administered, furth…	Y
155	A 47-year-old woman comes to the physician for a follow-up examination. She has noticed trembling of her hands for the past 5 months. These movements are only present when she reaches to pick up an object or answer the phone. She has a history of major depressive disorder but has been off medications for the past 3 years. Her father had Parkinson's disease and died 6 months ago. She drinks a glas…	Cerebellar demyelination	Parkinson's disease	N	Parkinson's disease	N	Parkinson's disease	N	Parkinson's disease	N	Parkinson's Disease	N		Cerebrovascular disease	This patient's symptoms include trembling of hands that worsens when she is trying to pick up an object, no tremor present when her arms are outstretched, and increased tone in the lower extremities. These symptoms can be associated with a variety of neurological conditions, but given the specifics of her symptoms and the presence of a positive bilateral Babinski's sign, this suggests a disorder …	N	Multiple sclerosis	The differential for this patient includes Parkinson's disease, Essential tremor, Multiple sclerosis, and Cerebrovascular disease. Parkinson's disease usually presents with a resting tremor, not an action tremor as in this case, and typically wouldn't result in a positive Babinski's sign. Essential tremor is characterized by a postural or action tremor but doesn't typically present with increased…	Y	Cerebellar disorder	This patient's tremor, which increases as she reaches out for an object and overshoots her target, is consistent with an intention tremor - a classic sign of cerebellar dysfunction. In addition, the patient has increased tone in the lower extremities and a positive Babinski's sign - both of which can be seen in upper motor neuron lesions. Given the combination of these findings, the most likely c…	Y	Multiple sclerosis	This patient is presenting with symptoms that are suggestive of a lesion in the cerebellum, specifically within the lateral hemispheres. The lateral cerebellum is involved in planning and executing movements, and lesions in this region often result in an intention tremor, a type of tremor that worsens as an individual reaches for an object, as well as dysmetria, which is the overshooting or under…	Y	Multiple sclerosis	The prior probability of Essential Tremor is typically quite high (5%) given it's a common cause of tremor, however, the patient's tremor worsening with goal-directed movements (action tremor), overshooting her target, and the absence of a resting tremor are features that are also seen in Essential Tremor, which increases the posterior probability of Essential Tremor to around 20%. However, the p…	Y
157	A 19-year-old man in a 3-month relationship with a woman experiences frequent sexual fantasies about male coworkers. He lives in a conservative community and does not know any openly gay men. Two days ago, he joined a local group considered by many organizations to be a hate group. Together with the other members, he attacked a gay couple on their way home from dinner. What psychological defense …	Reaction formation	Displacement and reaction formation	Y	Displacement	N	Displacement	N	Displacement	N	Displacement.	N		Reaction Formation, Projection	This individual's frequent sexual fantasies about male coworkers suggest that he may be struggling with his own sexual identity. He lives in a conservative community and may fear the consequences of coming out as gay, hence he has not openly expressed his sexual orientation. His participation in a hate group and attacking a gay couple could indicate that he is engaging in what psychologists call …	Y	Projection, Reaction Formation	The differential for this individual's psychological defense mechanisms includes: denial, projection, reaction formation, repression, displacement, and sublimation. The man's involvement in a hate group and engaging in violent behavior towards a gay couple might indicate the use of projection, as he may be attributing his own unaccepted feelings towards other men to the gay couple. Furthermore, j…	Y	Projection and reaction formation	This man appears to be demonstrating projection and reaction formation as psychological defense mechanisms. He is experiencing same-sex attraction, but he lives in a conservative community and may feel ashamed or fearful of these feelings. Thus, he joins a hate group and participates in attacks on a gay couple, which is an example of reaction formation, where an individual behaves in a way opposi…	Y	Projection and Reaction Formation	This young man appears to be grappling with internalized homophobia and confusion about his sexual orientation, given that he has sexual fantasies about male coworkers. His aggressive behavior towards a gay couple may be understood through the lens of several defense mechanisms. Projection is one: he is attributing his own unacceptable desires to others (the gay couple). Reaction formation, where…	Y	Projection	The psychological defense mechanism this individual is displaying can be identified using Bayesian inference. Starting with the prior probabilities, it's important to note that there are many possible defense mechanisms an individual might employ, and we don't have a "standard" prior probability for each one. However, based on the description, two mechanisms seem particularly likely: repression a…	N
160	A 26-year-old nurse comes to the physician because of a 2-month history of fatigue. She has had a lot of stress at work and has been on sick leave for 2 weeks, but states that she would like to return to work. She has had several episodes of lower abdominal pain. She says, ""I know I have cancer."" She requests a diagnostic laparoscopy. She was diagnosed with peptic ulcer disease 6 months ago. He…	Factitious disorder	Iron deficiency anemia	N	Iron deficiency anemia	N	Iron deficiency anemia	N	Iron deficiency anemia	N	Iron deficiency anemia	N		Infectious endocarditis	This 26-year-old nurse presents with a 2-month history of fatigue, numerous episodes of lower abdominal pain, and a depressed mood. She is also found to be pale with dry mucous membranes and generalized weakness of the proximal muscles. Her significant findings include pale conjunctivae, crusts along the veins of her left arm, a systolic ejection murmur, and a markedly low hemoglobin of 7.5 g/dL.…	N	Intravenous Drug Use Related Anemia	This patient presents with a combination of symptoms: fatigue, pale conjunctivae, low blood pressure, tachycardia, and a heart murmur, all of which suggest anemia. The elevated reticulocyte count is consistent with this diagnosis, indicating that the body is attempting to produce more red blood cells to compensate for their loss. However, the occult blood test is negative, suggesting that the ane…	N	Intravenous Drug Abuse	This patient's presentation of fatigue, pale conjunctivae, low blood pressure, high pulse rate, and low hemoglobin indicate anemia. Her elevated reticulocyte count indicates the body's response to this anemia, attempting to produce more red blood cells. The presence of crusts along her veins suggests repeated intravenous access, which, along with her occupation as a nurse, raises the possibility …	N	Factitious disorder imposed on self	The patient's signs and symptoms point towards chronic blood loss, which is not likely gastrointestinal due to the negative test for occult blood. The most telling symptom is the presence of crusts along the course of her left arm veins, which is indicative of self-induced injection of blood. This, combined with her fear of having cancer (despite no supportive diagnostic evidence), depression, an…	Y	Infectious endocarditis-induced hemolytic anemia	Firstly, we need to identify the prior probabilities of conditions that may lead to the symptoms and signs described. There are several findings in this case: low hemoglobin, high reticulocyte count, pale conjunctivae, dry mucous membranes, systolic ejection murmur, generalized weakness of proximal muscles, and a history of stress. Cancer, which the patient is worried about, does not seem to fit …	N
161	Five days after undergoing an emergency appendectomy under general inhalational anesthesia while on a trip to Haiti, a 43-year-old woman develops low-grade fever, vomiting, and abdominal pain. During the surgery, she received a transfusion of 1 unit of packed red blood cells. Three days after the surgery, she was stable enough to be transported back to the United States. She has no history of ser…	Adverse effect of anesthetic	Acute viral hepatitis A	N	Hepatitis A	N	Hepatitis A	N	Hepatitis A	N	Hepatitis A	N		Malaria infection	This patient has undergone a recent surgical procedure with blood transfusion and now presents with symptoms of liver damage including jaundice, tenderness, and elevated liver enzymes. Given the history of transfusion, her symptoms could be due to a transfusion-transmitted infection. However, serology for common bloodborne pathogens (Hepatitis A, B, and C) is negative. The significant detail in t…	N	Hepatitis E infection	The differential for this patient's condition includes: drug-induced liver injury, alcoholic liver disease, viral hepatitis, autoimmune hepatitis, hemochromatosis, Wilson's disease, and non-alcoholic fatty liver disease. Given her recent medical history, one could first suspect drug-induced liver injury, possibly related to the anesthesia from the recent surgery. However, her anti-HAV IgG positiv…	N	Hepatitis E	This patient underwent a surgery and received a blood transfusion in Haiti and subsequently developed symptoms including fever, vomiting, abdominal pain, and jaundice with hepatomegaly and raised liver enzymes. This is suggestive of acute hepatitis. The patient's hepatitis A serology shows she has had a previous infection (positive anti-HAV IgG) but does not have a current infection (negative ant…	N	Hepatitis E infection	This patient recently received a blood transfusion in a country with potentially lower blood screening standards. She's now presenting with fever, vomiting, abdominal pain, jaundice, and hepatomegaly, as well as abnormal liver enzymes. These symptoms are indicative of acute hepatitis. The absence of anti-HAV IgM rules out acute hepatitis A, and the negative HBsAg and anti-HCV antibodies rule out …	N	Drug-induced liver injury	The prior probability of an infection with hepatitis A virus (HAV) is approximately 1%. However, this patient's recent travel to Haiti, a region with higher prevalence of HAV, can increase the posterior probability to around 15%. Moreover, she underwent a surgery and received a blood transfusion, which can further increase the probability of a bloodborne infection to around 30%. On the other hand…	Y
164	A 24-year-old man is brought to the emergency department by the police. He was found unconscious and covered in bruises outside of a local bar. The patient has a past medical history of polysubstance abuse, depression, multiple suicide attempts, neuropathic pain, and schizophrenia. As part of the patient’s initial workup, a head CT is performed which is unremarkable, and an arterial blood gas is …	Heroin	Drug overdose	Y	Drug overdose	Y	Drug overdose.	Y	Drug overdose	Y	Drug overdose	Y		Drug Overdose	This patient's presentation with a low pH (7.29), a high PaCO2 (95 mm Hg), and a normal bicarbonate level (24 mEq/L) indicates respiratory acidosis. The patient's history of polysubstance abuse and current unconscious state suggest a possible drug overdose, likely on a sedative or opiate, which can cause respiratory depression leading to carbon dioxide retention and subsequent respiratory acidosi…	Y	Drug Overdose	The differential diagnosis for this patient could include an overdose of a substance, traumatic injury, a psychiatric episode, or a metabolic issue. Given the presented arterial blood gas (ABG) results, we can see that the patient is suffering from respiratory acidosis (low pH, high PaCO2), suggesting an issue with alveolar ventilation. In the context of his history of polysubstance abuse, this c…	Y	Drug Overdose	The arterial blood gas (ABG) findings in this patient reveal a low pH (indicating acidosis), a high PaCO2 (indicating hypercapnia), and a normal bicarbonate level. These findings suggest a primary respiratory acidosis, most likely due to hypoventilation. The etiology of hypoventilation in this case could be multifactorial, but a likely scenario given his past medical history of polysubstance abus…	Y	Drug overdose	The patient's arterial blood gas (ABG) results indicate a severe respiratory acidosis (lowered pH and elevated PaCO2) suggesting the patient is not effectively eliminating carbon dioxide from his body. Given the clinical context, there are several possible reasons for this, such as respiratory depression from substance abuse, potential aspiration or suffocation during an episode of unconsciousnes…	Y	Drug overdose	This patient has a decreased pH (7.29), a significantly increased PaCO2 (95 mm Hg), and a normal bicarbonate level (24 mEq/L), suggesting respiratory acidosis. Given the scenario, we know that the patient has a past medical history of polysubstance abuse. This raises the prior probability of a drug overdose, potentially from opiates or benzodiazepines, which can depress the respiratory system, le…	Y
166	A 6-month-old boy presents to his pediatrician for a wellness examination. The mother reports that her child has difficulty rolling from his back to his front and sitting unsupported. The patient is able to smile and furrow his brow normally, but she has noticed that he has a weak cry and suck. He was born at 38 weeks gestation via a spontaneous vaginal delivery without any complications. The mot…	Anterior horn cell degeneration	Spinal muscular atrophy (SMA)	Y	Spinal muscular atrophy	Y	Spinal muscular atrophy	Y	Spinal muscular atrophy	Y	Spinal Muscular Atrophy	Y		Spinal Muscular Atrophy	This patient is presenting with generalized weakness, a weak cry and suck, and diminished deep tendon reflexes, all of which suggest a lower motor neuron problem. His age (6-month-old) and the fact that his symptoms were not present at birth but have developed over time point towards a progressive disorder. Furthermore, the fact that this is a generalized problem affecting both upper and lower ex…	Y	Spinal Muscular Atrophy	The differential diagnosis for this patient includes cerebral palsy, myopathies, congenital myasthenia gravis, and anterior horn cell diseases such as spinal muscular atrophy (SMA). However, the onset of symptoms, the age of the patient, and the particular signs and symptoms suggest a specific diagnosis. The early age onset, progressive weakness, difficulty with motor tasks such as rolling over a…	Y	Spinal Muscular Atrophy	This infant has hypotonia (difficulty rolling over, weak cry and suck), respiratory insufficiency (bell-shaped chest indicating use of accessory muscles), intact facial movements, and decreased deep tendon reflexes. These symptoms suggest a disorder of lower motor neurons. Spinal muscular atrophy (SMA), particularly SMA type 1 (Werdnig-Hoffman disease), is the most likely diagnosis. It's an autos…	Y	Spinal Muscular Atrophy	This child is presenting with progressive muscular weakness, hypotonia, a weak cry and suck, and diminished deep tendon reflexes, which are classic symptoms of spinal muscular atrophy (SMA), a genetic disorder characterized by the loss of motor neurons in the spinal cord and bulbar region of the brain. The bell-shaped chest seen in the patient is also indicative of SMA as this abnormality occurs …	Y	Spinal Muscular Atrophy	The prior probability of Spinal Muscular Atrophy (SMA) is around 1 in 10,000 live births. However, the presentation of a bell-shaped chest (increasing the posterior probability to around 10%), diminished deep tendon reflexes (increasing the probability further to 20%), and symmetric flaccid weakness of both upper and lower extremities (increasing the probability to around 40%) suggests this diagn…	Y
168	A 36-year-old woman comes to the physician because of a painless lump on her neck for 3 months that has increased in size. She appears healthy. Examination shows a 2.5-cm (1-in) firm, irregular swelling on the left side of the neck that moves with swallowing. There is painless cervical lymphadenopathy. Ultrasound of the neck shows a solitary left lobe thyroid mass with increased vascularity and h…	Papillary carcinoma of the thyroid	Thyroid nodule	N	Thyroid nodule	N	Thyroid cancer	Y	Thyroid nodule	N	Thyroid nodule	N		Thyroid cancer	This patient presents with a painless lump on her neck that has increased in size over the course of 3 months. The lump moves with swallowing, indicating that it is associated with the thyroid gland. Cervical lymphadenopathy is present, suggesting possible spread from a primary tumor. The ultrasound findings further suggest a thyroid origin, with a solitary left lobe thyroid mass that is hyper-va…	Y	Thyroid cancer	The differential for this patient includes: benign thyroid nodules, thyroid cancer, lymphoma, thyroiditis, and parathyroid adenomas. The features that stand out in this case are the presence of a solitary thyroid nodule that moves with swallowing, the increased vascularity of the nodule on ultrasound, the presence of hyperechogenic punctate regions (possibly indicating calcifications, which are s…	Y	Papillary thyroid carcinoma	This patient presents with a painless lump on her neck that has been increasing in size for 3 months. The lump is associated with painless cervical lymphadenopathy and moves with swallowing, which is suggestive of a thyroid origin. The ultrasound shows a solitary left lobe thyroid mass with increased vascularity and hyperechogenic punctate regions, which are typical of microcalcifications. These …	Y	Papillary thyroid carcinoma	The presence of a painless, firm, and irregular swelling in the neck that moves with swallowing in this patient suggests a thyroid nodule. The increased vascularity and hyperechogenic punctate regions seen on ultrasound, which may represent calcifications, further increase the suspicion for a malignant thyroid nodule. The fact that there is also painless cervical lymphadenopathy could represent m…	Y		The prior probability of thyroid cancer in a young adult with a new neck mass is relatively low, let's say around 5%. However, the presence of specific features can increase this probability. For example, the mass moving with swallowing is a characteristic sign of a thyroid origin which increases the posterior probability to 15%. The presence of an irregular swelling, as opposed to a smooth one, …
172	A 45-year-old man presents to the physician because of a 1-day history of progressive pain and blurry vision in his right eye. He is struggling to open this eye because of the pain. His left eye is asymptomatic. He wears contact lenses. He has bronchial asthma treated with inhaled salbutamol. He works as a kindergarten teacher. The vital signs include: temperature 37.0°C (98.6°F), pulse 85/min, a…	Pseudomonas keratitis	Acute angle-closure glaucoma.	N	Conjunctivitis	N	Corneal abrasion	N	Corneal abrasion	N	Corneal abrasion	N		Insufficient information	The question is missing the photograph of the right eye which would provide important clinical signs to guide a diagnosis. However, based on the information provided (pain, blurry vision, difficulty opening the eye, and the use of contact lenses), it's reasonable to suspect that the patient might be suffering from a condition like bacterial keratitis or a corneal ulcer. These conditions can occur…	N
173	A 50-year-old man presents to his physician with chronic cough, aching joints in his hips and lower back, and malaise over the past 2 months. He describes himself as being “generally healthy” before the cough began. Past medical history includes hypertension. The patient takes clopamide and a multivitamin daily. His parents are both well and living in a senior living facility. He does not smoke a…	Valley fever	Coccidioidomycosis	Y	Valley Fever	Y	Coccidioidomycosis	Y	Fungal infection	N	Coccidioidomycosis	Y		Coccidioidomycosis	This patient presents with chronic cough, aching joints, malaise, and fever over the past 2 months. The key to his diagnosis lies in the recent travel history to Arizona and the finding of necrotic granulomatous inflammation with multinucleated giant cells and spherules with endospores in the lung biopsy. These findings are typical of an infection with Coccidioides immitis, a dimorphic fungus end…	Y	Coccidioidomycosis	The differential diagnosis for this patient includes pneumonia, tuberculosis, sarcoidosis, lung cancer, and fungal infection. The patient's recent travel history to Phoenix, Arizona provides an important clue as he might have been exposed to certain endemic fungal infections common in the southwestern United States. The CT scan findings of an irregular opacity, pleural effusion, and hilar adenopa…	Y	Coccidioidomycosis	The patient's history of a hiking trip in the desert region near Phoenix, Arizona, the signs of respiratory illness with fever, chronic cough, and malaise, and the radiological evidence of a pulmonary lesion with a right-sided pleural effusion and hilar adenopathy, all point towards a respiratory infection. The key findings here are the results of the lung biopsy showing granulomatous inflammatio…	Y	Coccidioidomycosis	This patient presents with symptoms of cough, joint pain, malaise, and fever along with an exposure history of a hiking trip around Phoenix, Arizona. His chest CT shows an irregular opacity, pleural effusion, and hilar adenopathy. Importantly, the lung biopsy results reveal granulomatous inflammation with spherules filled with endospores, which is characteristic of Coccidioides immitis or Coccidi…	Y	Coccidioidomycosis	In this Bayesian inference approach, we start with a prior probability and adjust it based on the new information from the case. The patient has recently traveled to Arizona and presents with chronic cough, fever, malaise, joint pains, and a lung mass-like lesion. He also has an elevated erythrocyte sedimentation rate, suggesting an ongoing inflammatory process. The prior probability of a common …	Y
176	A 30-year-old primigravid woman at 22 weeks' gestation is brought to the emergency department by her husband for lethargy, nausea, and vomiting for 4 days. This morning she became drowsy. She returned from a business trip to Sudan 3 weeks ago. She denies eating any seafood while traveling. Medications include iron supplements and a multivitamin. Her immunizations are up-to-date and she has never …	Anti-HEV IgM	Hepatitis panel	N	Hepatitis serology panel	N	Liver biopsy	N	Liver biopsy.	N	Hepatitis E.	Y		Peripheral Blood Smear	This patient has recently traveled to Sudan and is now presenting with symptoms of lethargy, nausea, vomiting, and jaundice. The laboratory results show that she has liver damage, as indicated by the elevated levels of aspartate aminotransferase (AST), alanine aminotransferase (ALT), and bilirubin. Furthermore, her prothrombin time is prolonged, which can occur in severe liver disease as the live…	N	Hepatitis E serology	The differential diagnoses in this patient include various forms of hepatitis, including alcoholic, drug-induced, autoimmune, and viral hepatitis. Given her recent travel history to Sudan, viral hepatitis, especially Hepatitis A and E, which are transmitted via the fecal-oral route, become the most likely possibilities. Her symptoms of lethargy, nausea, vomiting, and jaundice also suggest hepatit…	Y	Hepatitis E serology	This pregnant patient's presentation of fever, nausea, vomiting, lethargy, jaundice, asterixis, and markedly elevated transaminases after travel to Sudan is concerning for viral hepatitis, most likely hepatitis E (HEV). Hepatitis E is an RNA virus transmitted feco-orally, particularly in endemic areas through contaminated water. It's usually self-limited but can lead to fulminant hepatitis in pre…	Y	Hepatitis E serology	The patient presents with symptoms such as lethargy, nausea, vomiting, and jaundice. She also has significantly elevated liver enzymes (AST, ALT, and alkaline phosphatase), and a high prothrombin time, indicating impaired liver function. She has been traveling to Sudan recently, which increases the chance of exposure to endemic diseases. These signs and symptoms, together with her recent travel h…	Y	Hepatitis B Test	The initial step in Bayesian inference involves setting up a prior probability based on the patient's presentation and general population statistics. In this case, the woman presents with symptoms of liver damage (jaundice, high AST and ALT, and coagulopathy indicated by an elevated INR), which suggests a variety of possible liver conditions. Given that the woman has recently returned from Sudan,…	N
179	A 70-year-old obese male presents to the emergency department with shortness of breath and cough of sudden onset. The patient states that his symptoms came on while he was sleeping. The patient has a past medical history of type II diabetes and is currently taking lisinopril, metformin, insulin, and fish oil. On physical exam, you note bipedal edema and jugular venous distention (JVD). An EKG and…	Hydrochlorothiazide	Congestive heart failure	N	Congestive heart failure	N	Congestive heart failure	N	Congestive heart failure	N	Congestive heart failure	N		Congestive heart failure	The patient presents with sudden onset shortness of breath and cough while sleeping, bipedal edema, and jugular venous distention (JVD). These symptoms suggest fluid overload or congestive symptoms, which are common in heart failure. BIPAP and medical therapy are also used to manage heart failure, particularly in acute exacerbation. Furthermore, HCO3- is high, which may indicate the body's compen…	N	Heart failure exacerbation	The symptoms of the patient in this case, including sudden onset shortness of breath and cough, bipedal edema, and jugular venous distention (JVD), are indicative of cardiovascular disease. The main conditions to consider in the differential diagnosis here are heart failure, pulmonary embolism, acute myocardial infarction, and kidney disease. Given the patient's history of type II diabetes and ob…	N	Acute Decompensated Heart Failure	This 70-year-old obese male with a history of type II diabetes presents with sudden onset shortness of breath, bipedal edema, and JVD. His symptoms, along with the rapid improvement following treatment with BIPAP and medical therapy, suggest acute decompensated heart failure (ADHF). ADHF may occur when there is a sudden change in the heart's ability to pump. The rapid onset of symptoms (e.g., dys…	N	Congestive Heart Failure	The patient's presentation of sudden onset shortness of breath and cough, bipedal edema, and jugular venous distension are all signs of congestive heart failure (CHF). This condition results in the heart's decreased ability to pump blood effectively, leading to fluid buildup, often in the lungs (pulmonary edema) and peripheral tissues. It's often worsened by lying down or sleeping, which matches …	N	Congestive Heart Failure	The prior probability of heart failure in a 70-year-old obese male with diabetes is considerably high, although an exact percentage is not readily available. The presence of bipedal edema and jugular venous distention (JVD) on physical exam further increase this probability. Both of these signs are often seen in congestive heart failure (CHF) due to fluid overload and increased pressure in the ve…	N
186	A previously healthy 60-year-old man comes to his physician because of progressively worsening shortness of breath for the past 2 months. He does not experience shortness of breath at rest. He also occasionally has a dry cough. He has not had fever, chills, or night sweats. He has smoked a pack of cigarettes daily for the past 40 years. He drinks a beer daily and occasionally more on weekends. He…	Chronic obstructive pulmonary disease	COPD	Y	COPD	Y	COPD	Y	COPD	Y	COPD	Y		Emphysema	This patient presents with symptoms of chronic, progressive shortness of breath, dry cough, and no fever, chills or night sweats. The patient also has a long history of smoking, which increases the risk of lung diseases. The physical examination reveals a prolonged expiratory phase and end-expiratory wheezing, which are often seen in obstructive lung diseases. His spirometry results also support …	Y	Chronic Obstructive Pulmonary Disease	The differential for this patient includes chronic obstructive pulmonary disease (COPD), asthma, bronchiectasis, and pulmonary fibrosis. Considering the patient's long history of cigarette smoking and the absence of other symptomatology, COPD becomes a strong contender. He has symptoms of progressive dyspnea and a dry cough, consistent with COPD. The physical examination findings of a prolonged e…	Y	Chronic Obstructive Pulmonary Disease	The patient's 40-year history of smoking and current symptoms, including a chronic, progressive shortness of breath, dry cough, and no fever, strongly suggest a diagnosis of Chronic Obstructive Pulmonary Disease (COPD). The spirometry findings of a reduced FEV1:FVC ratio (normally above 70% in healthy adults) and increased total lung capacity are indicative of an obstructive lung disease. The dec…	Y	Chronic Obstructive Pulmonary Disease	This patient presents with progressively worsening shortness of breath, a dry cough, and a significant history of smoking, all suggestive of a chronic obstructive pulmonary disease (COPD). Lung auscultation findings of prolonged expiratory phase and end-expiratory wheezing also support this diagnosis. The spirometry results further support the diagnosis of COPD: the decreased FEV1:FVC ratio (<70%…	Y	Emphysema	Step 1: The prior probability for a smoking-related lung disease in a long-term smoker is high. Among these, we consider Chronic Obstructive Pulmonary Disease (COPD) and lung cancer primarily. Step 2: The presence of progressive shortness of breath and a dry cough, along with the absence of fever, chills, or night sweats, leans towards COPD. Lung cancer often presents with systemic symptoms like …	Y
195	An 8-year-old girl presents to her pediatrician with intensely pruritic lesions over her buttocks, as shown. These lesions occur intermittently but have worsened over time. Her medical history is remarkable for iron deficiency, for which she is on ferrous sulfate. The patient has also experienced intermittent episodes of mild diarrhea, previously diagnosed as lactose intolerance. Her height is at…	Celiac disease	Celiac disease	Y	Celiac disease	Y	Celiac disease	Y	Celiac disease	Y	Celiac disease	Y		Celiac disease	The child in question presents with intensely pruritic lesions over her buttocks, which suggests a skin condition that's associated with itching. She also has a medical history of iron deficiency, episodes of mild diarrhea, previously diagnosed as lactose intolerance, and her height and weight percentiles are relatively low, indicating potential malnourishment. Additionally, her IgA tissue transg…	Y	Celiac disease	The differential for this patient includes: allergic contact dermatitis, psoriasis, atopic dermatitis (eczema), and dermatitis herpetiformis. Allergic contact dermatitis would typically be localized to areas of contact with allergens, which is not necessarily indicated here. Psoriasis usually presents with well-defined plaques with silvery scale, which doesn't exactly fit with the symptoms descri…	Y	Celiac disease	The child presents with pruritic lesions on her buttocks, which combined with intermittent diarrhea, iron deficiency, and an elevated IgA tissue transglutaminase titer suggest a diagnosis of celiac disease. Dermatitis herpetiformis is a skin manifestation of celiac disease, characterized by intensely pruritic vesicles and papules, typically on extensor surfaces. The gastrointestinal symptoms, gro…	Y	Celiac disease	This child has several signs suggestive of celiac disease. Celiac disease is an autoimmune condition that results from an inappropriate immune response to dietary gluten. It is characterized by small intestinal villous atrophy, leading to malabsorption. This can explain her iron deficiency, mild diarrhea, and low height and weight percentiles. Furthermore, the intense itching and rash on the butt…	Y	Celiac disease	The prior probability of celiac disease in the general population is around 1%. The patient's IgA tissue transglutaminase titer, a sensitive and specific marker for celiac disease, is five times the upper limit of normal, which increases the posterior probability of celiac disease to about 90%. The patient's history of intermittent diarrhea, a common symptom of celiac disease, further increases t…	Y
198	A 46-year-old woman comes to the physician because of a 3-day history of diarrhea, moderate abdominal pain, and weakness. Her symptoms began on the return flight from a 2-week yoga retreat in India, where she stayed at a resort. She was mildly nauseous as she boarded the flight, and diarrhea followed immediately after eating the in-flight meal. Since then, she has had up to five watery stools dai…	Enterotoxigenic Escherichia coli	Escherichia coli	Y	Bacterial infection	N	E. coli	Y	Bacterial gastroenteritis	N	Salmonella	N		Enterotoxigenic Escherichia coli	The patient presented with diarrhea, abdominal pain, and weakness that started during her flight home from a yoga retreat in India. Given that the symptoms started after she ate the in-flight meal, it's reasonable to think that the meal could be the source of the problem. However, since she was in India where the hygiene may have been suboptimal, a common pathogen associated with travelers' diarr…	Y	Escherichia coli (ETEC)	The differential diagnosis for this patient includes infectious causes due to bacteria (e.g., Escherichia coli, Campylobacter jejuni, Salmonella), viruses (e.g., Norovirus, Rotavirus), and parasites (e.g., Giardia lamblia, Entamoeba histolytica). She could also have traveler's diarrhea, which is usually caused by bacteria (commonly E. coli). The symptom timeline suggests an acute infection rather…	Y	Enterotoxigenic Escherichia coli (ETEC)	The patient's symptoms of acute onset diarrhea following consumption of an in-flight meal and recent travel to India are indicative of an infectious gastroenteritis. Given the acute onset of symptoms, a pathogen that produces a preformed toxin is likely. Staphylococcus aureus, Bacillus cereus, and Clostridium perfringens are all bacteria that produce preformed toxins and can cause symptoms in thi…	Y	Staphylococcus aureus	This patient's recent travel to India followed by the onset of diarrhea suggests that she may have acquired a travel-related infection, commonly referred to as "traveler's diarrhea". The most common causative agent of traveler's diarrhea worldwide is Enterotoxigenic Escherichia coli (ETEC), which typically causes symptoms within 10-14 days of infection. The second most common cause, particularly …	N	E. coli	In our Bayesian inference, we start with a prior probability, then use the information given to revise this into a posterior probability. Traveler's diarrhea is a common condition affecting travelers, with a prior probability of 20%. The most common pathogens are E. coli (70% of cases), Campylobacter jejuni (5% of cases), Shigella spp. (3-5% of cases), and Salmonella spp. (1-2% of cases). This pa…	Y
200	A 55-year-old woman with papillary thyroid carcinoma underwent total thyroidectomy. She has no significant medical history. On postoperative day 1, she develops perioral numbness and a tingling sensation, along with paresthesia of the hands and feet. The physical examination reveals that she is anxious and confused. Her pulse is 90/min, the blood pressure is 110/80 mm Hg, the respirations are 22/…	Inadvertent surgical removal of parathyroid glands	Hypocalcemia	N	Hypocalcemia	N	Hypocalcemia	N	Hypocalcemia	N	Hypocalcemia	N		Parathyroid gland damage	This patient had a total thyroidectomy and is presenting with symptoms of hypocalcemia, which include perioral numbness, tingling sensation, paresthesia of hands and feet, and latent tetany (Trousseau sign, which is the carpal spasm induced by the sphygmomanometer cuff). Her laboratory results confirm hypocalcemia (serum calcium of 6.7 mg/dL; normal is about 8.5 - 10.2 mg/dL). The most likely cau…	Y	Hypoparathyroidism	The differential diagnosis for this patient could include hypocalcemia, hypomagnesemia, hypokalemia, and hypothyroidism. This patient has numbness around the mouth, paresthesia in the extremities, and latent tetany, which are all indicative of hypocalcemia. These symptoms, combined with the serum calcium level of 6.7 mg/dL, which is below the normal range of 8.5 - 10.2 mg/dL, confirm the diagnosi…	Y	Accidental Parathyroidectomy	This patient underwent a total thyroidectomy and now presents with perioral numbness, paresthesia of the hands and feet, confusion, and anxiety. These are symptoms of hypocalcemia, which is further supported by the laboratory results showing a serum calcium level of 6.7 mg/dL (normal range: 8.5 - 10.2 mg/dL). In addition, the positive Trousseau sign (latent tetany/carpal spasm induced by a blood …	Y	Hypoparathyroidism	This patient underwent total thyroidectomy, during which inadvertent removal or injury to the parathyroid glands may have occurred. The parathyroid glands regulate the calcium level in our bodies. If they are damaged or removed, it can lead to hypocalcemia, as evidenced by the patient's low serum calcium levels (6.7 mg/dL; normal range is usually around 8.5 to 10.5 mg/dL). The symptoms of hypocal…	Y	Parathyroid gland damage	The initial prior probability of accidental parathyroid gland removal or damage during thyroidectomy is approximately 10%. The patient's symptoms of perioral numbness, tingling, and paresthesia of hands and feet increase the probability to around 40%, as these are common symptoms of hypocalcemia which can be caused by damage to the parathyroid glands. The physical examination finding of latent te…	Y
213	A 24-year-old man is brought to the emergency room by the police after a fall. The patient smells of alcohol and is slurring his words. You find out that he has recently been fired from his job as a salesperson for months of tardiness and poor performance. The police tell you that his girlfriend, who was there at the time of the fall, mentioned that the patient has been struggling with alcohol fo…	Projection	Projection	Y	Projection	Y	Projection	Y	Displacement	N	Displacement	N		Projection and Rationalization	The patient's behavior can be analyzed using the concept of defense mechanisms, which are unconscious psychological strategies used by individuals to cope with reality or maintain self-image. Here, the patient is exhibiting two defense mechanisms. Projection: The patient, who is struggling with alcoholism, is accusing his boss of being a cocaine addict. Projection is a defense mechanism where ind…	Y	Denial, Projection, Rationalization	The patient is exhibiting several defense mechanisms that can be identified: denial, projection, and rationalization. Denial, as he is unable to accept his own problematic alcohol use as indicated by his loss of job and police involvement. Projection, as he is attributing his own cocaine use to his boss rather than admitting to it himself. Lastly, rationalization, as he is providing excuses for h…	Y	Denial and Projection	This patient is demonstrating two different defense mechanisms. The first is denial, which is the refusal to accept reality or fact, acting as if a painful event, thought, or feeling did not exist. He is denying his own alcohol problem by not acknowledging it as the cause of his recent job loss and problems. The second defense mechanism is projection, where individuals attribute their own unaccep…	Y	Projection and Rationalization	The patient is using two types of defense mechanisms. First, he is projecting by attributing his own substance misuse issues onto his ex-boss. Projection is when an individual ascribes their own unacceptable thoughts, feelings, or impulses onto another person. In this case, the patient is dealing with alcohol misuse and accuses his ex-boss of having a cocaine problem, thus externalizing his own s…	Y	Projection, Rationalization	The patient is showing signs of two defense mechanisms: Projection and Rationalization. The prior probability of each of these defense mechanisms is around 10% in individuals with substance abuse problems. Firstly, the patient accuses his boss of being a cocaine addict. This accusation, given the context and lack of evidence, suggests projection - attributing one's unacceptable thoughts or behavi…	Y
223	A 32-year-old man comes to the physician because of a progressive development of tender breast tissue over the past 18 months. He used to ride his bicycle for exercise 4 times a week but stopped after he had an accident and injured his left testicle 3 months ago. He has gained 5 kg (11 lb) during this period. For the last 10 years, he drinks one to two beers daily and sometimes more on weekends. …	Leydig cell tumor	Klinefelter Syndrome	N	Hormone imbalance	N	Klinefelter Syndrome	N	Hormone imbalance	N	Klinefelter syndrome	N		Rationale: This 32-year-old man presents with gynecomastia, which is the development of breast tissue in males. There are several factors to consider in this patient's history that could contribute to gynecomastia. First, he has gained weight, and obesity is known to be associated with gynecomastia due to increased conversion of androgens to estrogens in adipose tissue. Second, the patient has be…	Answer: Testicular tumor	Y	Rationale: The differential diagnosis for this 32-year-old man with gynecomastia includes: hormonal imbalance, medication side effects, alcohol consumption, obesity, and testicular tumors. His history reveals several factors that might contribute to his gynecomastia. He has gained weight, which can lead to an increase in estrogen production as adipose tissue can convert androgens to estrogens. Hi…	Answer: Testicular tumor	Y	Rationale: The differential for this patient includes hormonal imbalance due to various causes such as obesity, alcohol consumption, testicular tumor, drug side effect, or hypogonadism. This patient has several factors contributing to his gynecomastia. Firstly, he has gained weight and has a BMI of 30 kg/m2, which is classified as obese. Obesity can lead to increased peripheral conversion of andr…	Answer: Testicular tumor	Y	Rationale: The patient is a 32-year-old male presenting with bilateral gynecomastia, which is characterized by enlargement of breast tissue. Gynecomastia can be caused by various factors, including hormonal imbalances, medication use, or underlying health conditions. The patient has gained weight, which is associated with increased conversion of androgens to estrogens in adipose tissue, contribut…	Answer: Testicular tumor	Y	Rationale: The patient presents with bilateral gynecomastia, which can be caused by an imbalance of the hormones estrogen and testosterone. There are several factors to consider in this patient's case that could be contributing to this hormonal imbalance. Firstly, the patient has gained weight and has a BMI indicative of obesity. Adipose tissue can convert androgens into estrogens, which can lead…	Answer: Hormonal Imbalance	N
227	A 22-year-old woman presents to the emergency department for abdominal pain. The patient has been trying to get pregnant and was successful recently, but now she is experiencing abdominal pain, contractions, and a bloody vaginal discharge. According to her last appointment with her primary care provider, she is 10 weeks pregnant. The patient has a past medical history of constipation, anxiety, an…	Borderline personality disorder	Postpartum depression	N	Acute psychiatric emergency	N	Self-harm	N	Acute stress reaction	N	Postpartum psychosis	N		Rationale: This 22-year-old woman presented to the emergency department with abdominal pain, contractions, and bloody vaginal discharge. She is 10 weeks pregnant according to her last appointment. The physical exam showed an open cervix with bloody vaginal discharge, which is indicative of a miscarriage or spontaneous abortion. Additionally, the patient exhibits extreme mood swings from gratitude…	Answer: Borderline Personality Disorder	Y	Rationale: The differential diagnosis for this patient includes a spontaneous abortion (miscarriage), an ectopic pregnancy, normal pregnancy with breakthrough bleeding, or a molar pregnancy. The presence of abdominal pain, contractions, and bloody vaginal discharge with an open cervix indicates that a spontaneous abortion is likely. However, the focus of this question seems to be on the patient's…	Answer: Borderline Personality Disorder	Y	Rationale: The patient presented with abdominal pain, contractions, and a bloody vaginal discharge while being 10 weeks pregnant. Physical examination revealed an open cervix, which is indicative of a spontaneous abortion or miscarriage. The patient�s drastic shift in behavior, from extreme gratitude to anger and aggression towards the medical staff, as well as self-harm and destructive behavior,…	Answer: Borderline Personality Disorder	Y	Rationale: This 22-year-old woman initially presented with symptoms suggestive of a miscarriage, including abdominal pain, contractions, and a bloody vaginal discharge. The physical exam findings, especially the open cervix and bloody discharge, confirm the spontaneous abortion. The patient's emotional response is initially positive but takes a sudden turn to anger and aggression toward the medic…	Answer: Borderline Personality Disorder	Y	Rationale: Starting with the prior probability, borderline personality disorder in the general population has a prevalence of about 1.6%. This patient is a young female, which is the demographic in which borderline personality disorder is more common, increasing the posterior probability slightly. She has a past medical history of substance abuse, which is associated with borderline personality d…	Answer: Borderline personality disorder	Y
228	A 27-year-old woman comes to the physician because of increasing shortness of breath and a non-productive cough for 2 months. She has been unable to perform her daily activities. She has had malaise and bilateral ankle pain during this period. She noticed her symptoms after returning from a vacation to Arizona. She is a research assistant at the university geology laboratory. She is originally fr…	Sarcoidosis	Valley fever	N	Valley fever	N	Valley Fever	N	Valley fever	N	Valley Fever	N		Rationale: The 27-year-old woman is presenting with shortness of breath, non-productive cough, malaise, and bilateral ankle pain. She has recently traveled to Arizona and is originally from Nigeria. Her symptoms started after her trip to Arizona. The presence of ciliary injection and photophobia in her left eye suggests ocular involvement. Additionally, she has been experiencing symptoms that are…	Answer: Sarcoidosis	Y	Rationale: The differential for this 27-year-old woman includes infections such as tuberculosis or fungal infections (considering her travel history and the fact that she was in Arizona), autoimmune conditions such as sarcoidosis, and connective tissue diseases like lupus or rheumatoid arthritis. Her symptoms of increasing shortness of breath, non-productive cough, malaise, and bilateral ankle pa…	Answer: Sarcoidosis	Y	Rationale: The 27-year-old woman presents with shortness of breath, non-productive cough, malaise, bilateral ankle pain, and has recently traveled to Arizona. She also exhibits ciliary injection and photophobia in her left eye. The fact that she works in a geology laboratory and recently visited Arizona is significant. Arizona is a region endemic for coccidioidomycosis, a fungal infection also kn…	Answer: Coccidioidomycosis	N	Rationale: The patient is presenting with shortness of breath, non-productive cough, malaise, and bilateral ankle pain. She also has ciliary injection and photophobia in the left eye. These symptoms suggest inflammation and are characteristic of sarcoidosis. Sarcoidosis is a systemic granulomatous disease that commonly affects the lungs and lymph nodes but can also affect the eyes and joints. The…	Answer: Sarcoidosis	Y	Rationale: The prior probability of Sarcoidosis in a person of African descent is relatively high, around 10%. Sarcoidosis can present with bilateral ankle pain and malaise, which increases the posterior probability to around 25%. The patient's shortness of breath and non-productive cough suggest a lung involvement, which is common in Sarcoidosis, increasing the probability further to around 40%.…	Answer: Sarcoidosis	Y
229	A 48-year-old female presents with an enlargement of her anterior neck which made swallowing very difficult for 2 weeks now. She has had constipation for the past 6 weeks and overall fatigue. She also had heavy menstrual bleeding; and often feels extremely cold at home. On the other hand, she has well-controlled asthma and spring allergies. On examination, the thyroid is stony hard, tender and as…	Reidel thyroiditis	Hashimoto's thyroiditis	N	Hashimoto's thyroiditis	N	Thyroid nodule	N	Hashimoto's thyroiditis	N	Thyroid nodule	N		Rationale: The patient is a 48-year-old female presenting with an enlargement in the anterior neck, difficulty in swallowing, constipation, fatigue, heavy menstrual bleeding, and cold intolerance. These symptoms suggest a thyroid-related issue. The thyroid is described as stony hard, tender, and asymmetrically enlarged with pain associated with swallowing. The lab studies show a low serum T4 leve…	Answer: de Quervain's thyroiditis	N	Rationale: The differential diagnosis for a patient with an enlarged thyroid includes Graves' disease, Hashimoto's thyroiditis, thyroid nodules, thyroid cancer, and subacute thyroiditis. Considering her symptoms of difficulty in swallowing due to an enlargement in the anterior neck, constipation, fatigue, heavy menstrual bleeding, and feeling extremely cold, it suggests hypothyroidism. The lab re…	Answer: Riedel's thyroiditis	Y	Rationale: This 48-year-old female is presenting with an enlargement of her anterior neck, difficulty swallowing, constipation, fatigue, heavy menstrual bleeding, and cold intolerance. Her laboratory studies show a low serum T4 level and elevated TSH level, which are indicative of hypothyroidism. The stony-hard, tender, and asymmetrically enlarged thyroid gland along with pain associated with swa…	Answer: De Quervain's thyroiditis	N	Rationale: This 48-year-old female patient is presenting with an enlargement of her anterior neck, difficulty swallowing, constipation, fatigue, heavy menstrual bleeding, and cold intolerance. The lab results show a decreased serum T4 level and an elevated TSH level. The patient's presentation with cold intolerance, constipation, fatigue, and heavy menstrual bleeding, along with the lab findings,…	Answer: De Quervain's thyroiditis	N	Rationale: The prior probability of the patient having thyroiditis is 10%. Considering her symptoms of neck enlargement and difficulty swallowing, the posterior probability increases to 25%. With the addition of constipation, fatigue, and increased menstrual bleeding which are symptoms of hypothyroidism, the probability increases to 50%. The thyroid examination revealing a stony hard, tender and …	Answer: De Quervain's thyroiditis	N
230	A 5-year-old male is brought to the pediatrician with complaints of a painful mouth/gums, and vesicular lesions on the lips and buccal mucosa for the past 4 days. The patient has not been able to eat or drink due to the pain and has been irritable. The patient also reports muscle aches. His vital signs are as follows: T 39.1, HR 110, BP 90/62, RR 18, SpO2 99%. Physical examination is significant …	HSV-1	Herpes simplex virus	Y	Herpes simplex virus (HSV)	Y	Herpes simplex virus	Y	Herpes Simplex Virus	Y	Herpes simplex virus	Y		Rationale: The 5-year-old patient is presenting with painful vesicular lesions on the lips and buccal mucosa, which have been present for the past 4 days. He also has difficulty eating or drinking due to pain, and is irritable. Additionally, the patient has muscle aches and palpable cervical and submandibular lymphadenopathy. The vesicular lesions in the mouth along with the symptoms of pain, irr…	Answer: Coxsackie virus	N	Rationale: The 5-year-old patient is presenting with painful vesicular lesions on the lips and buccal mucosa, which have been present for the past 4 days. He also has difficulty eating or drinking due to pain, and is irritable. Additionally, the patient has muscle aches and palpable cervical and submandibular lymphadenopathy. The vesicular lesions in the mouth along with the symptoms of pain, irr…	Answer: Coxsackie virus	N	Rationale: This 5-year-old patient is presenting with painful oral vesicles, ulcers, and a high fever, along with muscle aches and lymphadenopathy. These symptoms are characteristic of primary herpetic gingivostomatitis, which is an oral infection primarily caused by the herpes simplex virus (HSV), particularly type 1. HSV is known to cause painful vesicular lesions in the oral cavity, and in pri…	Answer: Herpes simplex virus	Y	Rationale: This 5-year-old male presents with a painful mouth, vesicular lesions on the lips and buccal mucosa, muscle aches, fever, and palpable cervical and submandibular lymphadenopathy. These symptoms are indicative of primary herpetic gingivostomatitis, which is typically caused by the herpes simplex virus (HSV) type 1. Herpetic gingivostomatitis is characterized by the sudden onset of mouth…	Answer: Herpes simplex virus	Y	Rationale: The initial prior probability of Herpes Simplex Virus (HSV) being the cause of the oral lesions in a child might be around 20%, given the prevalence of this virus and the fact that the symptoms described could match a variety of viral infections. However, when considering more specific symptoms, the probability begins to shift. The presence of vesicular lesions in the mouth, which is a…	Answer: Herpes Simplex Virus	Y
232	A 63-year-old patient presents to the emergency department because of severe left leg pain and tingling. His condition started suddenly 30 minutes ago. He has had hypertension for the past 10 years for which he takes bisoprolol. He does not smoke or drink alcohol. His temperature is 37.1°C (98.7°F), the blood pressure is 130/80 mm Hg, and the pulse is 100/min and irregular. On physical examinatio…	Arterial emboli	Deep vein thrombosis	N	Deep vein thrombosis.	N	Deep vein thrombosis	N	Arterial occlusion	Y	Deep vein thrombosis	N		Rationale: The patient is presenting with severe pain in the left leg that started suddenly, and physical examination reveals that the leg is pale and cool with a weak popliteal pulse. These symptoms are indicative of acute limb ischemia, a serious condition that occurs when there is a sudden decrease in blood flow to a limb, often due to an embolism or thrombosis. Given the patient's history of …	Answer: Arterial embolism	Y	Rationale: The differential diagnosis for this patient's presentation includes: acute arterial occlusion, deep venous thrombosis (DVT), cellulitis, and peripheral neuropathy. The patient's history of sudden severe pain, tingling, and physical examination findings of paleness, coolness, and a weak popliteal pulse on the affected side are more suggestive of acute arterial occlusion, often due to em…	Answer: Arterial embolism.	Y	Rationale: This patient presents with severe pain, paleness, and coolness of the left leg, as well as a weaker popliteal pulse on the left side. These signs point to acute limb ischemia, which is an emergency and needs immediate attention. The irregular pulse suggests a possible cardiac arrhythmia, like atrial fibrillation, which is a common cause of embolic events leading to acute limb ischemia.…	Answer: Atrial fibrillation	Y	Rationale: This patient's presentation of sudden severe leg pain, coolness, paleness, and a weakened popliteal pulse on the affected side suggests acute limb ischemia. The most common cause of acute limb ischemia is embolic occlusion of the arterial supply, often due to a clot that originates in the heart. This is especially likely in this patient, as he has an irregular pulse, suggesting a possi…	Answer: Atrial fibrillation	Y	The prior probability of an Acute Arterial Occlusion is roughly 5%. The patient's symptoms of sudden onset severe pain and paresthesias in the leg increase the probability to 20%. Physical examination showing a pale and cool leg and a decreased popliteal pulse on the left side, compared to the right, increases the probability to 40%. The presence of atrial fibrillation (as suggested by irregular …	Answer: Cardiac embolism	Y
234	A previously healthy 4-month-old girl is brought to the emergency department by her parents because she has not stopped crying for the past 5 hours. Her parents report that she has not eaten anything during this period and that they were unable to calm her down. She has not had any trauma. She was born at term via vaginal delivery and her delivery was uncomplicated. Her vital signs are within nor…	Hair tourniquet syndrome	Gouty arthritis	N	Cellulitis	N	Gout.	N	Gout	N	Gouty arthritis	N		The scenario involves a healthy 4-month-old girl who has been crying for an extended period, hasn't eaten, and has an abnormal toe. Given her age and the prolonged crying, we can deduce she is experiencing pain or discomfort. An examination shows a reddened and swollen 2nd toe on her left foot, which suggests a localized problem. It's common for young children to get hair or thread wrapped tightl…	Answer: Hair tourniquet syndrome.	Y	Rationale: The differential for this infant includes fracture, infection (cellulitis or osteomyelitis), insect bite, and hair tourniquet syndrome. Given that the infant was healthy before and there's no history of trauma or insect exposure, fracture or insect bite becomes less likely. Although infection is possible, it would usually be associated with fever or other systemic signs, which are not …	Answer: Hair tourniquet syndrome.	Y	In the absence of an image, it's challenging to give a specific diagnosis. However, given the information provided, it seems this 4-month-old girl is experiencing pain and discomfort in her toe. One common cause for such symptoms in infants can be a "hair tourniquet" syndrome, also known as toe tourniquet syndrome, where a hair or thread becomes tightly wrapped around a toe, causing pain, swellin…	Answer: Hair tourniquet syndrome.	Y	Rationale: Given that the baby has a swollen toe without history of trauma, it is likely that something is constricting the circulation to the toe. Hair tourniquet syndrome is a potential cause in which a strand of hair can inadvertently get wrapped around a baby's digit (toes or fingers), causing constriction, swelling, and significant pain. This condition is particularly possible in this scenar…	Answer: Hair tourniquet syndrome	Y	Rationale: The prior probability of hair tourniquet syndrome, a condition where hair or thread becomes tightly wrapped around a digit causing pain, swelling, and discoloration, in a healthy 4-month-old child presenting with a swollen toe and crying might initially be quite low, say around 5%. However, given the specific symptoms of localized swelling and redness in the toe (which might increase t…	Answer: Hair tourniquet syndrome	Y
238	A 24-year-old woman is brought to the physician because of agitation, confusion, and lethargy. She has also had progressive recurring headaches and visual impairment over the last month. Three days ago, she had a seizure but has not seen a physician. She is oriented only to person. Her temperature is 36.7°C (98.1°F), pulse is 90/min, and blood pressure is 110/80 mm Hg. Capillary refill time is mo…	Decreased antidiuretic hormone secretion	SIADH	N	Dehydration	N	Diabetes insipidus	Y	Diabetes insipidus	Y	SIADH	N		Rationale: The patient presents with agitation, confusion, lethargy, headaches, visual impairment, and a history of a recent seizure. All of these are symptoms that could be caused by an electrolyte imbalance, such as hypernatremia. Hypernatremia is defined as a serum sodium level greater than 145 mEq/L. This patient's serum sodium level is 148 mEq/L, indicating hypernatremia. Hypernatremia resul…	Answer: Dehydration	N	Rationale: The differential for this patient's hypernatremia includes: dehydration (both hypovolemic and euvolemic), diabetes insipidus (either central or nephrogenic), excessive salt intake, Cushing's syndrome, or hyperaldosteronism. Hypernatremia (high serum sodium) is defined as a serum sodium level >145 mEq/L. It occurs due to loss of water in excess of sodium, gain of sodium in excess of wat…	Answer: Central Diabetes Insipidus	Y	Rationale: The patient presents with hypernatremia (Na+ 148 mEq/L, normal range: 135-145 mEq/L). The elevated serum osmolality (300 mOsmol/kg H2O, normal range: 275-295 mOsmol/kg H2O) and lower urine osmolality (240 mOsmol/kg H2O) indicate that the body is trying to conserve water, however, it is not sufficiently concentrating the urine. These signs are typical of diabetes insipidus (DI). Symptom…	Answer: Central Diabetes Insipidus	Y	Rationale: This patient's symptoms of agitation, confusion, lethargy, and seizures could be attributed to her hypernatremia (serum Na+ 148 mEq/L, normal range 135-145 mEq/L). Hypernatremia, or an abnormally high concentration of sodium in the blood, often results from insufficient water intake or excessive water loss. This patient's capillary refill time of more than 3 seconds is indicative of de…	Answer: Inadequate water intake	N	Rationale: The prior probability of diabetes insipidus (DI) is 1%. Diabetes insipidus is a condition characterized by frequent and heavy urination, extreme thirst, and the presence of high levels of sodium in the blood. In this case, the patient's blood tests show a high level of sodium (Na+ 148 mEq/L), which is indicative of hypernatremia, a condition often associated with diabetes insipidus. Th…	Answer: Diabetes insipidus.	Y
243	An 81-year-old man is brought to the clinic by his son to be evaluated for memory issues. The patient’s son says he has difficulty remembering recent events and names. He says the patient’s symptoms have progressively worsened over the last several years but became acutely worse just recently. Also, yesterday, the patient complained that he could not see out of his right eye, but today he can. Wh…	Vascular dementia	Vascular dementia	Y	Vascular dementia	Y	Vascular dementia	Y	Stroke	N	Vascular dementia	Y		Rationale: This patient presents with a progressive decline in memory and cognition over several years, which has recently worsened. The presentation suggests a disorder of cognitive function, the main consideration being a form of dementia. Given the chronicity of his symptoms and the recent acute worsening, two main diagnoses come to mind: Alzheimer's disease and vascular dementia. However, the…	Answer: Vascular dementia	Y	Rationale: The differential diagnosis for this patient includes Alzheimer's disease, vascular dementia, normal pressure hydrocephalus, Lewy body dementia, and a transient ischemic attack (TIA). Considering the patient's history of progressive memory issues and recent acute worsening, the long-term history of vascular disease with previous stroke, and the transient visual loss in the right eye, va…	Answer: Vascular dementia.	Y	Rationale: This patient presents with a gradual worsening of memory loss over the years, recently becoming acutely worse. This memory impairment, particularly involving recent events and names, suggests a cognitive disorder. Given the progressive nature of the symptoms, this could indicate a type of dementia. The lack of insight into the problem is also common in dementia. Moreover, this patient'…	Answer: Vascular Dementia	Y	Rationale: The patient's history and presentation provide various clues that suggest vascular dementia. Key features of vascular dementia include cognitive impairment, presence of cerebrovascular disease, and a relationship between the two. In this case, the patient's progressively worsening memory issues over several years align with the gradual cognitive decline typical of vascular dementia. Fu…	Answer: Vascular dementia	Y	Rationale: The prior probability of vascular dementia is 15% in an elderly patient with memory issues, as it is a common cause of dementia in this population. The patient's history of diabetes mellitus type 2 and hypertension, both risk factors for cerebrovascular disease, increase the probability of vascular dementia to 25%. The patient's previous strokes also increase the posterior probability …	Answer: Vascular dementia	Y
251	A 54-year-old man comes to the emergency department because of a 2-day history of increasingly severe abdominal pain, nausea, and bilious vomiting. His last bowel movement was yesterday and he has not passed flatus since then. He underwent appendectomy at the age of 39. He has psoriasis, hypertension, type 2 diabetes mellitus, and chronic back pain. He drinks two beers daily. He takes a topical c…	History of abdominal surgery	Small bowel obstruction	Y	Small bowel obstruction	Y	Small bowel obstruction	Y	Small bowel obstruction	Y	Small bowel obstruction	Y		Rationale: This patient is presenting with severe abdominal pain, nausea, bilious vomiting, and absence of passing flatus or stool which indicate an intestinal obstruction. His abdominal examination is consistent with obstruction as it reveals distension and high-pitched bowel sounds. The absence of flatus and stool passage implies that the obstruction is likely complete. The fact that he underwe…	Answer: Adhesions causing bowel obstruction	Y	Rationale: The differential diagnosis for this patient with abdominal pain, nausea, bilious vomiting, distention, and high-pitched bowel sounds includes small bowel obstruction, gastroenteritis, pancreatitis, cholecystitis, and mesenteric ischemia. Given the history of appendectomy, the presence of distention, high-pitched bowel sounds, and absence of flatus, a small bowel obstruction is likely. …	Answer: Small bowel obstruction	Y	Rationale: This patient is presenting with abdominal pain, nausea, vomiting, distention, and has not passed flatus, suggesting an obstruction in the gastrointestinal tract. The history of prior abdominal surgery is crucial as it points towards the likelihood of adhesion formation, which is a common cause of small bowel obstruction. The patient�s history of psoriasis and use of NSAIDs (ibuprofen) …	Answer: Adhesions	Y	Rationale: The patient presents with severe abdominal pain, nausea, bilious vomiting, abdominal distension, and high-pitched bowel sounds which are suggestive of a bowel obstruction. He has not passed flatus and his last bowel movement was the day before. Given his history of appendectomy, adhesions from the previous surgery are a common cause of small bowel obstruction. The patient's abdominal u…	Answer: Adhesions	Y	Rationale: This patient has been experiencing severe abdominal pain, nausea, bilious vomiting, distension, and has not passed flatus recently, which are symptoms that can be indicative of a bowel obstruction. Given that the patient has not had a bowel movement and has high-pitched bowel sounds on auscultation, these findings are consistent with a mechanical obstruction. His history of appendectom…	Answer: Adhesions	Y		History of abdominal surgery
255	A 38-year-old man is brought to the emergency room by his father because of altered mental status. According to the father, the patient was unable to get out of bed that morning and has become increasingly confused over the past several hours. The father also noticed it was “pretty cold” in his son's apartment because all of the windows were left open overnight. He has a history of hypothyroidism…	Fluphenazine	Neuroleptic malignant syndrome	N	Anticholinergic drug	N	Drug-induced hypothermia	N	Drug toxicity	N	Tricyclic antidepressant	N		Rationale: The patient presents with altered mental status, lethargy, hypothermia (32�C or 89.6�F), bradycardia (pulse 54/min), respiratory depression (respirations 8/min), weakness in lower extremities with absent deep tendon reflexes, and mydriasis (dilated pupils poorly reactive to light). The clinical picture is indicative of a central nervous system depression. Since the patient has a histor…	Answer: Sedative or Hypnotic Medication	N	Rationale: The differential for this patient includes hypothermia, hypothyroidism, side effects of medication, hypoglycemia, and psychiatric decompensation. The fact that the patient was found in a cold environment with low body temperature indicates that hypothermia might be involved. However, his recent initiation on a new drug, along with the history of hypothyroidism and schizoaffective disor…	Answer: Antipsychotic medication	Y	Rationale: The patient in this scenario has several key findings such as altered mental status, hypothermia (32�C or 89.6�F), bradycardia (pulse 54/min), bradypnea (respirations 8/min), weakness in lower extremities, absent deep tendon reflexes, and dilated pupils poorly reactive to light. One of the critical elements in the history is that the patient has hypothyroidism and was started on a new …	Answer: Lithium	N	Rationale: The patient in this case is presenting with hypothermia, bradycardia (slow heart rate), respiratory depression, weakness in the lower extremities, and altered mental status. The fact that his apartment was cold is a clue, but his symptoms are too severe to be explained solely by the environmental temperature. His presentation is indicative of severe hypothyroidism, which could be secon…	Answer: Lithium	N	Rationale: Step 1: The prior probability of a medication causing the altered mental status and hypothermia is high in this patient given his history of multiple medical conditions requiring medications. Step 2: Among his medications, thyroid drugs, antipsychotics, and antihypertensives are common culprits of altered mental status. The fact that the patient was started on a new medication 10 days …	Answer: Antipsychotic medication	Y		Fluphenazine
257	A 21-year-old man is brought to the emergency department by his mother after being found lying unconscious next to a bottle of pills. The patient’s mother mentions that he has been diagnosed with major depressive disorder 3 years ago for which he was taking a medication that resulted in only a slight improvement in his symptoms. She says he still found it difficult to concentrate on his studies a…	Clomipramine	Tricyclic antidepressants	Y	Tricyclic antidepressants	Y	Tricyclic antidepressants	Y	Tricyclic antidepressants	Y	Antidepressant/antipsychotic	N		Rationale: This 21-year-old man has a history of major depressive disorder and was found unconscious next to a bottle of pills, suggesting a possible overdose. Patients with depression are often prescribed antidepressants. Among the various classes of antidepressants, tricyclic antidepressants (TCAs) are notorious for being lethal in overdose. The presentation of the patient with altered mental s…	Answer: Tricyclic antidepressants	Y	Rationale: In this scenario, a 21-year-old male is found unconscious next to a bottle of pills and has a history of major depressive disorder. The differential for medication overdose in this context could include antidepressants (such as SSRIs, TCAs, or MAOIs), benzodiazepines, antipsychotics, or other medications used for mood disorders. As he has been diagnosed with major depressive disorder, …	Answer: Tricyclic antidepressants	Y	Rationale: The patient is a 21-year-old man with a known history of major depressive disorder. He is found unconscious next to a bottle of pills, suggesting a probable overdose. His mother mentions that he was taking medication for his depression which did not considerably improve his symptoms. This indicates that the medication he was taking was likely an antidepressant. The ECG showing a prolon…	Answer: Tricyclic antidepressants	Y	Rationale: The patient in question is a 21-year-old man with a history of major depressive disorder. He is found unconscious next to a bottle of pills, which suggests an intentional overdose. His ECG reveals a QT interval of 450 milliseconds. Prolongation of the QT interval is a key indicator of an overdose of certain medications, particularly tricyclic antidepressants (TCAs). TCAs are known to b…	Answer: Tricyclic antidepressants	Y	Rationale: The prior probability that the patient overdosed on antidepressants is high considering his history of major depressive disorder. Among the various types of antidepressants, tricyclic antidepressants (TCAs) are notorious for causing significant toxicity in overdose. Step 1: Given that the patient has been diagnosed with major depressive disorder, the prior probability that he overdosed…	Answer: Tricyclic antidepressants	Y
260	A 24-year-old woman presents to the emergency department with a severe headache. She states it is 10/10 in intensity and states that it is associated with chewing. She describes it as a dull pain over the sides of her head. The patient is otherwise healthy and is not currently taking any medications. Her temperature is 97.0°F (36.4°C), blood pressure is 111/74 mmHg, pulse is 83/min, respirations …	Temporomandibular joint dysfunction	TMJ disorder	Y	TMJ dysfunction	Y	TMJ Syndrome	Y	Temporomandibular joint disorder	Y	TMJ dysfunction	Y		Rationale: This patient is presenting with a severe headache that is associated with chewing and is localized to the sides of her head, particularly over the mandibular and temporal region. The pain is described as dull and worsens when she opens and closes her mouth. Considering the patient's age, and the specific presentation of the symptoms - pain associated with chewing and tenderness over th…	Answer: Temporal Arteritis	N	Rationale: The differential for this patient includes temporal arteritis, trigeminal neuralgia, tension headache, migraine, temporomandibular joint disorder (TMJD), and sinusitis. Temporal arteritis typically occurs in older patients and is associated with visual symptoms and jaw claudication, which does not match the patient�s presentation. Trigeminal neuralgia usually presents as a sharp, shoot…	Answer: Temporomandibular joint disorder	Y	Rationale: The patient is experiencing a severe headache that is 10/10 in intensity, associated with chewing, and is localized as a dull pain over the sides of her head. The physical exam is notable for pain and tenderness over the mandibular and temporal region that worsens when she opens and closes her mouth. The described symptoms are characteristic of Temporomandibular Joint Disorder (TMD). T…	Answer: Temporomandibular Joint Disorder	Y	Rationale: This 24-year-old woman is experiencing a severe headache that is associated with chewing, and the pain is localized over the sides of her head, particularly the temporal and mandibular regions. Considering her age, symptoms, and the absence of other notable findings or history, this points towards a disorder involving the temporomandibular joint (TMJ). The temporomandibular joint is th…	Answer: Temporomandibular joint disorder	Y	Rationale: Step 1: Temporomandibular joint (TMJ) disorders would have a prior probability of around 5% in a general population. However, considering the patient�s age, the prior probability increases slightly to 10%. Step 2: The patient describes a severe headache, 10/10 in intensity, which can be consistent with many conditions. Since this symptom is non-specific, it does not significantly alter…	Answer: Temporomandibular joint disorder	Y
261	Twelve hours after undergoing an exploratory laparotomy for a perforated duodenal ulcer, a 36-year-old man has shortness of breath. He has asthma well controlled with an albuterol inhaler. His father died of lung cancer at 62 years of age. He has smoked one pack of cigarettes daily for 14 years. He does not drink alcohol. He appears uncomfortable. His temperature is 37.4°C (99.3°F), pulse is 98/m…	Atelectasis	Pulmonary embolism	N	Pulmonary embolism	N	Pulmonary embolism	N	Pneumothorax	N	Pulmonary embolism	N		Rationale: The patient underwent an exploratory laparotomy for a perforated duodenal ulcer and 12 hours post-surgery is experiencing shortness of breath. This suggests there might be a complication related to the surgery or an underlying condition. He is a smoker which puts him at risk for respiratory issues, but given the acute onset following surgery, this might be less likely the primary cause…	Answer: Atelectasis	Y	Rationale: The differential for this patient includes atelectasis, pneumonia, pulmonary embolism, hemothorax, pneumothorax, and pleural effusion. The shortness of breath and reduced breath sounds over the left lung base in the post-operative period are key to narrowing the differential diagnosis. In a patient who has recently undergone abdominal surgery, atelectasis and pleural effusion are commo…	Answer: Atelectasis	Y	Rationale: In the case of this 36-year-old man who underwent an exploratory laparotomy for a perforated duodenal ulcer, and now has shortness of breath with reduced breath sounds over the left lung base, the most likely cause of his symptoms is atelectasis. Atelectasis is the collapse or closure of a lung resulting in reduced or absent gas exchange. It is a common postoperative complication, part…	Answer: Atelectasis	Y	Rationale: This 36-year-old man has developed shortness of breath twelve hours after undergoing an exploratory laparotomy. He appears uncomfortable, and there are reduced breath sounds over the left lung base. It's important to consider postoperative complications in a patient who has recently undergone abdominal surgery. The reduced breath sounds on the left side along with the shortness of brea…	Answer: Atelectasis	Y	Rationale: The prior probability of a postoperative complication such as atelectasis or pleural effusion is quite high given his recent surgery. The patient's symptoms of shortness of breath and reduced breath sounds over the left lung base increase the probability to 60%. Given that cardiac examination shows no abnormalities, the likelihood of a heart condition causing these symptoms reduces, fu…	Answer: Postoperative Atelectasis or Pleural Effusion	Y
264	A 65-year-old previously healthy man presents to the primary care physician with the chief complaint of red colored urine over the past month. He states that he does not experience dysuria. On physical exam there is no costovertebral angle tenderness. With this presentation which is the most likely cause of this patient's hematuria?	Bladder tumor	Glomerulonephritis	N	Glomerulonephritis	N	Glomerulonephritis	N	Glomerulonephritis	N	Glomerulonephritis	N		Rationale: The patient is a 65-year-old male who presents with painless red-colored urine (hematuria) over the past month. Hematuria in males, particularly of this age group, is most often associated with problems in the urinary tract, such as infections, stones, or malignancies. The absence of dysuria makes infection less likely, and lack of costovertebral angle tenderness makes renal stones les…	Answer: Bladder Cancer	Y	The differential for this patient includes urinary tract infection (UTI), kidney stones, bladder or kidney infection, renal trauma, glomerulonephritis, renal or bladder tumors, anticoagulant usage, and a hereditary disorder like Alport syndrome or sickle cell disease. However, the patient does not experience dysuria, which makes a UTI or bladder infection unlikely. The lack of costovertebral angl…	Answer: Renal or bladder tumor.	Y	Rationale: A 65-year-old previously healthy man presenting with painless red colored urine, or hematuria, without any signs of urinary tract infection or renal calculi (indicated by absence of dysuria and costovertebral angle tenderness), could have a number of underlying causes. Some of the common causes include kidney stones, urinary tract infections, or kidney diseases. However, in older males…	Answer: Bladder cancer	Y	Rationale: This patient's hematuria (red colored urine), particularly given his age and the absence of symptoms such as pain, suggests a more sinister underlying cause such as a genitourinary malignancy. Among these, bladder cancer is the most common cause of painless hematuria in adults, especially in older patients. Kidney stones or urinary tract infections could also cause hematuria, but these…	Answer: Bladder cancer	Y	Rationale: Starting with a broad perspective, in a 65-year-old man presenting with painless hematuria (red colored urine), the most concerning causes include urinary tract infection (UTI), kidney stones, and malignancies such as bladder cancer or kidney cancer. The prior probability of each condition in a healthy, asymptomatic man in his mid-60s might look something like this: UTI 10%, kidney sto…	Answer: Bladder Cancer	Y
268	A 56-year-old man is brought to the emergency department with severe dyspnea and a productive cough containing streaks of blood since the day before. He had a sudden pruritic papular rash on his right thigh when he was in the southwestern USA hiking in northern Arizona and New Mexico. The next day he developed severely painful inguinal swelling on the same side; however, he did not see a physicia…	Plague	Tularemia	Y	Lyme disease	N	Tularemia	Y	Lymphadenitis	N	Tularemia	Y		Rationale: This patient's symptoms of a pruritic papular rash, severely painful inguinal swelling, confusion, fever, and signs of systemic illness after hiking in the southwestern USA are suggestive of a disease transmitted by the bite of an infected flea. The enlarged right inguinal lymph nodes with a spongy consistency and an underlying hard core suggest the formation of a bubo, which is a swol…	Answer: Bubonic plague.	Y	The differential for this patient includes pneumonia (bacterial or viral), pulmonary embolism, lung cancer, tuberculosis, and a systemic infection. The patient has a history of a pruritic rash followed by painful inguinal swelling while hiking in the southwestern USA, suggesting a potential vector-borne disease. The symptoms of severe dyspnea, productive cough with hemoptysis, fever, tachycardia,…	Answer: Bubonic Plague	Y	Rationale: The patient presented with a pruritic papular rash following a hiking trip in the southwestern USA, and soon thereafter developed painful inguinal swelling. This, along with his severe dyspnea, a productive cough with streaks of blood, confusion, fever, tachycardia, tachypnea, and hypotension, suggests a systemic infection. The mentioned region (northern Arizona and New Mexico) is know…	Answer: Disseminated coccidioidomycosis.	N	Rationale: This patient's symptoms and history point toward a potential infection by the bacterium Yersinia pestis, which causes plague. The sudden onset of a rash during a hiking trip in the southwestern United States, along with the development of painful inguinal swelling, are consistent with the presentation of a bubonic plague, one of the forms of plague, which often begins with a flea bite.…	Answer: Bubonic plague	Y	Rationale: Without the specific picture or scan to guide the analysis, we would look at the symptoms and history presented for the patient to perform a Bayesian analysis. The prior probability of Yersinia pestis infection, which causes the plague, is extremely low given its rarity in the modern world. However, the patient has been hiking in areas of the southwestern USA, including Arizona and New…	Answer: Yersinia pestis infection	Y
269	A 44-year-old man presents to the family medicine clinic for some small bumps on his left thigh. The lesions are non-pruritic and have been present for the last 3 weeks. He reports feeling fatigued and malaise for the past few months. The patient has no known medical problems and takes no medications. He smokes one pack of cigarettes per day and uses intravenous street drugs. His heart rate is 82…	Molluscum contagiosum	Molluscum contagiosum	Y	Molluscum contagiosum	Y	Molluscum contagiosum	Y	Molluscum contagiosum	Y	Molluscum Contagiosum	Y		Rationale: This patient's small, dome-shaped papules on his thigh with central umbilication are characteristic of Molluscum contagiosum, a skin infection caused by a poxvirus. Molluscum contagiosum is a common infection, especially in children, but can also be seen in adults. It is usually harmless and self-limiting but can be more widespread and last much longer in people with immune deficiencie…	Answer: Molluscum contagiosum	Y	Rationale: This patient's presentation is consistent with skin lesions caused by a viral infection. The differential diagnosis includes: molluscum contagiosum, herpes simplex virus, varicella-zoster virus, human papillomavirus, and syphilis. The physical findings of dome-shaped papules with central umbilication are characteristic of molluscum contagiosum. This is a skin infection caused by a poxv…	Answer: Molluscum contagiosum	Y	Rationale: This patient's presentation of fatigue, malaise, and small, dome-shaped papules with central umbilication suggests a diagnosis of molluscum contagiosum. Molluscum contagiosum is a skin infection caused by a poxvirus. It often presents as small, pearly, flesh-colored, dome-shaped papules that have a central umbilication or "dimple." It's commonly seen in children, sexually active adults…	Answer: Molluscum contagiosum	Y	Rationale: The patient's history of intravenous drug use makes him susceptible to infections, including sexually transmitted infections. The description of the skin lesions - small, dome-shaped, hardened papules with central umbilication - is highly suggestive of Molluscum contagiosum. Molluscum contagiosum is a viral infection caused by a poxvirus and is typically spread through direct skin-to-s…	Answer: Molluscum contagiosum	Y	Rationale: The prior probability of molluscum contagiosum, a viral infection caused by a poxvirus, in a healthy individual might be considered quite low, let's say 1%. However, given the patient's history of intravenous drug use, the posterior probability may increase, because drug use can involve shared needles and intimate contact, both of which are modes of transmission for the virus. This cou…	Answer: Molluscum contagiosum	Y
274	Three days after undergoing an open cholecystectomy, an obese 57-year-old woman has fever, chills, and a headache. She has right-sided chest pain that increases on inspiration and has had a productive cough for the last 12 hours. She had an episode of hypotension after the operation that resolved with intravenous fluid therapy. She underwent an abdominal hysterectomy 16 years ago for multiple fib…	Pneumonia	Post-operative pneumonia	Y	Pneumonia	Y	Pneumonia	Y	Pneumonia	Y	Pneumonia	Y		Rationale: This patient has a fever, chills, and a headache, along with right-sided chest pain that increases on inspiration and a productive cough. These symptoms suggest a respiratory issue. The presence of inspiratory crackles at the right lung base further supports this. Given her recent surgery (open cholecystectomy), she is at increased risk for postoperative complications, including pulmon…	Answer: Postoperative pneumonia	Y	Rationale: The differential for this patient includes: pneumonia, pulmonary embolism, atelectasis, and surgical site infection. The patient's symptoms of fever, chills, headache, productive cough, and right-sided chest pain that increases on inspiration, along with physical examination findings of inspiratory crackles at the right lung base, are suggestive of a lower respiratory tract infection. …	Answer: Pneumonia	Y	Rationale: This patient's presentation of fever, chills, headache, productive cough, and right-sided chest pain that increases on inspiration, along with the physical examination finding of inspiratory crackles at the right lung base, are suggestive of a pulmonary process. Given her recent surgery (open cholecystectomy), she is at increased risk for postoperative complications, including pulmonar…	Answer: Postoperative pneumonia	Y	Rationale: This patient's symptoms of fever, chills, headache, productive cough, and right-sided chest pain that increases on inspiration, along with the physical examination finding of inspiratory crackles at the right lung base, are suggestive of a pulmonary process. Given her recent surgery, she is at increased risk for postoperative complications, including infections such as pneumonia. Her h…	Answer: Postoperative pneumonia.	Y	Rationale: The prior probability of a postoperative pulmonary complication such as pneumonia in this patient can be considered to be around 10% given her obesity and history of smoking. The presence of fever, chills, and a productive cough further increases the posterior probability of pneumonia to around 40%. The presence of right-sided chest pain that increases on inspiration, which is a common…	Answer: Pneumonia	Y
276	A 32-year-old female is brought to the emergency room by her friend for acute onset abdominal pain. She states that she was in a kickboxing class when she suddenly developed left-sided abdominal pain. Her past medical history is significant for chlamydia. She is currently sexually active and does not use contraception. Her menstrual periods occur regularly every 30 days. Her last menstrual period…	Ruptured ovarian cyst	Pelvic inflammatory disease	N	Pelvic inflammatory disease	N	Ectopic pregnancy	N	Ectopic pregnancy	N	Pelvic inflammatory disease	N		Rationale: This patient's sudden onset of abdominal pain during a kickboxing class, along with the finding of a large amount of fluid in the rectouterine pouch on ultrasound, suggests a gynecological emergency. Given her history of chlamydia, which can cause pelvic inflammatory disease and increase the risk of ectopic pregnancy, and her sexual activity without contraception, an ectopic pregnancy …	Answer: Ruptured ovarian cyst	Y	Rationale: The differential for this patient includes: ectopic pregnancy, ovarian torsion, ruptured ovarian cyst, pelvic inflammatory disease (PID), and appendicitis. The patient's history of chlamydia and lack of contraception use increases her risk for ectopic pregnancy and PID. However, her regular menstrual periods and the fact that her last period ended just 2 days ago make ectopic pregnancy…	Answer: Ruptured ovarian cyst	Y	Rationale: This patient's acute onset of left-sided abdominal pain during physical activity, along with the finding of a large amount of fluid in the rectouterine pouch on ultrasound, is suggestive of a ruptured ovarian cyst. The fact that she is in the middle of her menstrual cycle (her last period ended 2 days ago, and she has a 30-day cycle) supports this diagnosis, as ovulation typically occu…	Answer: Ruptured ovarian cyst	Y	Rationale: This patient's acute onset of abdominal pain during physical activity, along with the findings of adnexal tenderness and fluid in the rectouterine pouch on ultrasound, are highly suggestive of a gynecological emergency. Given her history of chlamydia, a sexually transmitted infection that can cause pelvic inflammatory disease and increase the risk of ectopic pregnancy, and the fact tha…	Answer: Ovarian torsion	N	Rationale: The prior probability of an ovarian cyst rupture is about 5% in women of reproductive age. The patient's history of sudden onset of left-sided abdominal pain during physical activity increases the probability of an ovarian cyst rupture to 20%. The patient's history of chlamydia, which can cause pelvic inflammatory disease and increase the risk of ovarian cysts, further increases the pr…	Answer: Ruptured ovarian cyst	Y
280	A 33-year-old man presents to the emergency department after a motor vehicle collision. He was the front seat unrestrained driver in a head-on collision. The patient has a Glasgow Coma Scale of 5 and is subsequently intubated. Physical exam is notable for subcutaneous emphysema in the clavicular area. Needle decompression and chest tube placement are performed, and the patient is stabilized after…	Tracheobronchial rupture	Tension pneumothorax	N	Tension pneumothorax	N	Recurrent pneumothorax	N	Bronchopleural fistula	Y	Tension pneumothorax	N		Rationale: This patient was involved in a severe motor vehicle accident and has a Glasgow Coma Scale of 5, indicating severe brain injury. He was intubated and found to have subcutaneous emphysema in the clavicular area, a sign of air leaking into the subcutaneous tissue, often from a ruptured airway or lung. A pneumothorax was initially managed with needle decompression and chest tube placement.…	Answer: Tracheobronchial injury	Y	Rationale: The differential for this patient includes: recurrent pneumothorax, hemothorax, chest tube malfunction, bronchopleural fistula, and lung laceration. Given the history of trauma and the presence of subcutaneous emphysema, a bronchopleural fistula is a likely cause. This condition can occur when there is a communication between the bronchial tree and the pleural space, often due to traum…	Answer: Bronchopleural fistula	Y	Rationale: This patient was involved in a severe motor vehicle accident and has a Glasgow Coma Scale of 5, indicating severe brain injury. He was found to have subcutaneous emphysema in the clavicular area, a sign of air leakage from the lung or airway into the subcutaneous tissue, often due to trauma. He was treated with needle decompression and chest tube placement, which are standard treatment…	Answer: Bronchopleural fistula	Y	Rationale: This patient was involved in a high-impact motor vehicle collision, which can cause significant trauma to the chest and lungs. The presence of subcutaneous emphysema suggests air leakage from the lung or airway into the subcutaneous tissue, which is often associated with pneumothorax. Despite the placement of a chest tube and initial resolution of the pneumothorax, the patient has deve…	Answer: Bronchial tear	Y	Rationale: The prior probability of a bronchopleural fistula in this context is around 10%. The patient's history of a severe motor vehicle collision increases the posterior probability to 20%. The presence of subcutaneous emphysema further increases the probability to 40%. The fact that the patient needed a chest tube placement and needle decompression raises the probability to 60%. Finally, the…	Answer: Bronchopleural fistula	Y
283	A 38-year-old woman presents to an urgent care clinic with the complaint of epigastric discomfort and cramping pain for the past 2 hours. She states that she has experienced similar pain in the past. These episodes occur mostly after meals and often subside several hours after she finishes eating. Due to this reason she mostly avoids eating. She says she has lost a few pounds in the last couple o…	Gastric peptic ulcer	Peptic ulcer disease	Y	GERD	N	Peptic ulcer disease	Y	Peptic Ulcer Disease	Y	Peptic ulcer disease	Y		Rationale: This patient presents with epigastric discomfort and cramping pain that occurs mostly after meals and subsides several hours after eating. This pattern of symptoms suggests a digestive issue, possibly related to the stomach or upper small intestine. The patient's history of smoking and occasional alcohol use are risk factors for several gastrointestinal conditions. Additionally, the pa…	Answer: Peptic ulcer	Y	Rationale: The differential for this patient includes: gastritis, peptic ulcer disease, gallstones, pancreatitis, and gastroesophageal reflux disease (GERD). The patient's symptoms of epigastric discomfort and cramping pain that occur mostly after meals and subside several hours after eating are suggestive of peptic ulcer disease. The fact that she avoids eating due to the pain and has lost weigh…	Answer: Peptic ulcer disease	Y	Rationale: This patient's symptoms of postprandial epigastric discomfort and cramping pain that often subside several hours after eating, along with weight loss due to avoidance of eating, suggest a peptic ulcer disease (PUD). The fact that she is a smoker and takes over-the-counter painkillers (which are often nonsteroidal anti-inflammatory drugs, or NSAIDs) further supports this diagnosis, as b…	Answer: Peptic ulcer disease	Y	Rationale: This patient's symptoms of postprandial epigastric discomfort and cramping pain that subsides several hours after eating, along with weight loss due to avoidance of eating, suggest a peptic ulcer disease (PUD). PUD is often caused by Helicobacter pylori infection or nonsteroidal anti-inflammatory drug (NSAID) use. Given her history of chronic knee pain and use of over-the-counter paink…	Answer: Peptic ulcer disease	Y	Rationale: The prior probability of peptic ulcer disease in this patient is about 10% given her age and symptoms. The fact that she experiences pain after meals increases the probability of peptic ulcer disease to 30%. The pain subsiding several hours after eating further increases the probability to 50%. Her history of smoking, which is a known risk factor for peptic ulcer disease, increases the…	Answer: Peptic ulcer disease	Y
284	A 34-year-old woman comes to the physician requesting prenatal care. For the past 2 months, she has had increasing breast tenderness, nausea, 3-kg (6.6-lb) weight gain, and urinary frequency. She is not sure about the date of her last menstrual period. She has been trying to conceive with her husband since she stopped taking oral contraceptives 6 months ago; she was happy to tell him last week th…	Pseudocyesis	Early pregnancy	N	Early pregnancy.	N	Pregnancy	N	Normal pregnancy	N	False-positive pregnancy	N		Rationale: This patient presents with symptoms suggestive of pregnancy, such as breast tenderness, nausea, weight gain, and urinary frequency. However, the urine beta-hCG test, which is a highly sensitive and specific test for pregnancy, is negative. Additionally, transvaginal ultrasonography shows no abnormalities, ruling out both intrauterine and ectopic pregnancy. Given her symptoms in the abs…	Answer: Pseudocyesis	Y	Rationale: The differential for this patient includes: pregnancy, pseudocyesis (false pregnancy), urinary tract infection, and ovarian cysts. The patient's symptoms such as breast tenderness, nausea, weight gain, and urinary frequency are suggestive of pregnancy. However, the negative urine _-hCG and the absence of any findings on transvaginal ultrasonography rule out pregnancy. Urinary tract inf…	Answer: Pseudocyesis	Y	Rationale: This patient presents with symptoms suggestive of pregnancy, such as breast tenderness, nausea, weight gain, and urinary frequency. However, her urine _-hCG test, which is a highly sensitive and specific test for pregnancy, is negative. Additionally, transvaginal ultrasonography shows no abnormalities, ruling out both intrauterine and ectopic pregnancy. Given her symptoms in the absenc…	Answer: Pseudocyesis	Y	Rationale: This patient presents with symptoms suggestive of pregnancy, such as breast tenderness, nausea, weight gain, and urinary frequency. However, her urine _-hCG test is negative, and transvaginal ultrasonography shows no abnormalities, which rules out pregnancy. Given her symptoms and the negative pregnancy test, the most likely diagnosis is pseudocyesis, also known as false or phantom pre…	Answer: Pseudocyesis	Y	Rationale: Initially, given the symptoms of breast tenderness, nausea, weight gain, and urinary frequency, we might assign a relatively high prior probability to pregnancy in this 34-year-old woman who has been trying to conceive. However, the negative urine beta-hCG test, which is highly sensitive for detecting pregnancy, significantly decreases the likelihood of pregnancy. Additionally, the tra…	Answer: Pseudocyesis	Y
285	A 38-year-old woman comes to the physician because of a 1-month history of a painless, nonpruritic skin lesion on her right thigh. She initially thought it was an insect bite, but it has slowly increased in size over the past weeks. Her temperature is 36.7°C (98°F), pulse is 75/min, and blood pressure is 128/76 mm Hg. Physical examination shows a 0.8-cm hyperpigmented papule. When the skin lesion…	Dermatofibroma	Dermatofibroma	Y	Dermatofibroma	Y	Molluscum contagiosum	N	Dermatofibroma	Y	Dermatofibroma	Y		Rationale: The patient presents with a painless, hyperpigmented papule that has been increasing in size. The characteristic finding where the surface of the skin lesion retracts inwards when squeezed is known as the "dimpling sign" or "Fitzpatrick sign." This is a hallmark of dermatofibroma. Dermatofibroma is a benign skin condition where there is a growth of excess fibrous tissue. It often prese…	Answer: Dermatofibroma	Y	Rationale: The differential for this patient's skin lesion includes: melanoma, basal cell carcinoma, squamous cell carcinoma, dermatofibroma, and seborrheic keratosis. Given the patient's description of a painless, nonpruritic, and slowly growing hyperpigmented papule, melanoma, basal cell carcinoma, and squamous cell carcinoma are less likely, as they tend to present with more alarming features …	Answer: Dermatofibroma	Y	Rationale: The patient presents with a painless, nonpruritic, hyperpigmented papule on her thigh that has been slowly increasing in size over the course of a month. A very characteristic sign mentioned is that when the lesion is squeezed, the surface retracts inwards. This is known as the "dimple sign" or "Fitzpatrick sign", and it is classically associated with dermatofibroma. Dermatofibromas ar…	Answer: Dermatofibroma	Y	Rationale: The patient in this scenario presents with a painless, nonpruritic, hyperpigmented papule that has been growing over a month and demonstrates a �dimpling� effect (retraction of the surface inwards) when squeezed. This dimpling effect, also known as the "Fitzpatrick sign" or "buttonhole sign", is suggestive of a dermatofibroma. Dermatofibromas are common benign skin nodules that typical…	Answer: Dermatofibroma	Y	Rationale: The prior probability of the lesion being a dermatofibroma is 5%. The fact that the lesion is painless, nonpruritic and has been increasing in size makes dermatofibroma more likely, raising the probability to 20%. The woman�s age (38) falls into the common age range for dermatofibromas, further increasing the probability to 30%. The lesion being hyperpigmented raises the probability to…	Answer: Dermatofibroma	Y
286	A 25-year-old man is brought to the emergency department by police. He was found at a local celebration acting very strangely and was reported by other patrons of the event. The patient is very anxious and initially is hesitant to answer questions. He denies any substance use and states that he was just trying to have a good time. The patient's responses are slightly delayed and he seems to have …	Marijuana	Stimulant intoxication	N	Stimulant intoxication	N	Stimulant intoxication	N	Stimulant intoxication	N	Stimulant intoxication	N		Rationale: The patient is a 25-year-old man who was brought to the emergency department for acting strangely in a public setting. He is anxious, and his responses are slightly delayed with difficulty in processing thoughts. The physical examination reveals a dry mouth and conjunctival injection (red eyes), which are common signs of marijuana use. He has tachycardia, which can also be associated w…	Answer: Marijuana intoxication	Y	Rationale: In the case of the 25-year-old man who was brought to the emergency department, the differential diagnosis for his presentation includes anxiety disorder, intoxication with a substance (such as alcohol, cannabis, stimulants, hallucinogens, or synthetic cannabinoids), medication side effects, or another psychiatric disorder. Given that the patient was at a social event and acting strang…	Answer: Cannabis intoxication	Y	Rationale: This 25-year-old man presents with anxiety, delayed responses, difficulty in processing thoughts, dry mouth, conjunctival injection (red eyes), and tachycardia. These symptoms are suggestive of intoxication with a psychoactive substance. The combination of anxiety, conjunctival injection, dry mouth, and tachycardia are classic signs associated with cannabis use. Cannabis can cause euph…	Answer: Cannabis intoxication	Y	Rationale: This 25-year-old man presented with anxiety, delayed responses, difficulty in processing thoughts, dry mouth, conjunctival injection, and tachycardia. These symptoms are suggestive of intoxication with a psychoactive substance. The conjunctival injection (redness of the eyes) and dry mouth are classic signs associated with cannabis use. Cannabis can cause a state of euphoria and altere…	Answer: Cannabis intoxication	Y	Rationale: In this scenario, the prior probability of the patient being intoxicated with a substance might be relatively high, given the context of being at a local celebration and acting strangely. Let's consider a few substances: Alcohol: But his neurological exam is relatively intact, which makes alcohol less likely. Stimulants (e.g., cocaine, amphetamines): The patient has tachycardia, anxiet…	Answer: Marijuana intoxication	Y
288	A 52-year-old man presents to the physician because of ongoing shortness of breath, which is more prominent when he lies down. Occasionally, he experiences palpitations, especially during strenuous activities. In addition to this, he has been experiencing difficulty in digestion and often experiences regurgitation and dysphagia. He reports that he emigrated from Mexico 20 years ago and visits his…	Parasitic infection	Chagas disease	Y	Chagas disease	Y	Right-sided heart failure.	N	Congestive Heart Failure	N	Chagas disease	Y		Rationale: The patient is presenting with symptoms of shortness of breath, palpitations, difficulty in digestion, regurgitation, and dysphagia. The physical exam shows jugular vein distention, pitting edema in the ankles, bilateral basilar crackles, and an S3 gallop on chest auscultation. These findings are indicative of congestive heart failure. Additionally, the patient�s history of emigrating …	Answer: Chagas cardiomyopathy	Y	Rationale: The patient�s symptoms including shortness of breath (especially when lying down), palpitations, difficulty in digestion, regurgitation, dysphagia, jugular vein distention, pitting edema in the ankles, bilateral basilar crackles and an S3 gallop are indicative of heart failure. These symptoms can be caused by various conditions such as dilated cardiomyopathy, ischemic heart disease, va…	Answer: Chagas disease	Y	Rationale: The patient presents with shortness of breath which worsens when lying down (orthopnea), palpitations, difficulty in digestion, regurgitation, dysphagia, jugular vein distention, pitting edema in the ankles, bilateral basilar crackles, and an S3 gallop. These symptoms and signs are indicative of heart failure, specifically congestive heart failure (CHF). The combination of jugular veno…	Answer: Chagas disease	Y	Rationale: The patient presents with symptoms of shortness of breath that worsens when lying down, palpitations during activity, difficulty in digestion, regurgitation, dysphagia, jugular vein distention, pitting edema in the ankles, bilateral basilar crackles, and an S3 gallop. These findings suggest that the patient is suffering from congestive heart failure, which is supported by the S3 gallop…	Answer: Chagas disease	Y	Rationale: The prior probability of constrictive pericarditis is about 2% in the general population. However, this patient is presenting with shortness of breath, especially when lying down, which is characteristic of constrictive pericarditis, increasing the probability to 10%. The palpitations during activity can also be attributed to constrictive pericarditis, further increasing the probabilit…	Answer: Constrictive Pericarditis	N
297	A 41-year-old woman presents with shortness of breath that is worse when she lies on her left side. About 10 days ago, she had an episode of unexplained loss of consciousness. Past medical history is negative and family history is irrelevant. Clinical examination shows a diastolic murmur, which is prominent when she lies on her left side. Jugular venous distention is present, and chest examinatio…	Atrial myxoma	Left atrial myxoma	Y	Left atrial myxoma	Y	Atrial myxoma	Y	Atrial myxoma	Y	Atrial myxoma	Y		Rationale: The patient is a 41-year-old woman who is experiencing shortness of breath that worsens when she lies on her left side. She also had an episode of unexplained loss of consciousness approximately 10 days ago. The presence of a diastolic murmur that is prominent when she lies on her left side, along with jugular venous distention and pulmonary congestion on chest X-ray, suggest a cardiac…	Answer: Atrial myxoma	Y	Rationale: The differential diagnosis for this patient includes constrictive pericarditis, congestive heart failure, atrial myxoma, pulmonary embolism, and mitral stenosis. The patient's symptoms of shortness of breath, especially when lying on her left side, and diastolic murmur are indicative of a cardiac issue. The finding of a mass in the left atrium on 2-dimensional echocardiogram narrows th…	Answer: Atrial myxoma	Y	Rationale: The patient is a 41-year-old woman who presents with shortness of breath that worsens when she lies on her left side. She also had an episode of unexplained loss of consciousness approximately 10 days ago. On clinical examination, she has a diastolic murmur that is more pronounced when lying on the left side, jugular venous distention, and fine crackles in the chest which indicate flui…	Answer: Atrial myxoma	Y	Rationale: The patient presents with shortness of breath, diastolic murmur that is worse when lying on the left side, jugular venous distention, and pulmonary congestion on chest X-ray. These symptoms indicate some form of cardiac pathology. The presence of a mass in the left atrium attached to the atrial septum, as evidenced by 2-dimensional echocardiogram, gives further clues to the diagnosis. …	Answer: Atrial myxoma	Y	Rationale: The prior probability of a cardiac tumor, such as atrial myxoma, in a patient with no significant past medical history or family history is relatively low. However, in this scenario, we have a patient presenting with shortness of breath that worsens when lying on the left side, which could be indicative of a mass effect in the left atrium (posterior probability increases). The presence…	Answer: Atrial Myxoma	Y
298	A 25-year-old man presents with painless swelling of the neck for the past week. He reports no recent fevers, night sweats, or weight loss. His past medical history is significant for human immunodeficiency virus (HIV) infection, which was diagnosed last year. He also experienced a head trauma 5 years ago, which has been complicated by residual seizures. His only medication is daily phenytoin, wh…	Classical Hodgkin’s lymphoma (HL)	HIV-associated lymphadenopathy	N	Lymphoma	N	Lymphoma	N	Lymphoma	N	Lymphoma	N		Rationale: The patient is a 25-year-old man with a known history of HIV infection. He presents with painless swelling of the neck due to enlarged lymph nodes. This is a common symptom in patients with compromised immune systems, like those with HIV. The fact that the patient's lymph nodes are enlarged, non-tender, and he has not experienced B symptoms such as fevers, night sweats, or weight loss,…	Answer: Non-Hodgkin's Lymphoma	N	Rationale: In this scenario, the patient is a 25-year-old man with a history of HIV infection presenting with painless swelling of the neck. The differential diagnosis for generalized lymphadenopathy in a patient with HIV includes infections such as tuberculosis or fungal infections, lymphoma, and medication-induced lymphadenopathy. The absence of fevers, night sweats, and weight loss makes an in…	Answer: Lymphoma	N	Rationale: This 25-year-old man presents with painless swelling of the neck and has a history of HIV infection. He does not have systemic symptoms such as fever, night sweats, or weight loss. The lymph nodes are non-tender. The combination of painless lymphadenopathy in a patient with HIV raises the suspicion for lymphoma, particularly non-Hodgkin lymphoma which is more common in HIV-infected ind…	Answer: Non-Hodgkin lymphoma	N	Rationale: The patient is a 25-year-old male with a history of HIV infection and is currently on phenytoin for seizures. He presents with painless swelling in the neck which indicates lymphadenopathy. In patients with HIV infection, the immune system is compromised, making them more susceptible to various infections and malignancies. One of the common conditions associated with HIV is lymphadenop…	Answer: Phenytoin-induced lymphadenopathy	N	Rationale: We begin with the prior probability of an HIV-infected individual having any sort of lymphadenopathy. Let's say it is 30%. The patient is 25 years old and presents with painless swelling in the neck, which is characteristic of lymphadenopathy. Given that he has HIV, this increases the probability of an HIV-associated lymphadenopathy to around 50%. He is on Phenytoin, which does not hav…	Answer: HIV-associated lymphadenopathy	N
306	A 55-year-old man is brought to the emergency room by his wife for severe abdominal pain for the past 1 hour. He is unable to give more information about the nature of his pain. His wife says that he has peptic ulcer disease and is being treated with antacids without a good response. She adds that he vomited repeatedly in the last couple of hours, his vomitus being brown/red in color. His tempera…	Perforated gastric peptic ulcer	Perforated peptic ulcer	Y	Perforated peptic ulcer.	Y	Perforated peptic ulcer	Y	Perforated peptic ulcer	Y	Perforated ulcer	Y		Rationale: The patient in question is a 55-year-old man who is experiencing severe abdominal pain, vomiting with brown/red coloration, and has a history of peptic ulcer disease. His physical examination reveals a tense abdomen with board-like rigidity and positive rebound tenderness, which are suggestive of peritonitis. The history of peptic ulcer disease, severe pain, and the vomiting of what se…	Answer: Perforated peptic ulcer	Y	Rationale: The differential diagnosis for a patient with severe abdominal pain, history of peptic ulcer disease, vomiting, and signs of peritonitis includes perforated peptic ulcer, gastrointestinal bleed, pancreatitis, cholecystitis, and bowel obstruction. Perforated peptic ulcer: The history of peptic ulcer disease, sudden onset of severe pain, and signs of peritonitis (board-like rigidity, reb…	Answer: Perforated peptic ulcer	Y	Rationale: This 55-year-old man has severe abdominal pain, a history of peptic ulcer disease, and vomiting of brown/red content. His physical exam reveals a tense abdomen with board-like rigidity and positive rebound tenderness. These findings suggest that there is likely perforation of a peptic ulcer, leading to peritonitis. The severe abdominal pain with rigidity and rebound tenderness is consi…	Answer: Perforated peptic ulcer	Y	Rationale: The patient is experiencing severe abdominal pain with a history of peptic ulcer disease. The color of his vomit (brown/red) suggests the possibility of blood, indicating that there may be bleeding in the gastrointestinal tract. The tense abdomen with board-like rigidity and positive rebound tenderness are classical signs of peritonitis, which may be secondary to a perforation of the g…	Answer: Perforated peptic ulcer	Y	Rationale: We will start with Bayesian inference to deduce the correct response. Initially, let's consider that the prior probability of a perforated peptic ulcer is 5% in a patient with peptic ulcer disease presenting with severe abdominal pain. The presentation of brown/red vomitus indicates the presence of blood, which increases the posterior probability of a perforated peptic ulcer to 25%. Th…	Answer: Perforated peptic ulcer	Y
309	A 35-year-old man presents with a 7 month history of insomnia. The patient admitted to having trouble sleeping from a young age but became more aware of how much this is affecting his health after attending a sleep conference earlier this year. He is worried that his health has suffered because of this, and he is also concerned that he will not be able to pay his bills if he were to get sick. He …	Generalized anxiety disorder	Anxiety disorder	Y	Anxiety disorder	Y	Insomnia	N	Anxiety disorder	Y	Anxiety disorder	Y		Rationale: The patient is 35 years old and presents with a chronic history of insomnia. He has been experiencing sleep difficulties since a young age, which implies that this is a long-standing issue. The recent attendance at a sleep conference seems to have heightened his awareness and concern about his health. Additionally, he is worried about paying bills if he falls sick, which indicates that…	Answer: Generalized Anxiety Disorder	Y	Rationale: The differential for this patient includes primary insomnia, anxiety disorder, mood disorder, adjustment disorder, or a circadian rhythm sleep disorder. The patient mentions having trouble sleeping from a young age, but his current heightened concern about his health and finances, coupled with his behavior of arriving an hour early due to fear of missing the appointment, suggest height…	Answer: Generalized Anxiety Disorder	Y	Rationale: This 35-year-old patient presents with chronic insomnia, which he has had since a young age, and appears to have excessive worries about his health and finances. He also arrived an hour early for his appointment due to the fear of missing it. These are classic signs of Generalized Anxiety Disorder (GAD), which is characterized by chronic anxiety and worries that are often unrealistic o…	Answer: Generalized Anxiety Disorder	Y	Rationale: The patient presents with chronic insomnia, excessive worrying about health and financial matters, and tension. The fact that the patient arrived an hour early for the appointment because of the fear of missing it, shows signs of excessive anxiety and worry about everyday matters. The inattentiveness and irritability can also be linked to the constant worrying and inability to relax. A…	Answer: Generalized Anxiety Disorder	Y	Rationale: The prior probability of generalized anxiety disorder (GAD) in the general population is around 3%. The patient�s history of long-standing insomnia increases the probability of GAD to about 10%. The patient�s excessive worry about multiple domains including health and finances, which is a hallmark of GAD, increases the probability to around 30%. The patient�s hypervigilance in arriving…	Answer: Generalized Anxiety Disorder	Y
313	A 19-year-old man with a past medical history significant only for facial acne presents with increased inguinal pruritis. Relevant social history includes participation in school wrestling. He has no significant family history. Other than the pruritic rash, a review of systems is negative. On physical examination, there is an erythematous, well-demarcated patch on his left thigh, over his pubic r…	Tinea cruris	Scabies	N	Tinea cruris	Y	Scabies	N	Scabies	N	Tinea cruris	Y		Rationale: The patient is a 19-year-old male with an erythematous, well-demarcated rash in the inguinal region and perineum, which is itching. He is also involved in wrestling at school. Given the characteristics of the rash and the history of close skin-to-skin contact through wrestling, the most likely diagnosis is Tinea Cruris (also known as Jock Itch). Tinea Cruris is a fungal infection commo…	Answer: Tinea Cruris	Y	Rationale: The differential for this patient includes tinea cruris (jock itch), contact dermatitis, psoriasis, and herpes simplex infection. Given the patient's participation in wrestling, which involves close physical contact and shared clothing or equipment, there is an increased risk for fungal infections such as tinea cruris. Tinea cruris typically presents with a pruritic, erythematous, well…	Answer: Tinea cruris	Y	Rationale: This 19-year-old patient presents with an erythematous, well-demarcated patch in the inguinal region and is involved in wrestling. Close skin-to-skin contact, such as that which occurs in wrestling, provides an ideal environment for the transmission of dermatophytes which are fungi causing tinea infections. Tinea cruris, commonly known as jock itch, is a fungal infection that primarily…	Answer: Tinea cruris	Y	Rationale: This 19-year-old man is presenting with an erythematous, well-demarcated rash in his inguinal region. His history of participating in school wrestling is relevant because close physical contact and sharing of mats or equipment can facilitate the spread of skin infections. The rash description is characteristic of tinea cruris, also known as "jock itch." Tinea cruris is a fungal infecti…	Answer: Tinea cruris	Y	Rationale: The prior probability of Tinea Cruris (Jock Itch) is relatively high in a young adult male, particularly those who are physically active and participate in contact sports like wrestling, let�s assume it�s 20%. The presence of inguinal pruritis increases the posterior probability of Tinea Cruris to around 40%. The fact that there is a well-demarcated erythematous patch, specifically in …	Answer: Tinea Cruris	Y
316	A 12-year-old girl is brought to the emergency department 3 hours after the sudden onset of colicky abdominal pain and vomiting. The patient also manifests symptoms of redness and swelling of the face and lips without pruritus. Her symptoms began following a tooth extraction earlier in the morning. She had a similar episode of facial swelling after a bicycle accident 1 year ago, which resolved wi…	Complement inhibitor deficiency	Anaphylaxis	N	Allergic reaction	N	Allergic reaction	N	Allergic reaction	N	Anaphylaxis	N		Rationale: This 12-year-old girl experienced sudden abdominal pain and vomiting, along with facial swelling and redness, following a tooth extraction. She had a similar episode of facial swelling a year ago after trauma, which resolved spontaneously. These symptoms, particularly the recurrent episodes of swelling following trauma or stress (such as a dental procedure), suggest an abnormality in t…	Answer: Hereditary Angioedema	Y	Rationale: The differential for this patient includes allergic reaction, angioedema, intestinal obstruction, and hereditary angioedema. The patient's presentation of colicky abdominal pain, vomiting, and facial swelling following a tooth extraction, coupled with a history of a similar episode after a physical injury, suggests hereditary angioedema. Allergic reactions and angioedema often present …	Answer: Hereditary angioedema	Y	Rationale: This patient's sudden onset of colicky abdominal pain, vomiting, redness and swelling of the face and lips without itching following a tooth extraction and similar episode following trauma suggests the diagnosis of hereditary angioedema. Hereditary angioedema is characterized by episodic attacks of edema involving the dermis, subcutaneous tissue, mucosa, and submucosal tissues. It is c…	Answer: Hereditary angioedema	Y	Rationale: This 12-year-old patient presents with colicky abdominal pain and vomiting, as well as redness and swelling of the face and lips, which followed a tooth extraction. She had a similar episode of facial swelling after a trauma a year ago. The absence of pruritus, and the recurrence of symptoms, particularly after trauma or stress, suggests that this is not an allergic reaction but rather…	Answer: Hereditary angioedema	Y	Rationale: The prior probability of hereditary angioedema (HAE) in the general population is very low, however, this patient has a history of facial swelling after trauma, which increases the posterior probability of HAE significantly. Given that she had a similar episode after a dental procedure which is known to potentially trigger HAE attacks, the probability increases further. The presentatio…	Answer: Hereditary angioedema	Y
320	A 47-year-old man presents to his family physician with a sudden onset of severe pain and redness in his eyes that started this morning. He is having difficulty seeing properly and is extremely worried about losing his vision. Further history reveals that he has had progressive lower back pain for over 2 months now. The pain is usually at its worst in the morning, but it remains throughout the da…	Aortic regurgitation	Ankylosing spondylitis	Y	Ankylosing spondylitis.	Y	Gout	N	Ankylosing spondylitis	Y	Ankylosing Spondylitis	Y		The patient has a combination of ocular symptoms including sudden severe eye pain and redness, progressive lower back pain, and heel pain. These symptoms are commonly associated with a condition known as Ankylosing Spondylitis (AS), a type of inflammatory arthritis. The morning stiffness that improves with exercise is typical of inflammatory back pain, often seen in AS. The patient's eye symptoms…	Anterior uveitis	Y	The differential for this patient could include various inflammatory and autoimmune conditions that affect the eye and joints such as rheumatoid arthritis, ankylosing spondylitis, psoriatic arthritis, reactive arthritis, and gout. However, the patient's symptoms of progressive lower back pain that is worse in the morning and improves with activity, heel pain, and acute eye symptoms, combined with…	Positive HLA-B27 antigen	Y	The patient's sudden onset of severe pain and redness in the eyes, along with visual disturbances, suggest a possible uveitis. The persistent lower back pain, particularly in the morning and improving with movement, along with heel pain suggests inflammatory back disease such as ankylosing spondylitis. These are both common features of spondyloarthritis, a group of related inflammatory disorders.…	Radiographic sacroiliitis	Y	This patient presents with a combination of ocular, musculoskeletal, and systemic symptoms that are characteristic of ankylosing spondylitis (AS), a type of chronic inflammatory arthritis that primarily affects the spine and sacroiliac joints. AS often presents with a history of chronic lower back pain that improves with activity, along with extra-articular manifestations, such as acute anterior …	Ankylosing Spondylitis	Y	The prior probability of a diagnosis of ankylosing spondylitis with associated anterior uveitis is about 1-2% given that the prevalence of ankylosing spondylitis in the general population is relatively low. However, when considering the history of chronic lower back pain, particularly with improvement on movement, the posterior probability increases to approximately 15-20%, as these symptoms are …	Anterior uveitis	Y
327	A 35-year-old woman arrives to the clinic complaining of progressive urinary leakage that has occurred for the past 1 year. At first, she would notice leakage only during athletic exercise, but now the incontinence occurs even when she laughs or coughs. The patient states that she goes to the bathroom more frequently to try to prevent “wetting myself.” She wakes up once a night to urinate. She de…	Urethral hypermobility	Stress urinary incontinence	Y	Stress incontinence	Y	Stress urinary incontinence	Y	Stress incontinence	Y	Stress incontinence	Y		This patient has urinary incontinence that occurs with increased intra-abdominal pressure (e.g., exercise, laughter, coughing), but with an absence of a strong desire to void, which is indicative of stress incontinence. Stress urinary incontinence is particularly common in women and is often due to weakening of the pelvic floor muscles and connective tissue supporting the bladder neck and urethra…	Stress urinary incontinence	Y	The differential diagnosis for this patient includes stress incontinence, urge incontinence, overflow incontinence, and mixed incontinence. Stress incontinence is characterized by leakage of urine during physical activity, coughing, sneezing, or laughing, and is often seen in women who have had vaginal deliveries, which could cause weakening of the pelvic floor muscles. Urge incontinence is chara…	Stress incontinence	Y	This patient's presentation is suggestive of stress incontinence. This form of urinary incontinence typically occurs during events that increase intra-abdominal pressure such as coughing, sneezing, laughing, or exercise. The risk factors for stress incontinence include vaginal childbirth, aging, and certain medications. Given this patient's history of an uncomplicated vaginal delivery and the sym…	Stress incontinence	Y	The patient's symptoms are indicative of stress urinary incontinence (SUI). SUI is the involuntary loss of urine during activities that increase intra-abdominal pressure, such as coughing, laughing, and exercising, as the patient is experiencing. SUI is particularly common in women who have given birth, especially vaginally, as childbirth can cause nerve damage and weaken the pelvic floor muscles…	Stress urinary incontinence	Y	The prior probability of stress incontinence in a woman of her age is around 10-20%. The patient's history of urinary leakage associated with activities that increase intra-abdominal pressure (like coughing, laughing, and exercising) is a classic symptom of stress incontinence, which increases the probability to 40%. The fact that she has given birth vaginally increases the likelihood of stress i…	Stress incontinence	Y
330	An 8-year-old boy is brought to the physician because he has excessively dry skin. His mother says that he has had dry, scaly skin since he was 6 months old. She says it is worse in winter and better in summer. There is no associated itching, redness, or discharge. Examination reveals generalized fine scales with coarse skin all over the body, except in the skin creases of the neck and in the cub…	Ichthyosis vulgaris	Ichthyosis vulgaris	Y	Ichthyosis vulgaris	Y	Ichthyosis	Y	Ichthyosis vulgaris	Y	Ichthyosis vulgaris	Y		This patient's presentation is characteristic of ichthyosis vulgaris, a common form of ichthyosis. It usually presents within the first year of life as dry, scaly skin, as is described here. It tends to be worse in the winter and improves in the summer. Also notable is the sparing of the skin creases, like those of the neck, elbows (cubital fossae), and knees (popliteal fossae). The papular eleva…	Ichthyosis vulgaris	Y	The differential diagnosis for a child with dry, scaly skin includes: ichthyosis, atopic dermatitis, psoriasis, and seborrheic dermatitis. Atopic dermatitis often presents with itching, redness and dry skin which is not present in this case. Psoriasis often presents with red, scaly patches particularly at the knees, elbows, scalp, and trunk, and is often associated with a positive family history.…	Ichthyosis vulgaris	Y	This young patient presents with a long history of dry, scaly skin that improves with warmer weather, lack of itchiness, redness, or discharge, and the physical exam reveals fine scales with coarse skin all over the body, sparing the skin creases and presence of papular elevations at hair follicles and darkening of the palmar and plantar creases. These findings are consistent with ichthyosis vulg…	Ichthyosis vulgaris	Y	This young boy presents with symptoms suggestive of Ichthyosis Vulgaris, a common hereditary skin disorder. The clinical features of Ichthyosis Vulgaris include dry, scaly skin, which is typically worse in the winter and improves in the summer. The scaling is often most severe on the lower legs, and the skin creases on the palms and soles may appear hyperlined. Darkening of the palmar and plantar…	Ichthyosis Vulgaris	Y	The initial probability of Ichthyosis vulgaris in the general population is low, let's assume it's around 1%. However, the boy has dry, scaly skin that's worse in winter and better in summer, a classic sign of Ichthyosis vulgaris. This feature increases the posterior probability to around 30%. Additionally, the absence of itching, redness, or discharge also aligns with Ichthyosis vulgaris, pushin…	Ichthyosis vulgaris	Y
331	A 29-year-old woman, gravida 3, para 2, at 24 weeks' gestation comes to the emergency department because of vaginal bleeding and mild pelvic pain for 2 hours. Her current pregnancy was achieved by means of in vitro fertilization due to azoospermia in her partner. Prenatal course has been uncomplicated with regular prenatal visits. After a period of having avoided sexual intercourse during her ear…	Cervical trauma	Placenta previa	N	Placenta previa	N	Placenta previa	N	Placenta previa	N	Cervical ectropion	N		This patient presents with antepartum bleeding (vaginal bleeding after 20 weeks' gestation) but no pain, tenderness, or signs of placental abruption (such as an uncomfortable or tender abdomen). Also, the fetus is healthy as evidenced by the reassuring fetal heart rate tracing. Importantly, ultrasound does not reveal a placenta previa (placenta covering the cervical os). However, she has a histor…	Cervical Ectropion	N	The differential diagnoses for this pregnant patient with vaginal bleeding could include placental abruption, placenta previa, vasa previa, cervicitis, cervical polyp, or cervical cancer. In this case, the ultrasound shows a placenta located at the fundal end of the posterior uterine wall, which excludes placenta previa (where the placenta covers the cervix) and vasa previa (where fetal blood ves…	Cervical trauma	Y	This patient presents with antepartum bleeding, mild pelvic pain, and a tender, bruised cervix, in the absence of any signs of placenta previa or abruptio placenta (such as a tender uterus, non-reassuring fetal heart tracing or abnormally located placenta). The history provided also includes recent resumption of sexual activity. These findings are consistent with cervical trauma or laceration, po…	Cervical trauma	Y	This patient presents with painless antepartum bleeding, which suggests a disorder of the placenta. However, the ultrasound finding of a uniformly echogenic placenta located at the fundal end of the posterior uterine wall rules out placenta previa, which is typically associated with painless bleeding and a placenta that at least partially covers the cervical os. Cervical trauma or infection could…	Cervical trauma from intercourse	Y	Given the patient's history and symptoms, several causes could account for the antepartum bleeding. However, using Bayesian inference, we can systematically evaluate the likelihood of each possible cause. The prior probability for each potential cause (cervical trauma, placental abruption, placenta previa, and cervical polyp) depends on their prevalence in the general population, the patient's sp…	Cervical trauma	Y
349	A 38-year-old woman is brought to the emergency department because of three 1-hour episodes of severe, sharp, penetrating abdominal pain in the right upper quadrant. During these episodes, she has had nausea and vomiting. She has no diarrhea, dysuria, or hematuria and is asymptomatic between episodes. She has hypertension and hyperlipidemia. Seven years ago, she underwent resection of the termina…	Choledocholithiasis	Choledocholithiasis	Y	Choledocholithiasis	Y	Cholecystitis	N	Cholecystitis.	N	Cholecystitis	N		This patient's symptoms and laboratory findings suggest obstructive jaundice, which is due to a gallstone in the common bile duct (CBD). The patient's right upper quadrant pain, nausea, vomiting, and laboratory results (increased total bilirubin, alkaline phosphatase, AST, and ALT) are indicative of this diagnosis. In addition, the ultrasonography shows a common bile duct of 10mm (normal is less …	Choledocholithiasis	Y	The differential diagnosis for this patient includes: biliary colic, cholecystitis, choledocholithiasis, cholangitis, pancreatitis, and peptic ulcer disease. Her history of recurrent severe, sharp, penetrating abdominal pain in the right upper quadrant, along with her history of Crohn's disease and terminal ileum resection, increases her risk for gallstones due to the alteration in bile salt abso…	Choledocholithiasis	Y	The patient's symptoms of severe, episodic right upper quadrant abdominal pain, nausea, and vomiting, in combination with the presence of multiple gallstones shown in ultrasonography, suggest biliary colic. However, the elevated bilirubin and liver enzymes (AST, ALT), mild scleral icterus, and an enlarged common bile duct are concerning for choledocholithiasis (stone in the common bile duct), whi…	Choledocholithiasis	Y	This patient's history of severe Crohn's disease with terminal ileum resection is crucial in explaining the current presentation. The terminal ileum is responsible for bile salt reabsorption; if it is removed or significantly damaged, as in severe Crohn's disease, bile salts aren't adequately reabsorbed. This causes more cholesterol to precipitate out in the gallbladder, leading to gallstone (cho…	Choledocholithiasis	Y	The prior probability of choledocholithiasis (common bile duct stones) in a patient with gallstones is around 10-15%. The patient's presentation with severe, sharp, penetrating abdominal pain in the right upper quadrant (characteristic of biliary colic), along with nausea and vomiting, increases the posterior probability to approximately 35%. Her history of terminal ileum resection for Crohn's di…	Choledocholithiasis	Y
351	An otherwise healthy 29-year-old man presents to his family physician with a slowly growing left neck mass for the past 5 weeks. He denies fever or recent upper respiratory tract infections. His temperature is 37.1°C (98.7°F), the blood pressure is 115/72 mm Hg, and the pulse are 82/min. On examination, a 4-cm (1.5 in), firm, non-tender mass is detected on the mid-left neck. Excisional biopsy of …	Cyclophosphamide	Hematuria	N	Hemorrhagic cystitis	Y	Hematuria	N	Chemotherapy-induced hemorrhagic cystitis	Y	Hematuria	N		The patient has been diagnosed with Hodgkin's lymphoma and has started chemotherapy. One common side effect of certain chemotherapy agents is hemorrhagic cystitis, a condition characterized by inflammation and bleeding from the bladder. It's often associated with the use of cyclophosphamide, a chemotherapy drug frequently used in the treatment of Hodgkin's lymphoma. Hemorrhagic cystitis can prese…	Chemotherapy-induced hemorrhagic cystitis	Y	The differential for this patient includes urinary tract infection (UTI), kidney stones, bladder or kidney injury, renal cell carcinoma, glomerulonephritis, and side effects of chemotherapy. UTI and kidney stones are typically associated with pain, fever, or dysuria, which this patient doesn't report. Bladder or kidney injury and renal cell carcinoma are unlikely given the patient's history and o…	Chemotherapy-induced hemorrhagic cystitis	Y	The patient's presentation of red urine after chemotherapy suggests a possible side effect of the treatment. Chemotherapeutic drugs, especially those used in the treatment of Hodgkin's disease such as Doxorubicin, can lead to a condition known as Hemorrhagic cystitis. This condition is characterized by inflammation and damage to the bladder lining, leading to the presence of blood in urine (hemat…	Hemorrhagic cystitis	Y	This patient is undergoing chemotherapy for Hodgkin's lymphoma, and his urine has turned red and tested positive for blood. This suggests that he has developed hematuria. A common side effect of some chemotherapy drugs is bladder irritation and subsequent hemorrhagic cystitis, an inflammation of the bladder that results in bleeding. Cyclophosphamide and ifosfamide are two drugs frequently used in…	Chemotherapy-induced hemorrhagic cystitis	Y	The prior probability of chemotherapy-induced hematuria is about 10%. The patient has undergone a recent chemotherapy session which increases the probability to 25%. The fact that the patient's urine is red (indicative of the presence of blood) further increases this probability to 70%. The absence of other symptoms such as fever, dysuria, flank pain, which could suggest a urinary tract infection…	Chemotherapy-induced hematuria	Y
367	A 75-year-old man comes to the physician for the evaluation of progressive shortness of breath and fatigue over the past month. He reports that he cannot climb more than one flight of stairs without experiencing shortness of breath and dizziness. He has hypertension and hyperlipidemia. He has smoked one pack of cigarettes daily for the past 50 years. He does not drink alcohol. His medications inc…	Aortic valve stenosis	Aortic stenosis	Y	Aortic stenosis	Y	Aortic stenosis	Y	Congestive Heart Failure	N	Aortic stenosis	Y
371	A 30-year-old woman presents to the physician because of ongoing diarrhea for the past 1 month. She reports that diarrhea has been intermittently present for the past month. The stool is often loose and associated with blood and lower abdominal pain. She denies any recent travel history, and she works at a nursing home as a caretaker. She is not currently on any medications. Clinical examination …	Crohn’s disease	Ulcerative colitis	N	Ulcerative colitis	N	Ulcerative colitis	N	Inflammatory Bowel Disease	N	Ulcerative colitis	N		The patient presents with chronic diarrhea associated with blood and lower abdominal pain. The absence of travel history lessens the likelihood of an infectious cause such as traveler's diarrhea. Working at a nursing home as a caretaker increases her exposure to various infections but not necessarily those causing chronic diarrhea. The colonoscopy findings are also very revealing; the presence of…	Crohn's Disease	Y	The differential for this patient includes infectious colitis (due to organisms like Shigella, Salmonella, Campylobacter, etc.), Crohn's disease, Ulcerative colitis, and ischemic colitis. Given her occupation in a nursing home, one could also consider Clostridium difficile infection, although the absence of antibiotic exposure makes it less likely. The presence of bloody diarrhea suggests an infl…	Ulcerative Colitis	N	This patient's symptoms of chronic, intermittent diarrhea with blood, lower abdominal pain, and findings of patchy erythema and ulceration in different parts of the colon on colonoscopy suggest a diagnosis of inflammatory bowel disease (IBD). The two main types of IBD are Crohn's disease and ulcerative colitis. However, the involvement of both the proximal (cecum and ascending colon) and distal (…	Crohn's disease	Y	This patient's month-long history of intermittent, bloody diarrhea, lower abdominal pain, and colonoscopy findings of patchy erythema and ulceration spanning across different sections of the colon suggest a form of inflammatory bowel disease (IBD). Inflammatory bowel disease encompasses two main conditions: Crohn's disease and ulcerative colitis. Given the presence of inflammation in both the asc…	Ulcerative Colitis	N	The prior probability of Ulcerative Colitis (UC) in a 30-year-old woman presenting with a month-long history of bloody diarrhea and abdominal pain is around 5%. The absence of recent travel history decreases the likelihood of infectious causes such as traveler's diarrhea, which in turn increases the probability of UC to 10%. Her employment in a nursing home doesn't significantly alter the likelih…	Ulcerative Colitis	N
372	A 45-year-old man presents to the emergency department after being stabbed 12 times in various parts of his body. Paramedics report extensive blood loss at the scene where he was found. Due to his Glasgow Coma Scale score of 3, an endotracheal airway and large-bore access are secured prior to arrival. He is aggressively resuscitated with a massive transfusion protocol as the operating room is pre…	Cardiac tamponade	Hypovolemic shock	N	Hypovolemic shock	N	Hypothermia	N	Hypovolemic shock	N	Hypovolemic shock	N		The patient in question is presenting with a critical condition following multiple stab wounds, and despite aggressive resuscitation efforts including the implementation of a massive transfusion protocol, his vital signs have not improved. His temperature is low, and the cold extremities despite the ambient temperature being increased could indicate inadequate perfusion due to shock. His low ScvO…	Neurogenic shock	N	The differential for this patient includes hypothermia, massive hemorrhage, septic shock, cardiogenic shock, tension pneumothorax, or neurogenic shock. The fact that this patient remains hypotensive with low ScvO2 despite adequate resuscitation and no active bleeding points towards a non-hemorrhagic cause of shock. Given that he was stabbed multiple times and his pulse is 80/min (which is relativ…	Neurogenic shock	N	The patient presents with significant hypotension (blood pressure 50/40 mmHg) and cold extremities despite aggressive resuscitation with blood products and vasopressor support, and no active blood loss reported by the surgical team. Moreover, his temperature is low (hypothermic), and his central venous oxygen saturation (ScvO2) is low, whereas his arterial oxygen saturation (SaO2) is high. This s…	Traumatic shock	N	The patient has been subjected to severe trauma and has lost a significant amount of blood, evidenced by the necessity of the massive transfusion protocol. Despite aggressive resuscitation efforts, his vital signs have not improved. Additionally, the surgical team reports no active blood loss. With a SaO2 of 100%, he is receiving sufficient oxygen from the ventilator. However, his ScvO2 is low, w…	Cardiogenic Shock	Y	In order to determine the most likely cause of this patient's presentation, we must consider each symptom and condition individually, and progressively update our prior belief based on each piece of evidence. This process is the essence of Bayesian inference. Prior Probability: Considering the patient's multiple stab wounds and extensive blood loss, the prior probability of shock is very high, sa…	Shock	N
376	A 45-year-old African-American woman comes to the physician after an episode of hemoptysis. Over the past 8 months, she has had a nonproductive cough, fatigue, and a 9-kg (20-lb) weight loss. She drinks a glass of wine every night and does not smoke. She has a history of hypertension and osteoarthritis. She does not take any medications. She has never traveled out of the country. She works as an …	Adenocarcinoma of the lung	Lung cancer	Y	Lung cancer	Y	Lung cancer	Y	Lung cancer	Y	Lung cancer	Y		This patient's symptoms, such as cough, fatigue, significant weight loss, and hemoptysis (coughing up blood), along with the findings on the chest x-ray (a 2.5-cm nodule with irregular borders at the apex of the left lung), are highly suggestive of lung cancer. Although she has no smoking history, lung cancer can occur in non-smokers as well. Her age, weight loss, and the location and irregularit…	Lung cancer	Y	The differential diagnoses for a lung nodule with irregular borders in this patient could include infectious diseases like tuberculosis or fungal infections, autoimmune conditions like sarcoidosis or rheumatoid nodules, benign tumors, or malignancy like lung cancer. Given her demographic, lack of travel history, and no exposure to certain environmental factors, tuberculosis and fungal infections …	Lung cancer	Y	The patient presents with several concerning symptoms, including a chronic nonproductive cough, fatigue, significant weight loss, and hemoptysis. These symptoms, along with the presence of an irregular apical lung nodule on imaging, are suggestive of lung cancer. Despite her not having a smoking history, it's important to remember that lung cancer can still occur in non-smokers and in fact, is on…	Lung cancer	Y	The woman presents with a history of hemoptysis, nonproductive cough, fatigue, significant weight loss, and a finding of an irregular apical lung nodule on imaging. These symptoms, along with the radiographic findings, are most consistent with lung cancer. The fact that she is African-American and a non-smoker does not rule out lung cancer; it can occur in non-smokers as well, though the risk is …	Lung cancer	Y	The prior probability of a diagnosis of lung cancer in this patient might be relatively low given that she's not a smoker, let's say 5%. However, she has several risk factors and symptoms that significantly increase the posterior probability. Hemoptysis in this context (especially given the chronicity of her symptoms and the presence of constitutional symptoms like fatigue and weight loss) can in…	Lung cancer	Y
380	A 17-year-old girl is brought to the physician because she has not attained menarche. There is no personal or family history of serious illness. She is 168 cm (5 ft 5 in) tall and weighs 63 kg (139 lb); BMI is 22.3 kg/m2. Examination shows normal breast development. Scant axillary hair is present. Abdominal examination shows a firm, nontender left inguinal mass. Pelvic examination shows a blind v…	Androgen insensitivity	Mayer-Rokitansky-Kuster-Hauser Syndrome	N	Turner Syndrome	N	Turner Syndrome	N	Androgen Insensitivity Syndrome	Y	MRKH Syndrome	N		The patient is a 17-year-old girl who has not yet attained menarche, which is unusual as menstruation typically begins around the age of 12-14. She has normal breast development but scant axillary hair, suggesting normal estrogen but lack of androgens. A key clue is the presence of a firm, nontender mass in the left inguinal region. This could be a testis, which is usually located in the scrotum …	Androgen Insensitivity Syndrome	Y	The differential for this patient includes: Turner syndrome, Androgen Insensitivity Syndrome (AIS), Mullerian agenesis, and gonadal dysgenesis. Turner syndrome can usually be ruled out by the presence of normal height and absence of other phenotypic features. Mullerian agenesis would typically result in normal development of secondary sexual characteristics, including axillary hair, but with a bl…	Androgen Insensitivity Syndrome	Y	This patient has normal breast development and scant axillary hair, which indicate normal estrogen but reduced androgen effects. The blind vaginal pouch, absent uterus and ovaries, and the presence of a left inguinal mass suggest a disorder of sexual differentiation. The most likely diagnosis in this case is Androgen Insensitivity Syndrome (AIS), previously known as testicular feminization. This …	Androgen Insensitivity Syndrome	Y	This patient's lack of menarche, normal breast development, scant axillary hair, and the presence of a firm, nontender left inguinal mass, alongside a blind vaginal pouch and the absence of uterus or ovaries on ultrasonography, are indicative of Androgen Insensitivity Syndrome (AIS). AIS is a condition in which an individual who is genetically male (XY) is resistant to androgens (the hormones res…	Androgen Insensitivity Syndrome	Y	The prior probability of Androgen Insensitivity Syndrome (AIS) in the general population is relatively low (1 in 20,000). However, given this patient's clinical findings, we can adjust this probability. The patient presents with primary amenorrhea and a blind vaginal pouch but with normal breast development. This clinical picture is strongly associated with AIS, increasing the posterior probabili…	Androgen Insensitivity Syndrome	Y
381	A 68-year-old man presents with a 6-month history of worsening fatigue and weight loss. He is especially concerned about a recent episode in which he noticed a blurring of his vision and headache; he also notes that his “memory is not as good as it used to be,” which his wife confirms. Physical exam is notable only for pallor and general weakness. Laboratory studies reveal anemia as well as an el…	Waldenstrom’s macroglobulinemia	Waldenström Macroglobulinemia	Y	Multiple myeloma	N	Multiple myeloma	N	Multiple myeloma	N	Waldenström Macroglobulinemia	Y		This patient presents with fatigue, weight loss, neurological symptoms (like blurring of vision, headache, and memory issues), anemia, and an elevated erythrocyte sedimentation rate (ESR). The elevated ESR indicates an inflammatory process. Importantly, the lab tests reveal a monoclonal IgM spike on serum protein electrophoresis. These findings suggest a monoclonal gammopathy, which is a conditio…	Waldenstrom's macroglobulinemia	Y	The differential diagnosis for this patient could include multiple myeloma, Waldenstrom's macroglobulinemia, and some forms of non-Hodgkin lymphoma. The patient's presentation includes fatigue, weight loss, blurring vision, and memory loss, which can be symptoms seen in multiple conditions, including malignancies. However, the laboratory findings give more specific clues. The patient has anemia a…	Waldenstrom's macroglobulinemia	Y	This patient's fatigue, weight loss, pallor, and anemia are all symptoms of a chronic, systemic disease. More specifically, his elevated erythrocyte sedimentation rate (ESR) indicates an inflammatory state or malignancy. The presence of a monoclonal IgM spike on serum protein electrophoresis (SPEP) suggests a B-cell lymphoproliferative disorder. Among these, the most common disease associated wit…	Waldenstr�m macroglobulinemia	Y	This patient's symptoms of fatigue, weight loss, blurring of vision, headache, memory issues, along with physical examination findings of pallor and weakness, are concerning for a hematologic disorder. The lab studies showing anemia and an elevated erythrocyte sedimentation rate (a marker of inflammation or malignancy), further supports this. Most notably, the serum protein electrophoresis showin…	Waldenstr�m's macroglobulinemia	Y	The prior probability of Waldenstr�m's Macroglobulinemia (WM) in an average person is low, but several pieces of information in this case increase the posterior probability. The symptoms described such as fatigue, weight loss, and especially vision blurring, headache and memory issues indicate possible hyperviscosity syndrome which is a hallmark of WM and increase the probability to 25%. The pres…	Waldenstr�m's Macroglobulinemia	Y
385	A 57-year-old homeless man is brought to the emergency department because of several episodes of hematemesis in the past 24 hours. His vital signs include a temperature of 37.1°C (98.8°F), pulse of 95/min, and blood pressure of 85/60 mm Hg. On physical examination, he appears confused and unable to give a complete history. He is noted to have jaundice, palpable firm liver, mild splenomegaly, and …	Substance abuse	Cirrhosis	N	Cirrhosis.	N	Cirrhosis	N	Cirrhosis	N	Cirrhosis	N		This patient is presenting with signs of chronic liver disease indicated by jaundice, a firm liver (which indicates cirrhosis or fibrosis), splenomegaly, ascites, and abnormal liver function tests (elevated AST and ALT, low albumin, elevated bilirubin, and prolonged prothrombin time). His confusion could be due to hepatic encephalopathy, which is a result of liver failure. Furthermore, the presen…	Alcoholic cirrhosis	Y	This patient presents with a history of homelessness, hematemesis, hypotension, confusion, jaundice, hepatomegaly, splenomegaly, ascites, and coagulopathy. The differential diagnosis in this context could include hepatic cirrhosis (potentially secondary to alcohol abuse or viral hepatitis), acute hepatitis, hepatocellular carcinoma, alcoholic hepatitis, or portal vein thrombosis. The physical exa…	Liver cirrhosis	N	The patient's presentation suggests advanced liver disease. Jaundice, palpable firm liver, mild splenomegaly, and shifting dullness (indicating ascites) are all signs of cirrhosis. Additionally, his laboratory findings are consistent with significant hepatic dysfunction: elevated serum aspartate aminotransferase (AST) and alanine aminotransferase (ALT), decreased serum albumin, elevated total bil…	Alcoholic cirrhosis	Y	This patient's presentation suggests chronic liver disease, likely due to alcohol use given his homelessness and socioeconomic status, which is a risk factor for alcoholism. His jaundice, low albumin, elevated prothrombin time, and increased bilirubin suggest hepatocellular dysfunction and cholestasis. His splenomegaly and ascites suggest portal hypertension, which could be due to cirrhosis. The …	Alcoholic cirrhosis	Y	This patient is exhibiting multiple signs of chronic liver disease including jaundice, a firm liver, splenomegaly, and ascites. In this context, the liver function tests demonstrate a modestly increased AST and ALT, decreased albumin, increased bilirubin, and increased prothrombin time - all compatible with significant liver dysfunction. Starting with a prior probability that this homeless man's …	Alcoholic Cirrhosis	Y
388	Two hours after admission to the hospital for rupture of membranes, a 35-year-old woman, gravida 3, para 2, at 40 weeks’ gestation is evaluated for the sudden onset of chills, dyspnea, confusion, and hypotension. The patient successfully underwent combined spinal-epidural anesthesia 1 hour ago. Her pregnancy was uncomplicated with the exception of a positive vaginal swab for group B streptococci …	Amniotic fluid entering the endocervical veins	Amniotic fluid embolism	Y	Amniotic fluid embolism.	Y	Amniotic fluid embolism	Y	Amniotic fluid embolism	Y	Amniotic fluid embolism.	Y		This 35-year-old woman is at full term pregnancy and has symptoms of chills, dyspnea, confusion, and hypotension shortly after combined spinal-epidural anesthesia and rupture of membranes. The sudden onset of symptoms including labored breathing, hypoxia, and hypotension indicate a severe systemic issue. Her presentation is suggestive of a sudden, significant hemorrhage as evidenced by the poolin…	Amniotic fluid embolism	Y	This patient presents with chills, dyspnea, confusion, and hypotension, which can be seen in a variety of conditions. The differential diagnosis would include pulmonary embolism, amniotic fluid embolism, sepsis, eclampsia, and hemorrhagic shock. The undetectable fibrinogen concentration, however, indicates a coagulopathy, and the rapid onset of her symptoms associated with the onset of labor and …	Amniotic fluid embolism	Y	This patient's rapid onset of symptoms including chills, dyspnea, confusion, and hypotension after the rupture of her membranes and spinal-epidural anesthesia, along with physical examination findings of labored breathing, thready pulses, and crackles at both lung bases, suggests a severe, life-threatening condition. The pooling of bright red blood in the cervical canal indicates abnormal bleedin…	Amniotic fluid embolism	Y	This patient presents with signs of sudden onset shock (hypotension, tachycardia, hypoxia, confusion) accompanied by bleeding as shown by pooling of blood in the cervical canal and a significant drop in hemoglobin. The sudden onset and the context of recent membrane rupture and labor strongly suggest Amniotic Fluid Embolism (AFE). AFE is a rare but life-threatening obstetric emergency, where amni…	Amniotic Fluid Embolism	Y	This patient's symptoms indicate a serious and rapidly progressive condition. The prior probability of amniotic fluid embolism, a rare obstetric emergency, is less than 1% in the general population. However, this patient's sudden onset of respiratory distress, hypotension, and altered mental status immediately after rupture of membranes substantially raises this probability. Let's analyze the sym…	Amniotic fluid embolism	Y
390	On routine screening, a 62-year-old man is found to have positive fecal occult blood tests. He is asymptomatic, but his father died of large intestinal cancer. Abdominal and rectal exams are normal. A colonoscopy subsequently reveals a polyp in the descending colon but no other abnormalities. Excisional biopsy of the polyp shows 75% tubular architecture. What is the most likely diagnosis?	Adenomatous polyp	Adenomatous polyp	Y	Adenomatous polyp	Y	Adenomatous polyp	Y	Adenomatous polyp	Y	Adenomatous polyp	Y		The patient has a positive fecal occult blood test, which suggests the presence of gastrointestinal bleeding. Additionally, the patient has a familial history of large intestinal cancer, indicating that he might be at a higher risk for similar conditions. Upon colonoscopy, a polyp was found in the descending colon. The pathology shows 75% tubular architecture, which is a characteristic feature of…	Tubular adenoma	Y	The differential for this patient's polyp based on the findings includes hyperplastic polyp, tubular adenoma, tubulovillous adenoma, and villous adenoma. Hyperplastic polyps typically do not have a tubular architecture and are most often found in the rectosigmoid colon, so they are less likely in this case. Villous adenomas, while potentially malignant, tend to be larger and show more villous tha…	Tubular adenoma	Y	This patient's polyp is characterized by 75% tubular architecture, a feature common in tubular adenomas. Given the finding of positive fecal occult blood tests, a history of large intestinal cancer in his family, and the detection of a polyp, the most likely diagnosis would be a tubular adenoma.	Tubular adenoma	Y	This patient's polyp was found in the context of a positive fecal occult blood test and a family history of large intestinal cancer, which suggest a high possibility of malignancy. The polyp's histological feature, 75% tubular architecture, indicates that it is a tubular adenoma. Adenomatous polyps are pre-malignant and can transform into colorectal carcinoma, especially in individuals with a str…	Tubular adenoma	Y	The prior probability of this patient having a tubular adenoma is 30% given the occurrence of colonic polyps in the general population. The positive fecal occult blood test would raise this probability to 40% as tubular adenomas can sometimes bleed. The fact that his father died of large intestinal cancer, which suggests a possible genetic predisposition, increases this probability further to 50%…	Tubular adenoma	Y
391	A 20-year-old male college student presents to the emergency room at 4 AM in the morning with complaints of abdominal cramps, nausea, vomiting, and diarrhea for the past 2 hours. He was studying for his exams last night when he became hungry and ate some food from the afternoon after heating it for a while. He says that his symptoms began an hour after he ate the food. His temperature is 37°C (98…	Bacillus cereus infection	Food poisoning	N	Food poisoning	N	Food poisoning	N	Food poisoning	N	Food poisoning	N		This patient's symptoms began about an hour after eating food that was left out for several hours. The symptoms of abdominal cramps, nausea, vomiting, and diarrhea are consistent with food poisoning, which is usually caused by consuming food contaminated with bacteria, viruses, or toxins. The onset of symptoms varies with the specific pathogen involved. However, rapid onset within hours after eat…	Staphylococcal food poisoning	N	The differential for this patient includes: food poisoning, gastroenteritis, appendicitis, and cholecystitis. He ate some food from the afternoon and an hour later, he began experiencing abdominal cramps, nausea, vomiting, and diarrhea. These symptoms are characteristic of food poisoning. In particular, the short incubation period suggests a preformed bacterial toxin, such as that from Staphyloco…	Food poisoning	Y	This young patient has symptoms of acute gastroenteritis (abdominal cramps, nausea, vomiting, diarrhea) that occurred shortly after consuming food that had been left out for a period of time. These findings are consistent with foodborne illness. The rapid onset (within 1-6 hours) of his symptoms is suggestive of Staphylococcus aureus food poisoning, as this bacterium produces a heat-stable entero…	Staphylococcus aureus food poisoning	N	The patient's symptoms of abdominal cramps, nausea, vomiting, and diarrhea that started about an hour after consuming the food are indicative of food poisoning, specifically a staphylococcal food poisoning. Staphylococcus aureus, one of the common causes of food poisoning, produces enterotoxins that are heat-stable and can cause symptoms typically within 1-6 hours of consuming contaminated food. …	Staphylococcal food poisoning	N	The prior probability of food poisoning is relatively high given his recent consumption of food that had been left out for several hours, perhaps let's say 40%. His symptoms of abdominal cramps, nausea, vomiting, and diarrhea further increase this probability, perhaps to 70%, as these are typical symptoms of foodborne illnesses. The fact that his symptoms began an hour after eating further increa…	Food poisoning	Y
392	A 79-year-old woman presents to her physician complaining of a persistent non-productive cough and dyspnea after contracting a cold in the past month. She describes herself as being “generally healthy” before the cold started. Medical history includes hypertension and hyperlipidemia. The patient takes hydrochlorothiazide, lisinopril, and atorvastatin. Her parents are both deceased. She does not s…	Histoplasmosis	Histoplasmosis	Y	Histoplasmosis	Y	Histoplasmosis	Y	Fungal infection	N	Histoplasmosis	Y		The patient has a persistent cough and dyspnea following a recent upper respiratory infection. Her chest exam and imaging revealed a cavitary lesion in the right lung. The key diagnostic clue here is the finding of necrotic granulomatous inflammation with oval yeast in macrophages on lung biopsy. This is indicative of a fungal infection. Given the patient's recent travel to St. Louis, Missouri, a…	Histoplasmosis	Y	The differential for this patient includes: bacterial pneumonia, viral pneumonia, pulmonary tuberculosis, pulmonary embolism, lung cancer, and fungal infection (e.g., Histoplasmosis, Coccidioidomycosis). The presence of a cavitary lesion in the lung is less likely due to bacterial or viral pneumonia. It is seen in tuberculosis, but tuberculosis typically presents with systemic symptoms like weigh…	Pulmonary Histoplasmosis	Y	The patient is presenting with a non-productive cough and dyspnea following a cold, and her recent travel to Missouri is significant. The key findings here are the granulomas with oval yeast inside macrophages seen on biopsy. This is indicative of Histoplasma capsulatum, a fungus that primarily lives in the soil of the central United States (including Missouri). Infection with this fungus can cau…	Histoplasmosis	Y	This patient's symptoms and the findings on lung biopsy point towards a fungal infection. Specifically, her travel history to Missouri and the presence of necrotic granulomatous inflammation with oval yeast within macrophages on biopsy are characteristic of Histoplasma capsulatum infection, which causes histoplasmosis. This fungus is endemic to the Mississippi and Ohio river valleys, which includ…	Histoplasmosis	Y	The prior probability of Histoplasmosis is 2%. Given that the patient has a cavitary lesion seen on imaging, this increases the posterior probability to 10%. The finding of necrotic granulomatous inflammation with oval yeast in macrophages on biopsy is highly suggestive of Histoplasma infection and thus increases the probability to 60%. Considering the patient's recent visit to St. Louis, Missour…	Histoplasmosis	Y
394	A 47-year-old woman comes to the emergency department because of worsening pain, discoloration, and swelling of her right hand. Two days ago, she was camping outdoors in Texas with her two young children. She was awoken in the middle of the night by “something crawling on my hand.” The following morning, she saw a wound on her hand that was initially painless, but over the next several hours she …	Brown recluse spider	Recluse spider	Y	Black widow spider	N	Spider bite	N	Spider bite	N	Brown recluse	Y		The woman was camping outdoors in Texas when she felt "something crawling on my hand" in the middle of the night. The following morning, she discovered a wound that over time progressed to redness, blistering, and eventually a bluish plaque with central necrosis, surrounded by erythema. These symptoms suggest a bite or sting from a venomous creature. Given the location and progression of symptoms…	Brown Recluse spider	Y	The differential for this patient includes infections from bacteria or viruses, bites or stings from insects or animals, or possibly an allergic or toxic reaction to plants or substances. The symptoms described including pain, discoloration, swelling, and particularly a central area of necrosis surrounded by a rim of erythema suggest a venomous creature has inflicted a bite or sting. Given that t…	Brown recluse spider	Y	The patient was camping in Texas and woke up with a wound on her hand that progressively worsened, developing into a necrotic, erythematous lesion. These symptoms are characteristic of a spider bite, specifically that of a Brown Recluse Spider (Loxosceles reclusa). Brown Recluse spiders are found in several states in the US, including Texas. They are known to cause necrotic arachnidism, a conditi…	Brown Recluse Spider	Y	The patient's symptoms suggest a localized skin infection with tissue necrosis, associated with a systemic response, including fever. Given the location and circumstances of the event (outdoor camping in Texas), the description of the wound (blue with a blackish center), and the progression of symptoms (initially painless but progressing to painful redness, blistering, and necrosis), this is high…	Brown recluse spider	Y	The prior probability of a spider bite, considering a variety of possible insect and animal bites, might be initially placed at 20%. The patient's description of "something crawling on my hand" at night, which is the usual time spiders are active, could increase this probability to 40%. The location of the incident in Texas, an area where venomous spiders such as the brown recluse are known to be…	Brown recluse spider	Y
397	A 22-year-old man is brought to the emergency department by police after he was found undressing himself outside in 110°F weather. The patient refuses to answer any questions as he suspects that his care team is spying on him. The patient recently started college and has presented to the emergency department once before for polysubstance intoxication. The patient attempts to assault a nurse, is r…	Neuroleptic malignant syndrome	Neuroleptic malignant syndrome	Y	Neuroleptic Malignant Syndrome	Y	Malignant hyperthermia.	N	Neuroleptic malignant syndrome	Y	Neuroleptic Malignant Syndrome	Y		This young man's presentation of bizarre behavior, altered mental status, high fever, autonomic dysregulation (evidenced by high blood pressure and pulse), and generalized rigidity in a context of recent antipsychotic administration points towards a diagnosis of neuroleptic malignant syndrome (NMS). NMS is a rare but serious side effect of antipsychotic drugs, especially first-generation ones lik…	Neuroleptic Malignant Syndrome	Y	The differential for this patient includes: heat stroke, neuroleptic malignant syndrome (NMS), serotonin syndrome, malignant hyperthermia, and anticholinergic toxicity. The patient has been given haloperidol, which is known to cause NMS. Symptoms of NMS include fever and muscle rigidity, which this patient displays. Further, the onset of symptoms in NMS can be very quick, especially when high pot…	Neuroleptic Malignant Syndrome	Y	This patient's presentation of high fever, muscle rigidity, altered mental status, and autonomic dysregulation (e.g., hyperthermia, tachycardia, and hypertension) is suggestive of neuroleptic malignant syndrome (NMS). NMS is a potentially life-threatening condition often associated with the use of antipsychotic medications, in this case, haloperidol. NMS is also characterized by lead-pipe rigidit…	Neuroleptic Malignant Syndrome	Y	The patient's presentation includes hyperthermia, autonomic instability (evidenced by high blood pressure and tachycardia), altered mental status, and generalized muscle rigidity, which are characteristic symptoms of Neuroleptic Malignant Syndrome (NMS). NMS is a life-threatening condition often caused by an adverse reaction to antipsychotic agents such as haloperidol, which was administered to t…	Neuroleptic Malignant Syndrome	Y	The prior probability of neuroleptic malignant syndrome (NMS) is relatively low in the general population, let's say around 1%. However, given that the patient has been administered haloperidol, a neuroleptic drug, this significantly raises the probability of NMS to perhaps 20%. The presentation of rigidity and fever, both hallmarks of NMS, further raises this probability to 60%. The fact that th…	Neuroleptic Malignant Syndrome	Y
401	A 21-year-old man comes to the emergency room with swelling and severe pain in his left lower leg that started 2 hours ago. He has no history of serious illness or trauma. His father has a history of pulmonary embolism. He has smoked one pack of cigarettes daily since he started college 3 years ago. He appears very distressed. He is 173 cm (5 ft 8 in) tall and weighs 92 kg (203 lb); BMI is 30.7 k…	Antithrombin III deficiency	Deep vein thrombosis	N	Deep vein thrombosis	N	Deep vein thrombosis	N	Deep vein thrombosis	N	Deep vein thrombosis.	N		This young man is presenting with severe pain and swelling in his left lower leg, which are classic symptoms of deep vein thrombosis (DVT). His examination and test findings, including a positive Homan's sign (pain upon dorsiflexion of the foot), and ultrasonography confirming the presence of a hyperechoic mass in the popliteal vein, strongly support this diagnosis. Furthermore, the patient's ris…	Deep vein thrombosis	N	The differential diagnosis for this patient's symptoms includes: deep vein thrombosis (DVT), cellulitis, muscle injury, and Baker's cyst. The presence of severe pain in the calf during dorsiflexion of the foot, also known as a positive Homan's sign, is suggestive of DVT. Furthermore, the ultrasound finding of incompressibility of the popliteal vein with a hyperechoic mass and absent blood flow co…	Deep vein thrombosis	N	This young man presents with acute onset of severe leg pain, swelling, positive Homans' sign (pain on dorsiflexion of the foot), and a positive ultrasound revealing a hyperechoic mass with absent blood flow in the popliteal vein - these findings are indicative of a deep venous thrombosis (DVT). The history of his father having a pulmonary embolism might suggest a hereditary thrombophilia. Moreove…	Deep venous thrombosis	N	The patient in question presents with severe lower leg pain, swelling, and a positive result on the Homan's sign (severe pain in the calf upon dorsiflexion of the foot), which are suggestive of deep vein thrombosis (DVT). A personal history of smoking, obesity (BMI of 30.7 kg/m2), and a family history of pulmonary embolism all contribute to a hypercoagulable state. The presence of fibrin split pr…	Deep Vein Thrombosis	N	The prior probability of Deep Vein Thrombosis (DVT) in a young, otherwise healthy person is quite low, let's say around 1%. However, the fact that this patient's father has a history of pulmonary embolism, which could suggest a familial predisposition to clotting disorders, increases the posterior probability to around 5%. The patient's smoking habit, which is a known risk factor for DVT, further…	Deep Vein Thrombosis	N
403	A 41-year-old man presents to the clinic with the complaints of abdominal discomfort and cramping for the past 4 months. He also mentions that he has grossly bloody stool and most of the time an urge to defecate. He has a history of bulimia with laxative abuse several years ago. He admits having lost about 5 lb in the past month. His temperature is 37° C (98.6° F), respiratory rate is 15/min, pul…	Ulcerative colitis	Ulcerative colitis	Y	Ulcerative colitis	Y	Ulcerative colitis	Y	Inflammatory Bowel Disease	N	Ulcerative Colitis	Y		The patient is presenting with several symptoms including abdominal discomfort and cramping, bloody stools, urgency to defecate, and weight loss. The colonoscopy showing continuous mucosal lesions from the rectum to the hepatic flexure of the colon, along with the patient's symptoms, strongly suggest a form of inflammatory bowel disease, specifically ulcerative colitis. This is because ulcerative…	Ulcerative Colitis	Y	The differential for this patient includes inflammatory bowel diseases like ulcerative colitis and Crohn's disease, infectious colitis, colon cancer, and ischemic colitis. The history of continuous bloody diarrhea and the continuous mucosal lesions throughout the rectum to the hepatic flexure of the colon as seen in colonoscopy are more suggestive of ulcerative colitis. Crohn's disease typically …	Ulcerative colitis	Y	The patient presents with symptoms of abdominal discomfort, cramping, bloody stool, and an urge to defecate. These, along with the weight loss and colonoscopic findings of continuous mucosal lesions from the rectum to the hepatic flexure, are typical of Ulcerative Colitis (UC). UC is an inflammatory bowel disease that affects the colon and rectum, causing symptoms such as abdominal pain, bloody d…	Ulcerative Colitis	Y	The patient presents with several signs and symptoms consistent with inflammatory bowel disease (IBD), specifically ulcerative colitis. The symptoms of bloody stool, frequent urge to defecate, and abdominal discomfort are characteristic features of ulcerative colitis. The disease often causes inflammation and ulcers in the innermost lining of the colon and rectum, which leads to symptoms like blo…	Ulcerative Colitis	Y	The prior probability of ulcerative colitis in this case could be estimated at 1%. The presence of bloody stools, continuous mucosal lesions from the rectum to the hepatic flexure, and weight loss are consistent with ulcerative colitis, increasing the probability to about 20%. The long-term abdominal discomfort and the urge to defecate further increase the probability to 35%. The history of bulim…	Ulcerative colitis	Y
409	A 52-year-old man presents to the physician with a 6-month history of shortness of breath and nonproductive cough. He was recently diagnosed with stage 3 embryonal carcinoma testicular cancer. Following an orchiectomy, he was placed on chemotherapy. Cardiopulmonary examination shows fine inspiratory crackles bilaterally. There is clubbing present in the fingers bilaterally. Pulmonary function tes…	Bleomycin	Bleomycin	Y	Chemotherapy	N	Drug-induced pulmonary fibrosis	N	Chemotherapy	N	Bleomycin	Y		The patient's recent history of chemotherapy for testicular cancer, in combination with the development of a nonproductive cough, shortness of breath, inspiratory crackles bilaterally, and clubbing of the fingers, suggests a diagnosis of drug-induced interstitial lung disease. Many drugs can cause this condition, but in the context of testicular cancer, it's most likely to be due to bleomycin, wh…	Bleomycin	Y	The differential diagnosis for this patient includes: lung cancer, pulmonary fibrosis, pulmonary embolism, congestive heart failure, and drug-induced pulmonary toxicity. Considering this patient's recent history of chemotherapy for embryonal carcinoma, the potential for drug-induced pulmonary toxicity is high. The signs of inspiratory crackles, finger clubbing, and the PFT results indicative of a…	Bleomycin	Y	This patient's presentation of progressive shortness of breath, nonproductive cough, bilateral inspiratory crackles on lung examination, clubbing of the digits, and evidence of restrictive lung disease on pulmonary function tests strongly suggest a diagnosis of pulmonary fibrosis. Given the recent introduction of chemotherapy for his testicular cancer, it's highly plausible that the patient's sym…	Bleomycin	Y	This patient presents with non-productive cough, shortness of breath, bilateral inspiratory crackles, clubbing of fingers, and a decreased FVC on pulmonary function tests. These findings are highly suggestive of pulmonary fibrosis. Several chemotherapy agents are known to be pulmonary toxic and can cause pulmonary fibrosis. The most common ones include bleomycin, busulfan, and carmustine. Conside…	Bleomycin	Y	Step 1: Prior probability: Before any information is gathered, we can say the likelihood of the patient's condition being related to his chemotherapy treatment is somewhat high given his recent medical history of testicular cancer and treatment. Step 2: The patient presents with shortness of breath, nonproductive cough, and clubbing of fingers. These are characteristic signs of pulmonary fibrosis…	Bleomycin	Y
410	A 72-year-old man develops reduced urine output and a serum creatinine concentration of 2.9 mg/dL three days after being hospitalized for acute diverticulitis. On admission, a complete blood count showed a hemoglobin concentration of 15.5 g/dL and a leukocyte count of 14,000/mm3. Urinalysis showed 2+ proteinuria, and serum studies showed a blood glucose of 145 mg/dL and a creatinine concentration…	Contrast administration	Acute renal failure	N	Acute kidney injury	N	Acute tubular necrosis.	N	Prerenal azotemia	N	Acute tubular necrosis.	N		This patient has a sudden reduction in urine output and an elevated serum creatinine, both signs of acute kidney injury. Given the history and the timeline, this is most likely caused by drug-induced acute interstitial nephritis. This condition often happens as a reaction to certain medications, such as nonsteroidal anti-inflammatory drugs (NSAIDs) and antibiotics, both of which the patient is re…	Drug-induced acute interstitial nephritis	N	The differential diagnosis for this patient's acute kidney injury (AKI) could include pre-renal causes like volume depletion, renal causes like acute tubular necrosis (ATN) or interstitial nephritis, and post-renal causes like obstruction. Volume depletion could be secondary to poor oral intake or excessive loss from gastrointestinal sources, but there's no mention of diarrhea, vomiting, or dehyd…	NSAID-induced Acute Tubular Necrosis	N	This patient's decreased urine output and elevated creatinine level suggest acute kidney injury (AKI). There are three primary causes of AKI: prerenal, renal (intrinsic), and postrenal. The absence of any obstruction (postrenal cause) on the CT scan and the presence of proteinuria (which is not usually seen in prerenal AKI) would point towards an intrinsic renal cause. Among intrinsic causes, Acu…	Acute Interstitial Nephritis	N	This patient had normal renal function on admission with a creatinine of 1.2 mg/dL, but he has since developed acute kidney injury (AKI) with an elevated creatinine level of 2.9 mg/dL. Given his recent start of therapy with ketoprofen, a type of nonsteroidal anti-inflammatory drug (NSAID), we must consider the possibility of drug-induced AKI. NSAIDs inhibit prostaglandins which are responsible fo…	Ketoprofen-induced acute kidney injury	N	The prior probability of Acute Kidney Injury (AKI) caused by non-steroidal anti-inflammatory drugs (NSAIDs) in this case can be assumed to be 5%. The patient has been taking ketoprofen, a NSAID, for his diverticulitis, which increases the posterior probability of NSAID-induced AKI to 30%. The patient also has hypertension and type 2 diabetes mellitus, two conditions that make him more susceptible…	NSAID-induced Acute Kidney Injury	N
411	A patient presents to the emergency department with severe pain in her head. She states that the pain started 1 hour ago after rugby practice. Typically, she takes a special medication for bad headaches, but this time she took 2 doses and noticed no improvement in her symptoms. The patient's current medications that she can recall include sumatriptan and naproxen. She has been admitted to the hos…	Medication reaction	Stroke	N	Serotonin syndrome	N	Stroke	N	Stroke	N	Stroke	N		The patient presented to the emergency department with a severe headache that wasn't relieved by her usual headache medication, sumatriptan, which is typically used to treat migraines. She then received dihydroergotamine, another potent medication for severe migraines, and 100% oxygen, which is also a treatment strategy for severe migraines and cluster headaches. However, her condition worsened w…	Ischemic stroke		The differential diagnosis for this patient could include a migraine, drug reaction, psychological illness, cluster headache, and a cerebrovascular accident. Given the sudden onset of her symptoms, a severe headache not responding to medication, along with recent hospital admissions for mental health issues, the first thought could be a severe migraine or drug reaction, but these wouldn't typical…	Cerebrovascular Accident (Stroke)	N	This patient presents with severe headache that was not responsive to her usual medication, sumatriptan. She was given dihydroergotamine, a potent vasoconstrictor, to treat the presumed severe migraine. Afterward, she developed neurological signs consistent with a stroke: slurred speech, facial drooping, and arm weakness. Dihydroergotamine, especially when used in conjunction with sumatriptan, ca…	Medication-induced ischemic stroke	Y	This patient's presentation is consistent with an ischemic stroke. This could be due to several factors, including possible serotonin syndrome from the combination of sumatriptan (a triptan medication which is a serotonin agonist) and other possible serotonergic medications she may be on for her psychiatric conditions. Serotonin syndrome can result in significant arterial vasoconstriction, which …	Ischemic stroke	N	The prior probability of a stroke in a relatively young woman without a stated history of risk factors (such as hypertension, diabetes, or hyperlipidemia) would typically be quite low, less than 1%. However, her current symptoms are indicative of a stroke, such as sudden onset of headache, slurred speech, facial droop, and decreased strength on one side. These symptoms significantly increase the …	Stroke	N
420	A 23-year-old man is brought to the emergency department by his mother because of a change in his personality. The mother reports that over the past 7 months her son has become increasingly withdrawn; he has not answered any phone calls or visited his family and friends. He had always been a quiet boy, who needed some time on his own, but he used to meet with friends at least once a week. The pat…	Schizophrenia	Schizophrenia	Y	Schizophrenia	Y	Schizophrenia	Y	Schizophrenia	N	Schizophrenia	Y		This patient is experiencing several key symptoms consistent with a psychiatric disorder: personality change, social withdrawal, paranoid delusions about aliens "stealing his thoughts", disorganized speech (as suggested by the inability to follow the patient's sequence of thoughts), and flat affect (emotional expression). These symptoms have been present for a relatively extended period (over the…	Schizophrenia	Y	The differential for this patient includes: schizophrenia, severe depression with psychotic features, schizoaffective disorder, substance-induced psychosis, and delusional disorder. Given the patient's significant change in personality, social withdrawal, thought disorder (impossible to follow the patient's sequence of thoughts), delusions (belief that aliens are watching him and "stealing his th…	Schizophrenia	Y	This patient presents with a change in personality, social withdrawal, suspiciousness (believing aliens are watching him and stealing his thoughts), and disorganized speech. These are indicative of a psychotic disorder, and given the duration of symptoms (7 months), this would be most consistent with schizophrenia. Schizophrenia is a psychiatric disorder characterized by hallucinations, delusions…	Schizophrenia	Y	This patient presents with social withdrawal, paranoia, disorganized speech, and flat affect that have persisted for more than six months. These symptoms are suggestive of schizophrenia, a chronic mental health disorder characterized by disturbances in thought processes, perceptions, and emotional responsiveness. The change in personality, delusions about aliens and thought stealing, social isola…	Schizophrenia	Y	Given this case presentation, we can approach it with Bayesian reasoning. Let's consider the prior probabilities for different disorders: The prior probability of Schizophrenia in the general population is roughly 1%. The patient's social withdrawal and increasing isolation increase the posterior probability of Schizophrenia to approximately 10%. The presence of paranoia (fear of aliens watching …	Schizophrenia	Y
431	A 61-year-old woman presents to an outpatient clinic with fatigue and mild neck pain for a month. She adds that she is having difficulty swallowing. She denies trouble with her breathing but endorses 5–10 lb of unintentional weight loss over the past few months. On physical exam, the patient’s fingernails appear flat and mild conjunctival pallor is noted. An upper barium esophagram shows an upper…	Plummer-Vinson syndrome	Plummer-Vinson Syndrome	Y	Plummer-Vinson syndrome	Y	Plummer-Vinson Syndrome	Y	Plummer-Vinson Syndrome	Y	Plummer-Vinson Syndrome	Y		This patient presents with fatigue, mild neck pain, dysphagia, unintentional weight loss, and findings of an upper esophageal web and anemia. These are characteristic findings of Plummer-Vinson syndrome (also known as Paterson-Brown-Kelly syndrome), a condition associated with iron-deficiency anemia, esophageal webs, and dysphagia. The fingernail findings could be koilonychia, a feature of iron d…	Plummer-Vinson Syndrome	Y	The differential for this patient could include: iron deficiency anemia, Plummer-Vinson syndrome, malignancy (like esophageal cancer), hypothyroidism, and scleroderma. She has weight loss, fatigue, and difficulty swallowing which could be signs of malignancy but there is no evidence of mass or lesion. She presents with upper esophageal web which is a hallmark of Plummer-Vinson syndrome, and this …	Plummer-Vinson syndrome	Y	The combination of symptoms and findings of difficulty swallowing (due to esophageal web), fatigue, unintentional weight loss, and the findings of flat fingernails (koilonychia) and pallor suggest a diagnosis of Plummer-Vinson syndrome, also known as Paterson-Brown-Kelly syndrome. This condition is characterized by iron deficiency anemia, esophageal webs, and dysphagia. Iron deficiency anemia can…	Plummer-Vinson syndrome	Y	This patient's signs and symptoms suggest a condition called Plummer-Vinson Syndrome, also known as Paterson-Brown-Kelly Syndrome. The syndrome is characterized by a classic triad: dysphagia due to esophageal webs, iron-deficiency anemia, and glossitis. Dysphagia in these patients is often caused by esophageal webs, as confirmed by the barium esophagram in this case. Fatigue, mild neck pain, and …	Plummer-Vinson Syndrome	Y	The prior probability of Plummer-Vinson syndrome is low in the general population, let's say about 1%. However, this patient has several signs and symptoms consistent with Plummer-Vinson syndrome. She presents with dysphagia, which is seen in Plummer-Vinson syndrome and increases the posterior probability to around 20%. She also exhibits signs of iron-deficiency anemia (fatigue, pallor, and a hem…	Plummer-Vinson syndrome	Y
432	A 3-year-old boy is brought to the physician for the evaluation of recurrent skin lesions. The episodes of lesions started at the age of 2 months and multiple treatment options have been attempted without success. He has also had several episodes of respiratory tract infections, enlarged lymph nodes, and recurrent fevers since birth. The boy attends daycare. His older brother has asthma. The pati…	Chronic granulomatous disease	Impetigo	N	Primary immunodeficiency	N	Impetigo	N	Kawasaki disease	N	Kawasaki disease	N		This 3-year-old boy presents with recurrent skin lesions, frequent respiratory infections, fevers, and failure to thrive, as indicated by his low percentiles for weight and height. He also has enlarged lymph nodes. The skin lesions, which are varied in size and can secrete pus, along with recurrent infections, suggest a possible issue with his immune system. Given the severity and duration of his…	Chronic Granulomatous Disease	Y	The differential diagnosis for this young boy with recurrent skin infections, fever, lymphadenopathy, and failure to thrive include: severe combined immunodeficiency (SCID), Wiskott-Aldrich syndrome, Ataxia Telangiectasia, Hyper IgM Syndrome, and Chronic Granulomatous Disease (CGD). SCID is typically more severe with children presenting earlier and it often leads to death in infancy if not treate…	Chronic Granulomatous Disease	Y	This young boy presents with recurrent skin lesions that are erythematous and purulent, and he also has recurrent respiratory tract infections, lymphadenopathy, and fevers since birth. These symptoms, along with the fact that he is below average in length and weight, suggest an underlying immunodeficiency disorder. His early onset and failure to thrive raise the suspicion for Severe Combined Immu…	Severe Combined Immunodeficiency	N	This patient has a history of recurrent skin lesions, respiratory tract infections, lymphadenopathy, and recurrent fevers, which are indications of an ongoing immune deficiency. His low weight and length percentiles suggest a chronic disease that affects overall growth and development. The recurrent, purulent skin lesions and infections hint at a condition that prevents effective microbial cleara…	Chronic granulomatous disease	Y	This patient presents with recurrent skin lesions, recurrent fevers, and respiratory tract infections since birth. These recurrent infections hint towards an immunodeficiency condition. This becomes our prior probability. Further, he is at the 5th percentile for length and 10th percentile for weight. Failure to thrive is common in children with severe immune dysfunctions, such as severe combined …	Severe Combined Immunodeficiency	N
437	A 4-year-old girl is brought to the physician because of pallor and rash for 2 days. She had a 4-day history of diarrhea and vomiting that subsided two days ago. One month ago, she had a 3-day episode of high fever, followed by a rash with bright red discoloration over her cheeks for two days before subsiding without treatment. Her vaccinations are up-to-date. She appears pale and irritable. Her …	Escherichia coli infection	Hemolytic uremic syndrome	Y	Hemolytic anemia	N	Hemolytic anemia.	N	Hemolytic anemia	N	Hemolytic uremic syndrome.	Y		This 4-year-old girl presents with pallor and rash, recent diarrheal illness, and abnormal laboratory results including anemia (Hemoglobin 8 g/dL), thrombocytopenia (Platelet count 49,000/mm3), elevated BUN (Urea nitrogen 42 mg/dL) and creatinine (1.4 mg/dL), indicating renal dysfunction, and presence of schistocytes in the peripheral blood smear. Her history of high fever and rash with bright re…	Hemolytic uremic syndrome	Y	The differential for this patient includes a variety of conditions such as viral illness, idiopathic thrombocytopenic purpura (ITP), aplastic anemia, leukemia, and hemolytic uremic syndrome (HUS). The presence of anemia, thrombocytopenia, and renal dysfunction are characteristic of HUS. The history of diarrhea followed by pallor, petechiae, and renal impairment makes HUS the most likely diagnosis…	Hemolytic Uremic Syndrome	Y	This child is presenting with a number of findings suggestive of a condition known as Hemolytic Uremic Syndrome (HUS). HUS is typically characterized by a triad of symptoms: hemolytic anemia, thrombocytopenia, and acute kidney injury. The previous episode of fever and rash could indicate a prior infection, such as with Streptococcus or a gastroenteritis-like illness, which could have been caused …	Hemolytic Uremic Syndrome	Y	This young patient is presenting with a triad of anemia (as evidenced by low hemoglobin, normal mean corpuscular volume, and increased lactate dehydrogenase), thrombocytopenia (low platelet count), and renal dysfunction (elevated blood urea nitrogen and creatinine, with hematuria and proteinuria). The presence of schistocytes (fragmented red blood cells) on peripheral blood smear is characteristi…	Hemolytic uremic syndrome	Y	This patient's history and presentation suggest a disorder of the hematological and renal systems, in particular, Hemolytic Uremic Syndrome (HUS). Let's perform a Bayesian analysis: The prior probability of HUS in a previously healthy child with sudden onset of pallor, rash, and recent history of diarrheal illness is quite high. Although exact probabilities are hard to establish in real-world med…	Hemolytic Uremic Syndrome	Y
441	A 44-year-old obese African-American male presents to clinic with complaints of 3 days of fatigue and dark urine. He has had several similar episodes since birth, all of which resolved spontaneously. He has a 5-year history of poorly controlled type II diabetes mellitus and was started on glipizide one week ago. Prior to the episode, he felt well without any upper respiratory or gastrointestinal …	Medication	Hemolytic-uremic syndrome	N	Diabetic ketoacidosis	N	Hepatitis A	N	Diabetic Ketoacidosis	N	Hepatitis A	N		The patient presents with recurrent episodes of fatigue and dark urine since birth which suggests a chronic or congenital condition. Given these symptoms, and in the context of recent introduction of glipizide (a sulfonylurea), he might be experiencing an episode of hemolytic anemia triggered by the drug. This is consistent with a condition known as Glucose-6-phosphate dehydrogenase (G6PD) defici…	G6PD deficiency	Y	The differential for this patient includes hemolytic anemia, drug-induced hemolysis, liver disease, kidney disease, and food poisoning. The patient's history of similar episodes since birth, recent dark urine, and fatigue are suggestive of some form of hemolytic process. Given that he's recently started on glipizide, drug-induced hemolysis could be a possibility; however, the lifelong pattern of …	G6PD deficiency	Y	The patient's lifelong history of episodic fatigue and dark urine, along with his recent initiation of glipizide (a sulfonylurea) for type II diabetes, is strongly suggestive of glucose-6-phosphate dehydrogenase (G6PD) deficiency. This is a genetic condition more prevalent in people of African and Mediterranean descent and can lead to episodes of hemolytic anemia when individuals are exposed to o…	Glucose-6-phosphate dehydrogenase deficiency	Y	This patient has a history of recurring fatigue and dark urine since birth. Dark urine is often a sign of hemolysis (destruction of red blood cells) that leads to the release of hemoglobin into the bloodstream, which is then converted into bilirubin and excreted in urine, making it dark. These episodes seem to be episodic and self-resolving, suggesting a condition like glucose-6-phosphate dehydro…	G6PD deficiency-induced hemolysis	Y	The prior probability of glucose-6-phosphate dehydrogenase (G6PD) deficiency in African-American males is about 10%. However, given that the patient has recurrent episodes of fatigue and dark urine since birth which resolved spontaneously, the likelihood of G6PD deficiency increases to 30%. The fact that the symptoms started after the introduction of glipizide (a sulfonylurea) � a known trigger f…	G6PD deficiency crisis	Y
444	A 49-year-old man comes to the physician because he has had multiple falls and multiple episodes of dizziness over the past 6 weeks. There is no personal or family history of serious illness. He drinks one pint of rum daily. He works as a foreman in a factory that produces industrial solvents. He is alert and oriented to time, place, and person. His temperature is 36.7°C (98.1°F), pulse is 88/min…	Cerebellar degeneration	Alcohol-induced cerebellar ataxia	Y	Toxic encephalopathy	N	Alcohol intoxication	N	Alcohol intoxication	N	Toxic encephalopathy.	N		This 49-year-old man presents with multiple falls, dizziness, a wide-based gait, difficulty with rapid alternating movements, and a coarse tremor - all signs of cerebellar dysfunction. Furthermore, his job involves exposure to industrial solvents, and he also has a significant alcohol intake. Both of these factors can cause neurotoxicity leading to cerebellar dysfunction. Thus, it's likely that h…	Cerebellar degeneration	Y	The differential diagnosis for this patient includes: alcoholism, exposure to neurotoxic industrial solvents, cerebellar degeneration, multiple sclerosis, vitamin B12 deficiency, and normal pressure hydrocephalus. His regular intake of one pint of rum daily points towards alcoholism, which can cause cerebellar degeneration leading to a wide-based gait, difficulty with rapid alternating movements,…	Alcohol-related cerebellar degeneration	Y	This patient's wide-based gait, inability to stand with his feet together without support, coarse tremor of the hands, and impaired rapid alternating movements suggest a condition called cerebellar ataxia. The cerebellum, a part of the brain, is responsible for coordinating voluntary movements, such as posture, balance, coordination, and speech, resulting in smooth and balanced muscular activity.…	Chronic Alcoholism and Industrial Solvent Exposure	N	This patient's presentation of falls, dizziness, wide-based gait, difficulty with standing without support, coarse tremor, and difficulty with rapid alternating hand movements is indicative of a cerebellar disorder. These symptoms all can be seen with ataxia, which is characterized by a lack of voluntary coordination of muscle movements. Ataxia can result from several causes, including alcohol ab…	Alcohol and solvent toxicity	N	The prior probability of cerebellar dysfunction due to alcohol abuse is around 15%. The fact that the patient is consuming a pint of rum daily significantly increases this probability to about 60%. The patient has exhibited a wide-based gait and an inability to stand with his feet together without support, which are common symptoms of cerebellar ataxia, further increasing the probability to aroun…	Alcohol abuse	N
452	A 65-year-old male presents to his primary care physician for stiffness in his arm. He states that he has been having trouble combing his hair and reaching objects that are high on the shelf. The patient has a past medical history of diabetes mellitus type II, obesity, and hypertension. His current medications include metformin, insulin, lisinopril, and hydrochlorothiazide. The patient admits to …	Adhesive capsulitis	Adhesive capsulitis	Y	Shoulder impingement syndrome	N	Adhesive capsulitis	Y	Adhesive capsulitis	Y	Adhesive capsulitis	Y		This patient is presenting with stiffness and reduced range of motion in his shoulder, symptoms that are affecting his daily activities like combing his hair and reaching for high objects. These symptoms are consistent with frozen shoulder, also known as adhesive capsulitis. This condition commonly affects individuals between 40 and 60 years old, and it's more frequent in people with diabetes, li…	Adhesive capsulitis	Y	The differential diagnosis for this patient's arm stiffness includes adhesive capsulitis (frozen shoulder), rotator cuff tendinopathy, shoulder impingement syndrome, rotator cuff tear, osteoarthritis, rheumatoid arthritis, and shoulder bursitis. A few factors guide us towards adhesive capsulitis in this patient. Firstly, he has a history of diabetes mellitus type II which is a known risk factor f…	Adhesive Capsulitis	Y	The patient's presentation of stiffness in the arm, difficulty with overhead activities, and decreased range of motion in the shoulder suggests adhesive capsulitis, also known as "frozen shoulder." This condition is more common in patients with diabetes and in those who lead a sedentary lifestyle. The patient's diminished active and passive range of motion is a characteristic feature of adhesive …	Adhesive Capsulitis	Y	The patient's symptoms are suggestive of adhesive capsulitis, also known as frozen shoulder. This condition is characterized by progressive, painful loss of both active and passive range of motion of the shoulder due to inflammation and fibrosis of the shoulder joint capsule. Risk factors for adhesive capsulitis include diabetes mellitus, which this patient has. This condition typically occurs in…	Adhesive capsulitis	Y	The prior probability of adhesive capsulitis (also known as frozen shoulder) in the general population is around 2-5%. The presence of diabetes in the patient increases the probability of adhesive capsulitis to around 10-20% as diabetes is a known risk factor. The patient's age (above 40) and sedentary lifestyle further increase the probability to around 30-40%. The clinical presentation with sti…	Adhesive capsulitis	Y
453	A 52-year-old man presents to the clinic with a headache and dizziness for the past month. The patient reports that about 4 weeks ago he developed a “nagging” headache. He thought he had a cold, so he tried over the counter ibuprofen that provided only mild and temporary relief. Recently, he also started feeling dizzy and nauseous, which only resolves when he steps outside to shovel the snow. The…	Toxic exposure	Acute mountain sickness	N	Altitude sickness	N	Carbon monoxide poisoning.	Y	Anemia	N	Altitude sickness	N		This patient presents with a headache and dizziness persisting for a month, symptoms which can be indicative of a number of conditions. However, his relief from symptoms when going outside to shovel snow gives us a hint that the symptoms may be related to a change in oxygenation. The other significant aspect is that he has been living in his upstate cabin for the past 5 weeks. This could indicate…	Chronic Hypoxia-Induced Secondary Polycythemia	N	The differential diagnosis for this patient's symptoms - headache, dizziness, and nausea - could include many conditions, such as high blood pressure, a neurological issue, anemia, hypoxia, dehydration, or a drug reaction. However, we also know from his history that he's been spending time in an upstate cabin, a possible high-altitude area, for the past 5 weeks. These symptoms could represent alt…	High altitude polycythemia	N	The patient's symptoms, which include headaches, dizziness, and nausea, which improve with exposure to the outside air, are suggestive of hyperviscosity syndrome, a condition associated with increased blood viscosity. His labs show an increased hemoglobin level of 20 g/dL and a hematocrit of 60%, which is above the normal range and can cause an increase in blood viscosity. In addition, the patien…	High altitude exposure	N	The symptoms of headache, dizziness, and nausea in this patient, who is currently living in an upstate cabin, are suggestive of hypoxic conditions, potentially due to living at a higher altitude. These symptoms, along with his laboratory results showing an elevated hemoglobin and hematocrit, suggest that he might have secondary polycythemia. Secondary polycythemia is a condition where the body in…	Secondary Polycythemia	N	The initial probability of polycythemia vera, a disease characterized by an increased number of erythrocytes, is low, let's say 1%. However, the patient's hemoglobin and hematocrit values are significantly elevated which is a classic sign of polycythemia, this increases the posterior probability of polycythemia vera to 30%. He also presents with a headache and dizziness, common symptoms of polycy…	Polycythemia Vera	N
465	A 67-year-old male comes into the ED complaining of dyspnea and a heavy feeling in his chest. He reports that over the past month he has become more easily “winded" to the point that he now sleeps in his living room because he can’t make it up the stairs. A review of systems is notable for headaches and fatigue. On physical exam you note decreased breath sounds and a dullness to percussion on the…	Lymphoma	Malignant pleural effusion	Y	Infection or malignancy	Y	Malignancy	Y	Infection or malignancy	Y	Malignancy, infection, CHF	N		This patient's symptoms of dyspnea, fatigue, and the inability to ascend the stairs without feeling "winded" are suggestive of a significant underlying pathology. The physical exam findings of decreased breath sounds and dullness to percussion on the right side, along with the chest radiograph demonstrating a right-sided pleural effusion, confirm the presence of an accumulation of fluid in the pl…	Malignancy, Infection, Autoimmune disease, Pulmonary embolism	Y	In order to determine the underlying conditions that might have led to this patient's pleural effusion, we need to classify the fluid as either a transudate or an exudate. This classification helps narrow the differential diagnosis. The criteria often used to differentiate between transudates and exudates is Light's criteria, which considers the effusion an exudate if any of the following conditi…	Malignancy, Tuberculosis	Y	The patient's symptoms such as dyspnea, heaviness in the chest, decreased breath sounds on the right side, dullness on percussion, and evidence of a right-sided pleural effusion on radiographic imaging, point to an abnormal accumulation of fluid in the pleural space. The results of the thoracocentesis and pleural fluid analysis can help distinguish between transudative (i.e., due to systemic fact…	Possible malignancy, pneumonia, tuberculosis, or pulmonary embolism	Y	The protein ratio of pleural fluid to serum protein (pleural fluid protein/serum protein ratio) and lactate dehydrogenase (LDH) levels can be helpful in distinguishing between an exudative and a transudative pleural effusion. If the ratio of pleural fluid protein/serum protein is greater than 0.5, or if the pleural fluid LDH is greater than two-thirds the upper limit of normal for serum LDH, it s…	Malignancy, Pneumonia, Pulmonary Embolism, Autoimmune Diseases	Y	When we are presented with a pleural effusion, we can differentiate between transudative and exudative effusions using Light's Criteria. According to Light's Criteria, an effusion is likely exudative if one or more of the following are present: Pleural fluid protein/serum protein ratio >0.5. Pleural fluid lactate dehydrogenase (LDH)/serum LDH ratio >0.6. Pleural fluid LDH more than two-thirds the…	Malignancy, Heart Failure	N
469	A 75-year-old man presents to the physician for his annual blood pressure visit and blood work. He has no complaints other than occasional knee pain. The past medical history includes hypertension. He has had knee osteoarthritis for several years and takes occasional acetaminophen for pain control. His diet is full of vegetables. He exercises every day. He has no history of smoking. He had a brot…	Chronic lymphocytic leukemia (CLL)	Chronic lymphocytic leukemia (CLL)	Y	Chronic Lymphocytic Leukemia	Y	Chronic lymphocytic leukemia	Y	Lymphoma	N	Chronic lymphocytic leukemia	Y		This patient's lab results show a significantly increased leukocyte count and an absolute lymphocyte count of 50,000/mm3, which is indicative of a lymphocytic proliferation. Given his age and the fact that this was found on routine screening (without symptoms of infection, bleeding, or anemia), the most likely diagnosis would be Chronic Lymphocytic Leukemia (CLL). CLL often presents asymptomatica…	Chronic Lymphocytic Leukemia	Y	The differential diagnoses in a case like this include leukemias, lymphomas, myeloproliferative disorders, infections, and an immune response to an inflammatory condition. The patient does not present with fever, weight loss, night sweats, or any other symptom of infection or systemic illness. The high leukocyte count is primarily due to lymphocytosis as evidenced by flow cytometry. The lymphocyt…	Chronic Lymphocytic Leukemia	Y	This patient's lab findings of an elevated leukocyte count with lymphocytosis on flow cytometry are consistent with a lymphoproliferative disorder. The relatively asymptomatic presentation and absence of significant lymphadenopathy, splenomegaly, or other systemic symptoms are characteristic of chronic lymphocytic leukemia (CLL), a common leukemia in adults over 60 years old. Additionally, this p…	Chronic Lymphocytic Leukemia	Y	The laboratory test results show a leukocyte count of 58,000/mm3, which is significantly higher than the normal range (4,500 to 11,000 per microliter). Flow cytometry also reveals an absolute lymphocyte count of 50,000/mm3, indicating a substantial increase in the lymphocyte population. Given this patient's age and these findings, the most likely diagnosis is chronic lymphocytic leukemia (CLL), a…	Chronic lymphocytic leukemia	Y	The initial (prior) probability of any form of leukemia in an asymptomatic 75-year-old man is quite low. However, his brother's history of hematologic malignancy marginally increases the risk. Still, it's not until the patient's leukocyte count, which is elevated at 58,000/mm3, that the probability of a hematologic malignancy significantly increases. An increased white blood cell count is a commo…	Chronic Lymphocytic Leukemia	Y
473	A 13-year-old boy is brought to the physician because of progressive left leg pain for 2 months, which has started to interfere with his sleep. His mother has been giving him ibuprofen at night for “growing pains,” but his symptoms have not improved. One week before the pain started, the patient was hit in the thigh by a baseball, which caused his leg to become red and swollen for several days. V…	Ewing sarcoma	Osteosarcoma	N	Osteosarcoma	N	Ewing sarcoma	Y	Ewing sarcoma	Y	Ewing sarcoma	Y		This patient's progressive pain in the left leg that is interfering with his sleep, the presence of multiple lytic lesions seen on the x-ray of the left femur, and the histopathological finding of small round blue cells on biopsy are all characteristic of Ewing Sarcoma, a malignant round-cell tumor. It is the second most common bone cancer in children and adolescents. The presence of leukocytosis…	Ewing Sarcoma	Y	The differential diagnosis for this patient could include osteomyelitis, Ewing sarcoma, osteosarcoma, or a bone cyst. However, the marked tenderness, progressive pain, high leukocyte count, increased ESR, lytic lesions on X-ray, and the finding of "small round blue cells" on biopsy, all point towards a malignancy. Among these features, small round blue cells are indicative of Ewing sarcoma, which…	Ewing sarcoma	Y	The patient has been experiencing progressive leg pain for two months, worsening to the point of disturbing his sleep. He has a significant elevation in his leukocyte count, which can indicate an infection or malignancy. His ESR, or erythrocyte sedimentation rate, is also elevated which is a non-specific marker of inflammation. The X-ray findings show lytic bone lesions (areas where normal bone t…	Ewing Sarcoma	Y	The combination of the clinical presentation and the radiological and histological findings in this patient suggest a diagnosis of Ewing's sarcoma. This cancer commonly presents in children and teenagers, and is characterized by aching pain (often severe and worse at night), localized tenderness, and sometimes systemic symptoms like fever or weight loss. The "onion-skin" appearance of periosteal …	Ewing's sarcoma	Y	The prior probability of Ewing's sarcoma in a young individual with leg pain is fairly low, let's say 5%. However, the fact that this individual has persistent leg pain that does not improve with typical treatment for growing pains increases the posterior probability to about 15%. The presence of multiple lytic lesions on X-ray further increases this probability to 40%. The observation of a biops…	Ewing's sarcoma	Y
475	A 65-year-old man presents with a 6-month history of repeated falls, postural dizziness, progressive fatigue, generalized weakness and a 13.6 kg (30 lb) weight loss. He is a vegetarian. The patient’s family says that he had been high functioning but has had significant behavioral changes over the past year. The patient denies any smoking history, alcohol consumption, or illicit drug use. No signi…	Vitamin B12 deficiency	Vitamin B12 deficiency	Y	Vitamin B12 deficiency	Y	Vitamin B12 deficiency	Y	Vitamin B12 deficiency	Y	Vitamin B12 deficiency	Y		This patient presents with signs of severe anemia as evidenced by the low hemoglobin level and elevated mean corpuscular volume (MCV), suggesting a megaloblastic anemia. Additionally, the patient also has leucopenia and thrombocytopenia, indicating a possible pancytopenia. His neurologic symptoms, like ataxia and behavioral changes, in conjunction with these blood findings, are highly suggestive …	Vitamin B12 deficiency	Y	The differential diagnosis for this patient includes various conditions like vitamin B12 deficiency, folate deficiency, copper deficiency, neurodegenerative disorders, and psychiatric conditions. His symptoms including generalized weakness, repeated falls, ataxic gait, and behavioral changes suggest a neurologic disorder, possibly related to a nutritional deficiency given his vegetarian diet and …	Vitamin B12 deficiency	Y	This patient presents with fatigue, generalized weakness, significant weight loss, and behavioral changes (irritability, paranoia, and delusions), along with ataxia (as demonstrated by an unstable, wide-based gait). These symptoms could be indicative of neurological and psychiatric manifestations. The laboratory results reveal macrocytic anemia (Hb 6.1 g/dL, MCV 109 fL), thrombocytopenia (platele…	Dietary Vitamin B12 Deficiency	Y	This patient has numerous findings indicative of B12 deficiency, which is rare in vegetarians but can occur in those following a strict vegan diet or if there's an issue with absorption. The significant weight loss and behavioral changes (irritability, paranoia, delusion) suggest a neuropsychiatric manifestation of B12 deficiency. An unstable, wide-based ataxic gait can also be a sign of neurolog…	Vitamin B12 deficiency	Y	We are given an elderly patient presenting with numerous symptoms including repeated falls, dizziness, fatigue, weight loss, behavioral changes, and a notably low blood count and MCV values, amongst other things. All these suggest some form of anemia, particularly a form of macrocytic anemia due to the high MCV (mean corpuscular volume) value. This can be associated with vitamin B12 or folate def…	Vitamin B12 deficiency	Y
481	A 31-year-old man with a history of schizophrenia is brought to the emergency department by police after being found agitated and attempting to steal from a grocery store. His past medical history is only notable for a recent office note from his primary care doctor for treatment of seasonal allergies. His temperature is 101°F (38.3°C), blood pressure is 173/97 mmHg, pulse is 105/min, respiration…	Cocaine	Stimulant	Y	Psychostimulants	N	Stimulant	Y	Stimulant	Y	Stimulants	Y		This patient's presentation of agitation, restlessness, combativeness, pupillary dilation (mydriasis), hypertension, and tachycardia may suggest a state of intoxication or overdose. Furthermore, the symptom of warm and sweaty skin suggests sympathetic overactivity. Given his psychiatric history of schizophrenia and the current presentation, the patient's symptoms may be due to the use of a stimul…	Amphetamines	Y	The differential diagnosis for this patient includes illicit drug use (such as methamphetamines, cocaine, synthetic cannabinoids), medication side effect (e.g. anticholinergic, SSRIs), alcohol withdrawal, and antipsychotic-induced neuroleptic malignant syndrome (NMS). This patient is presenting with agitation, combativeness, hypertension, and hyperthermia, which could be seen in illicit drug use,…	Methamphetamine or Cocaine	Y	This patient presents with agitation, restlessness, combativeness, suicidal ideation, hypertension, tachycardia, hyperthermia, dilated pupils, and diaphoresis. These are all symptoms consistent with sympathomimetic toxicity, which could be caused by substances such as cocaine, methamphetamine, or other amphetamines. His recent treatment for allergies might have involved the use of over-the-counte…	Cocaine or Amphetamines	Y	This patient presents with agitation, combative behavior, and suicidal ideation, alongside physiologic symptoms of increased heart rate, high blood pressure, and hyperthermia, which are suggestive of a sympathomimetic toxidrome. Sympathomimetic substances increase the levels of norepinephrine, epinephrine, and dopamine in the synaptic cleft, either by promoting their release, inhibiting their reu…	Amphetamines	Y	The prior probability of illicit drug use, given the patient's presentation, is quite high - perhaps 50% - considering the agitation, combativeness, high blood pressure, elevated heart rate, and elevated temperature. These can all be symptoms of intoxication with stimulants such as amphetamines or cocaine. However, the presence of large, reactive pupils can suggest the use of hallucinogens or sti…	Stimulants	Y
490	A 55-year-old woman is brought to the emergency department because of worsening upper abdominal pain for the past 8 hours. She reports that the pain radiates to her back and is associated with nausea. She has hypertension and hyperlipidemia, for which she takes enalapril, furosemide, and simvastatin. Her temperature is 37.5°C (99.5°F), blood pressure is 84/58 mm Hg, and pulse is 115/min. The lung…	Capillary leakage	Acute pancreatitis	Y	Pancreatitis	Y	Pancreatitis	Y	Pancreatitis	Y	Pancreatitis	Y		This patient presents with upper abdominal pain radiating to the back, nausea, hypotension (low blood pressure), tachycardia (high heart rate), and increased amylase. These symptoms and laboratory findings suggest acute pancreatitis, a condition that can result in systemic inflammatory response syndrome (SIRS) leading to distributive shock. This can explain the vital signs abnormalities: the body…	Acute pancreatitis	Y	The differential for this patient includes: pancreatitis, cholecystitis, peptic ulcer disease, gastric outlet obstruction, and mesenteric ischemia. Considering her presentation with epigastric pain that radiates to the back, nausea, and laboratory results showing elevated amylase, she likely has pancreatitis. The hypotension and tachycardia she presents could be explained by the systemic inflamma…	Severe pancreatitis	Y	This patient's presentation of severe upper abdominal pain that radiates to the back, nausea, hypotension, tachycardia, and elevated amylase are indicative of acute pancreatitis, likely secondary to her hyperlipidemia. Her elevated hematocrit may reflect hemoconcentration due to the severe inflammation and fluid sequestration within the retroperitoneal space, and her elevated urea nitrogen sugges…	Acute pancreatitis	Y	This patient is presenting with severe upper abdominal pain radiating to the back, nausea, hypotension (BP of 84/58 mm Hg), tachycardia (pulse of 115/min), abdominal distention, epigastric tenderness and guarding, and an elevated amylase level, all of which are suggestive of acute pancreatitis. The most common causes of acute pancreatitis include gallstones and alcohol. Given that there's no ment…	Gallstones	N	The Bayesian process starts with a prior probability, which is updated with new information to give a posterior probability. The prior probability of hypovolemic shock in a 55-year-old woman presenting with abdominal pain and low blood pressure is about 10%. The presence of tachycardia increases the posterior probability of hypovolemic shock to around 20%. Tachycardia is often an initial physiolo…	Hypovolemic shock	N
495	A 7-day-old infant boy presents to an emergency department due to poor feeding. His parents are recent immigrants to the United States. He was born in a traditional home birth and has never seen a medical provider. Mom had no prenatal care, has no medical issues, and is unvaccinated. The baby had been breastfeeding well until 24 hours ago when mom noticed he started having trouble latching. In th…	Clostridium tetani	Tetanus	Y	Group B Streptococcus	N	Group B Streptococcus	N	Bacterial infection	N	Tetanus	Y		This infant's clinical picture is suggestive of neonatal tetanus. The characteristic features in this case are the trismus (or lockjaw, as evidenced by the difficulty in latching and feeding), generalized increased muscle tone, and the spasms or "clenched" states of his jaw and hands. Tetanus is caused by the bacterium Clostridium tetani, which produces a toxin leading to these severe muscle cont…	Clostridium tetani	Y	The differential diagnosis for this patient could include conditions like neonatal sepsis, meningitis, hypernatremic dehydration, or a metabolic disorder. However, considering the presentation of the child with refusal to feed, increased muscle tone, clenched jaw (trismus), no head lag (indicative of hyperexcitability or spasticity), and clenched hands, this suggests a neuromuscular disorder, suc…	Clostridium tetani	Y	The infant is presenting with poor feeding, increased muscle tone, clenched jaw (also known as trismus), clenched hands, and no head lag. These are classic symptoms of neonatal tetanus. Tetanus is caused by the bacterium Clostridium tetani, which releases a neurotoxin leading to unopposed muscle contraction and rigidity. The traditional home birth and lack of prenatal care are significant risk fa…	Clostridium tetani	Y	The infant's presentation of poor feeding, trouble latching, a clenched jaw (indicative of trismus), increased muscle tone, and clenched hands are classic signs of neonatal tetanus. Tetanus is caused by the Clostridium tetani bacterium, which is prevalent in soil and dust. As the mother had a home birth and has never seen a medical provider, it is likely that non-sterile conditions during deliver…	Clostridium tetani	Y	The prior probability of Clostridium tetani (the bacterium causing tetanus) infection in the general population is extremely low due to widespread vaccination, however, this case has several indicators that would significantly increase the posterior probability. The key indicators are: Lack of prenatal care and vaccination in mother: Tetanus immunity is usually conferred to the newborn through ma…	Clostridium tetani	Y
496	A 69-year-old gentleman presents to his primary care physician for pain in his right shoulder. The patient was helping his son move this past weekend, and he noticed after the move that he had pain and weakness in his right shoulder. The patient thought that this pain was just him being in poor shape so he started going to the gym and lifting weights which made his symptoms significantly worse. T…	Supraspinatus	Rotator cuff tear	Y	Rotator cuff tear	Y	Rotator cuff tear	Y	Rotator cuff tear	Y	Rotator cuff tear	Y		This patient's symptoms point to an injury in his rotator cuff. The rotator cuff is a group of muscles and tendons that surround the shoulder joint, providing stability and enabling the lifting and rotation of the arm. In this case, the patient's onset of pain and weakness following a move, which worsened with exercise, are indicative of a rotator cuff injury. His physical examination findings fu…	Rotator cuff injury	Y	The differential for this patient includes: rotator cuff tear, impingement syndrome, bursitis, tendinitis, adhesive capsulitis (frozen shoulder), and osteoarthritis. The fact that this patient has weakness of external rotation suggests rotator cuff injury as the external rotators (specifically the infraspinatus muscle) are part of the rotator cuff. The patient's inability to slowly lower his arm …	Rotator cuff tear	Y	This patient's clinical presentation of right shoulder pain, weakness, especially in external rotation and during abduction, and the inability to slowly lower his arm from an overhead position (positive drop arm test) are consistent with a rotator cuff tear. Rotator cuff tears are common in individuals who engage in heavy lifting or repetitive overhead movements, particularly in older individuals…	Supraspinatus muscle	Y	The patient presents with symptoms indicative of a rotator cuff injury, more specifically a possible tear, as the muscles and tendons that comprise the rotator cuff are responsible for shoulder stabilization and movement. This is evidenced by the significant weakness in external rotation and abduction (motions facilitated by the rotator cuff), the painful "drop arm sign" (where the patient cannot…	Supraspinatus muscle	Y	The prior probability of a rotator cuff tear is around 5% in individuals over the age of 60. However, in this case, the patient has reported activity (heavy lifting while moving), which is a common cause of this injury, increasing the posterior probability to about 20%. The reported pain and weakness, especially during external rotation, further increase the likelihood to about 40%. The drop-arm …	Rotator cuff tear	Y
500	A 45-year-old woman comes to the physician for the evaluation of a right breast mass that she noticed 3 weeks ago. It has rapidly increased in size during this period. She does not have pain. Vital signs are within normal limits. Examination shows large dense breasts; a 5-cm, nontender, multinodular mass is palpated in the right outer quadrant of the right breast. There are no changes in the skin…	Phyllodes tumor	Papillary carcinoma	N	Papillary carcinoma	N	Papillary carcinoma	N	Phyllodes tumor	Y	Papillary carcinoma	N		This patient presents with a breast mass that has grown rapidly over the course of three weeks. The physical examination reveals a large, nontender, multinodular mass in the right outer quadrant of her breast. Importantly, the mammography results reveal a smooth polylobulated mass, which is not usually indicative of malignancy. Instead, such features often point to a fibroadenoma or an intraducta…	Papilloma with Atypical Ductal Hyperplasia	N	The differential diagnosis for this patient includes fibroadenoma, phyllodes tumor, breast abscess, and fibrocystic changes. A fibroadenoma usually presents as a firm, mobile, non-tender mass and is most common in young women, but they are typically well circumscribed and not multinodular or rapidly enlarging. Fibrocystic changes are common and can cause a lumpy texture in the breast, but these c…	Phyllodes tumor	Y	The patient presents with a rapidly growing, nontender, multinodular breast mass. Her mammography reveals a smooth polylobulated mass. The biopsy shows papillary projections of epithelial-lined stroma with hyperplasia and atypia. These findings are characteristic of intraductal papilloma of the breast. This is a benign condition but is known to cause a palpable mass in the breast and, on rare occ…	Intraductal papilloma	N	This patient's presentation of a rapidly enlarging, smooth, polylobulated mass with a biopsy showing papillary projections of epithelial-lined stroma with hyperplasia and atypia is consistent with a phyllodes tumor. Phyllodes tumors, also known as cystosarcoma phyllodes, are rare fibroepithelial neoplasms that are characterized by overgrowth of the fibrous stroma with formation of cleft-like or l…	Phyllodes tumor	Y	The prior probability of phyllodes tumor is 1% in the setting of breast masses. The presentation of a rapidly enlarging, multinodular mass increases the probability of phyllodes tumor to 15%. The absence of axillary or cervical adenopathy keeps the likelihood the same. The mammography findings of a smooth polylobulated mass further increases the probability to 30%. The biopsy results showing papi…	Phyllodes tumor	Y
505	An 81-year-old man patient recently moved into an assisted living facility and presents today with itchy blisters in his axilla. He attributes these to a poor diet. He also complains that the nurse practitioner at the facility started him on 4 new medications, in addition to his existing prescriptions. On physical examination, tense axillary bullae are noted that do not rupture with light, gloved…	Bullous pemphigoid	Bullous Pemphigoid	Y	Bullous pemphigoid	Y	Bullous pemphigoid	Y	Bullous pemphigoid	Y	Bullous pemphigoid	Y		The clinical picture described indicates a skin condition characterized by the presence of itchy, tense axillary bullae (blisters). The key to the diagnosis lies in the direct immunofluorescence findings of linear C3 and IgG deposits along the basement membrane. These deposits indicate an autoimmune process, in which the body's own immune system is producing antibodies that are attacking componen…	Bullous pemphigoid	Y	The differential for this patient includes conditions like pemphigus vulgaris, bullous pemphigoid, dermatitis herpetiformis, and contact dermatitis. The presence of tense bullae that do not rupture easily makes a blistering disorder such as pemphigus vulgaris or bullous pemphigoid more likely, as these conditions are characterized by the formation of tense bullae. However, in pemphigus vulgaris, …	Bullous Pemphigoid	Y	This patient has presented with itchy, tense axillary bullae that do not rupture easily, suggesting a form of blistering skin disease. The linear C3 and IgG deposits along the basement membrane noted on direct immunofluorescence are characteristic of bullous pemphigoid, an autoimmune blistering disorder. The disease is most common in the elderly, as is the case with this patient. Hence, bullous p…	Bullous pemphigoid	Y	The clinical presentation in this case, notably the presence of tense, non-rupturing blisters, especially in the axillary region, strongly suggests a form of blistering disease. Additionally, the immunofluorescence findings of linear C3 and IgG deposits along the basement membrane support a diagnosis of an autoimmune blistering disease. Such findings are characteristic of bullous pemphigoid, an a…	Bullous pemphigoid	Y	The prior probability of Bullous Pemphigoid is roughly 0.0004%. However, the patient's age and new living situation increase this to about 0.04%. Notably, he has been started on several new medications, which are known risk factors for Bullous Pemphigoid, and this raises the probability to about 0.4%. The tense bullae noted on physical examination are characteristic of Bullous Pemphigoid, raising…	Bullous Pemphigoid	Y
511	A 69-year-old man presents to his primary care physician for trouble sleeping. The patient states that he recently retired from working the day shift at a cemetery. When the patient retired, his goal was to finally be able to go out with his wife; however, he finds that he is unable to stay awake past 6 pm in the evening. His inability to stay awake has been straining his marriage as his wife is …	Advanced sleep phase disorder	Shift work sleep disorder	N	Circadian Rhythm Disorder	N	Advanced sleep phase disorder	Y	Circadian rhythm disorder	N	Circadian rhythm disorder	N		This patient has a history of working the day shift and is now finding it difficult to adjust his sleep-wake cycle to stay awake in the evenings. This problem started after retirement, suggesting that it is linked to a change in his routine or lifestyle. His symptoms don't seem to be related to a lack of sleep quality as he feels rested when he wakes up, and his neurological exam is within normal…	Advanced Sleep Phase Disorder	Y	The differential diagnosis for this patient could include several sleep disorders, including insomnia, sleep apnea, restless leg syndrome, circadian rhythm sleep disorder, or narcolepsy. Given that the patient's sleep appears peaceful and he feels rested when awake, we can likely rule out sleep apnea and restless leg syndrome, both of which would cause disruptions in sleep and potential daytime s…	Advanced Sleep Phase Syndrome	Y	This patient's presentation is consistent with a circadian rhythm sleep disorder, specifically, advanced sleep phase syndrome (ASPS). Individuals with ASPS experience a pathological shift in their sleep-wake cycle to an earlier time, such that they have a tendency to fall asleep and wake up earlier than desired. This is characterized by persistent difficulty staying awake in the late afternoon or…	Advanced Sleep Phase Syndrome	Y	This patient's problem of being unable to stay awake past 6 pm despite feeling rested on awakening is suggestive of a circadian rhythm sleep disorder, more specifically, advanced sleep phase disorder (ASPD). This condition is characterized by a shifted sleep-wake cycle, where patients tend to fall asleep earlier in the evening and wake up earlier in the morning. It's common in older adults and ca…	Advanced sleep phase disorder	Y	The prior probability of the patient having a circadian rhythm sleep disorder, specifically advanced sleep phase type, is quite low (around 1%). The patient is recently retired and was working the day shift, so his sleep pattern was likely aligned to his work schedule and natural light-dark cycle, increasing the posterior probability to about 5%. The fact that he has trouble staying awake past 6 …	Advanced Sleep Phase Disorder	Y
513	A 25-year-old female with Hodgkin's lymphoma presents with a several day history of edema. Lab studies show: Serum Na+: 140 mmol/L Serum K+: 3.5 mmol/L Serum albumin: 1.9 g/dL Total serum bilirubin: 1.0 mg/dL Serum creatinine: 1.2 mg/dL Urinalysis shows 4+ proteinuria and fatty casts. What is the most likely diagnosis?	Minimal change disease	Nephrotic Syndrome	N	Nephrotic syndrome	N	Nephrotic Syndrome	N	Nephrotic Syndrome	N	Nephrotic Syndrome	N		This young woman with Hodgkin's lymphoma presents with edema and laboratory findings consistent with nephrotic syndrome (NS), characterized by proteinuria, hypoalbuminemia, and edema. Nephrotic syndrome can cause fatty casts and heavy proteinuria, as seen in this patient. Additionally, her serum albumin is low, which can lead to a decrease in oncotic pressure and resultant edema. Although nephrot…	Minimal change disease	Y	The differential for this patient includes nephrotic syndrome, liver disease, malnutrition, and congestive heart failure. The low albumin and high protein in the urine along with the fatty casts suggest that this is a kidney problem. The normal bilirubin levels and creatinine levels rule out liver disease and acute kidney failure. The presence of fatty casts in the urine is specifically associate…	Nephrotic Syndrome	N	This patient has several days of edema, a low serum albumin level (1.9 g/dL; reference range is ~3.5-5 g/dL), and heavy proteinuria with fatty casts in the urine. These findings are consistent with nephrotic syndrome, a condition characterized by heavy proteinuria (>3.5 g/day), hypoalbuminemia, peripheral edema, and often hyperlipidemia. Hodgkin's lymphoma can lead to a secondary form of nephroti…	Nephrotic syndrome	N	This patient has low serum albumin and 4+ proteinuria, which suggest that she has nephrotic syndrome. Nephrotic syndrome is characterized by heavy proteinuria (>3.5 g/day), hypoalbuminemia, edema, and lipiduria (fatty casts in this case). The hypoalbuminemia can cause a decrease in the plasma oncotic pressure, leading to fluid movement from the vascular space into the interstitium, resulting in e…	Nephrotic syndrome	N	The prior probability of nephrotic syndrome in this patient is quite significant given her age and the presence of Hodgkin's lymphoma. It's also known that Hodgkin's lymphoma can cause secondary nephrotic syndrome. Initially, let's assume a prior probability of nephrotic syndrome to be around 10%. The finding of significant proteinuria (4+) and hypoalbuminemia (serum albumin: 1.9 g/dL, normal is …	Nephrotic Syndrome	N
521	An obese 42-year-old female presents to her primary care physician with a complaint of left knee pain for the past 3 months. She describes the pain as affecting the inside part of the knee as well as the front of her knee, below the kneecap. She denies any inciting injury or trauma to the knee but reports that the pain is worse when she is climbing up stairs or rising from a chair. Physical exami…	Pes anserine bursitis	Pes anserine bursitis	Y	Pes anserine bursitis	Y	Pes anserine bursitis.	Y	Patellofemoral pain syndrome	N	Pes anserine bursitis.	Y		This patient presents with symptoms of chronic knee pain which is worse when climbing stairs or rising from a chair, suggesting that the pain is related to weight bearing or activities that load the patellofemoral joint. The pain is located in the inside and front of the knee, which is typical of patellofemoral pain syndrome (PFPS). Physical examination reveals tenderness over the anteromedial pr…	Patellofemoral pain syndrome	N	The differential for this patient includes: patellofemoral pain syndrome, medial meniscus tear, osteoarthritis, pes anserinus bursitis, medial collateral ligament injury, and patellar tendinitis. She is obese and has a three-month history of knee pain that is worse with stairs or rising from a chair, which is consistent with patellofemoral pain syndrome, osteoarthritis, and medial meniscus tear. …	Pes anserinus bursitis	Y	The patient's symptoms include pain in the knee that worsens with weight-bearing activities, such as climbing stairs or rising from a chair, and localized tenderness over the anteromedial proximal tibia, which is part of the knee joint. However, the physical examination findings rule out instability of the knee joint or any effusion, indicating that there's no severe inflammatory process occurrin…	Pes Anserine Bursitis	Y	The patient's knee pain, particularly with activities involving knee flexion such as climbing stairs and rising from a chair, suggests patellofemoral pain syndrome (PFPS). This condition is often associated with obesity, as extra weight can put increased stress on the knees, particularly during activities involving knee bending. The pain in PFPS often is located at the front of the knee, below th…	Patellofemoral pain syndrome	N	The prior probability of pes anserine bursitis in patients with similar demographics is around 2%. The presence of pain localized over the anteromedial proximal tibia, specifically 6 cm below the joint line, increases the likelihood of this condition to 25%. The report of pain being worse during activities like stair-climbing or rising from a chair, typical of pes anserine bursitis, further incre…	Pes anserine bursitis	Y
522	A 25-year-old woman comes to the physician because of periodic painful double vision for 3 days. Her symptoms occur only when looking sideways. She has myopia and has been wearing corrective lenses for 10 years. Ten days ago, she lost her balance and fell off her bike, for which she went to a hospital. A CT scan of the head at that time showed no abnormalities and she was released without further…	Demyelination of the medial longitudinal fasciculus	Internuclear ophthalmoplegia	Y	Sixth nerve palsy	N	Internuclear ophthalmoplegia	Y	Internuclear ophthalmoplegia	Y	Traumatic sixth nerve palsy	N		This patient's symptoms of periodic double vision (diplopia) that occurs with side gaze, and the finding of adduction deficits in each eye during opposite side gaze, along with nystagmus in the abducting eye, suggest a disorder of the medial longitudinal fasciculus (MLF). This condition is known as internuclear ophthalmoplegia (INO), which often presents bilaterally in young adults. INO occurs du…	Multiple Sclerosis	Y	The differential diagnosis for this patient's symptoms includes a variety of neurological conditions, such as stroke, multiple sclerosis, myasthenia gravis, or cranial nerve palsy. The symptom of double vision (diplopia) when looking sideways suggests a disorder of the lateral rectus (controlled by cranial nerve VI, the abducens nerve) or the medial rectus muscles (controlled by cranial nerve III…	Multiple Sclerosis	Y	The patient's symptoms of adduction deficits and nystagmus in the opposite eye when looking left or right suggest a diagnosis of Internuclear Ophthalmoplegia (INO). INO is a disorder of conjugate lateral gaze in which the affected eye shows impairment of adduction. When an attempt is made to gaze contralaterally (relative to the affected eye), the affected eye adducts minimally, if at all. The co…	Internuclear Ophthalmoplegia	Y	The patient presents with double vision, specifically on horizontal gaze, along with nystagmus and adduction deficit in the eye opposite to the direction of gaze. These symptoms suggest a disorder of the medial longitudinal fasciculus, a set of axons that run near the midline of the brainstem and help coordinate lateral eye movements. This condition is known as internuclear ophthalmoplegia (INO).…	Multiple sclerosis	Y	The prior probability of Internuclear Ophthalmoplegia (INO) in a young individual is typically quite low, let's say 1%. However, we have several key pieces of information to consider. The woman has double vision that worsens when looking sideways, a cardinal symptom of INO, which could increase our posterior probability to around 20%. Furthermore, when examining the patient, we observe she has an…	Internuclear Ophthalmoplegia	Y
524	A 22-year-old woman comes to the physician because of yellow vaginal discharge, pruritus, and pain with urination for the past 6 days. Three weeks ago, she had an episode of acute bacterial rhinosinusitis that was treated with a 10-day course of amoxicillin. She has been sexually active with multiple male partners over the past year and uses condoms inconsistently; she has been taking an oral con…	Flagellated protozoa	Neisseria gonorrhoeae	N	Bacterial vaginosis	N	Gonorrhea	N	Bacterial vaginosis.	N	Neisseria gonorrhoeae	N		The patient presents with symptoms indicative of a sexually transmitted infection, given the presence of yellow vaginal discharge, pruritus, and pain with urination. The nature of the discharge being frothy and yellow-green, along with the elevated pH (normal vaginal pH is 3.8-4.5), points to one infection in particular: Trichomoniasis, which is caused by the protozoan Trichomonas vaginalis. This…	Motile Trichomonads	Y	The differential diagnosis for this patient includes bacterial vaginosis, trichomoniasis, gonorrhea, chlamydia, and yeast infection. However, the presence of foul-smelling, frothy, yellow-green discharge, along with pruritus, pain during urination, and increased vaginal pH (normal vaginal pH is 3.8-4.5), makes trichomoniasis the most likely diagnosis. Trichomoniasis is a sexually transmitted infe…	Motile trichomonads	Y	The patient presents with a yellow-green, frothy, foul-smelling vaginal discharge, pruritus, and pain with urination. These symptoms, in addition to the elevated vaginal pH (>4.5), are indicative of an infection with Trichomonas vaginalis, a sexually transmitted protozoan. Trichomonas infection often becomes symptomatic following a course of antibiotics, as the antibiotics can disrupt the normal …	Motile, flagellated cells	Y	The patient's symptoms - yellow vaginal discharge, pruritus, and pain with urination - along with the physical findings of vulvar and vaginal erythema and a frothy, yellow-green, foul-smelling vaginal discharge, suggest a sexually transmitted infection. The increased vaginal pH (normal is 3.8 to 4.5) supports a diagnosis of bacterial vaginosis or a trichomoniasis infection, however, the presence …	Motile trichomonads	Y	The prior probability of Trichomonas vaginalis infection is around 5% in sexually active women. However, this patient's presentation includes multiple symptoms and signs that would adjust this probability. Foul-smelling, frothy, yellow-green vaginal discharge increases the probability of Trichomonas vaginalis infection to 20%. A vaginal pH greater than 4.5, in this case 5.8, further raises the pr…	Trichomonas vaginalis flagellates	Y
531	A 35-year-old woman comes to the physician for sleeping problems and the inability to concentrate for 3 months. She says she is worried because she and her husband have been trying to conceive for more than a year with no success. Conception by in vitro fertilization was attempted once 3 months ago but was unsuccessful. Analysis of her husband's semen has shown normal sperm counts and morphology.…	Diminished ovarian reserve	Anovulation	N	Ovulatory dysfunction	N	Ovulatory dysfunction	N	Ovulatory dysfunction	N	Anovulation	N		This woman has been unable to conceive for more than a year despite regular menstrual cycles and a previous uncomplicated pregnancy and birth. Her husband's sperm has been tested and found to be normal, suggesting the issue is not male-factor infertility. They have also tried in vitro fertilization (IVF), which bypasses many common issues such as blocked fallopian tubes, but without success. Give…	Unexplained infertility	N	The differential for this patient's infertility can include male factor, ovulatory disorders, tubal disease, endometriosis, uterine abnormalities, and unexplained infertility. Given that the husband's semen analysis was normal, male factor can be ruled out. The woman has regular, predictable menstrual cycles which suggests ovulation is likely occurring normally, ruling out ovulatory disorders. No…	Unexplained infertility	N	Given that this patient has regular 28-day menstrual cycles and previously had an uncomplicated pregnancy, there is no immediate indication of primary ovarian insufficiency or anatomical abnormalities. Her husband's sperm analysis also returned normal results, ruling out male factor infertility. However, she has been experiencing stress, as suggested by her symptoms of sleeping problems and diffi…	Stress-related infertility	N	The 35-year-old woman has been trying to conceive for more than a year with no success. Given that the husband's semen analysis showed normal sperm counts and morphology, it can be inferred that male infertility is not the issue here. Additionally, she has regular menstrual cycles and a previous uncomplicated pregnancy, suggesting normal ovulatory function and uterine environment. However, one cr…	Tubal factor infertility	N	The prior probability of this patient having infertility related to age is low given her age of 35. Since her menses occur regularly, the probability of anovulation causing infertility also remains low. The fact that her husband's semen analysis is normal eliminates male factor as a possible cause of infertility. In vitro fertilization has been attempted unsuccessfully, which could indicate probl…	Unknown without further tests	N
538	A 31-year-old female patient presents with significant swelling and redness of her fingers that is causing her significant pain. Her right knee has also been stiff and slightly swollen for the past 6 weeks. She is overall fatigued and has difficulty moving around but has not sought medical attention until now. On physical examination, the distal interphalangeal joints are swollen, warm, and painf…	Psoriatic arthritis	Psoriatic arthritis	Y	Psoriatic arthritis	Y	Psoriatic Arthritis	Y	Psoriatic arthritis	Y	Psoriatic arthritis	Y		This patient is presenting with swollen and painful joints, particularly the distal interphalangeal joints, as well as rough, erythematous skin patches over her elbows. These skin patches in addition to the nail pitting and cracking are hallmark symptoms of psoriasis, a chronic, systemic inflammatory disorder. Furthermore, the joint involvement suggests that this patient likely has psoriatic arth…	Psoriatic Arthritis	Y	The differential for this patient includes rheumatoid arthritis, psoriatic arthritis, osteoarthritis, gout, and systemic lupus erythematosus. The presence of skin changes such as rough, erythematous skin patches, nail pitting, and cracking suggest a dermatological component to her illness, which is consistent with psoriasis. Furthermore, the fact that her father also suffers from a similar condit…	Psoriatic arthritis	Y	This patient's history of persistent joint pain and stiffness, skin changes, nail pitting, and a family history of a similar condition strongly suggest psoriatic arthritis. Psoriatic arthritis is a form of inflammatory arthritis seen in some patients with psoriasis, which is a chronic skin condition that causes patches of thick, red skin and silvery scales. Affected joints (commonly those distal,…	Psoriatic arthritis	Y	This patient's clinical picture is suggestive of an autoimmune disorder. Her joint symptoms including swelling and stiffness, particularly of the distal interphalangeal joints, along with fatigue are suggestive of inflammatory arthritis. The presence of pitted and cracked nails as well as rough, erythematous skin patches over the elbows are hallmarks of psoriasis, a chronic skin condition. There …	Psoriatic arthritis	Y	The prior probability of Psoriatic Arthritis (PsA) in the general population is around 1%. However, this patient presents with key symptoms that are associated with PsA which alter our probability estimate. Firstly, she has swollen, warm, and painful distal interphalangeal joints, a key symptom of PsA, which may increase our posterior probability to around 15%. Secondly, she displays nail pitting…	Psoriatic Arthritis	Y
542	A 33-year-old man presents to the emergency department with altered mental status. He was at work as a construction worker when his coworkers found him down at the work site. The patient recently underwent anesthesia for an appendectomy several months ago. He also has a past medical history of schizophrenia well controlled with haloperidol and is currently taking phenytoin for epilepsy. He is als…	Exertional heat stroke	Malignant hyperthermia	N	Malignant hyperthermia	N	Malignant hyperthermia	N	Heat stroke	Y	Malignant hyperthermia	N		This patient's presentation of high fever, altered mental status, tachycardia, and minimal muscle tone suggest a neurological condition potentially related to his medication regimen. His exposure to high temperatures at a construction site coupled with the intake of drugs such as haloperidol and phenytoin - both of which can predispose to Neuroleptic Malignant Syndrome (NMS) and malignant hyperth…	Heat stroke	Y	The differential diagnosis for this patient could include severe dehydration, heat stroke, malignant hyperthermia, neuroleptic malignant syndrome (NMS), serotonin syndrome, anticholinergic toxicity, and thyroid storm. Considering the patient's current medications and symptoms, some diagnoses become more likely. His significantly elevated temperature, altered mental status, tachycardia, and noted …	Neuroleptic Malignant Syndrome	N	This patient's history of taking haloperidol, a first-generation antipsychotic, and his symptoms including hyperthermia, altered mental status, tachycardia, and decreased muscle tone indicate a diagnosis of neuroleptic malignant syndrome (NMS). NMS is a potentially life-threatening condition that is associated with the use of neuroleptic drugs and is characterized by hyperthermia, altered mental …	Neuroleptic Malignant Syndrome	N	This patient's constellation of symptoms, including hyperthermia, altered mental status, tachycardia, and decreased muscle tone, suggests the diagnosis of Neuroleptic Malignant Syndrome (NMS). NMS is a rare, but potentially life-threatening, reaction to antipsychotic medications, such as haloperidol, which the patient is taking for schizophrenia. It typically presents with hyperthermia, altered m…	Neuroleptic Malignant Syndrome	N	The prior probability of malignant hyperthermia (MH) in the general population is quite low, less than 0.02%. However, the presentation of this patient starts to increase the likelihood of this condition. The fact that he has recently undergone anesthesia (although several months ago) raises the probability slightly, let's say to 0.05%. The patient's high temperature of 106�F (41.1�C) is highly s…	Malignant Hyperthermia	N
546	A 17-year-old male presents to the emergency department after a motor vehicle accident. The patient was an unrestrained driver in a head-on collision. He has a past medical history of asthma, depression, and anxiety. He is not currently taking any medications. His temperature is 99.5°F (37.5°C), blood pressure is 90/60 mmHg, pulse is 115/min, respirations are 22/min, and oxygen saturation is 99% …	Syringomyelia	Brachial plexus injury	N	Spinal cord injury	N	Brachial plexopathy	N	Cervical spine injury	Y	Brachial plexus injury	N		This 17-year-old patient experienced a severe motor vehicle accident and is presenting months later with weakness and reduced sensation in his upper extremities but preserved strength and sensation in his lower extremities. This pattern of symptoms suggests a spinal cord injury. The specific pattern of symptoms - upper extremity weakness and reduced sensation with preserved lower extremity functi…	Central cord syndrome	Y	The differential for this patient includes: central cord syndrome, brachial plexus injury, cervical spinal cord injury, peripheral neuropathy, Guillain-Barr� syndrome, and amyotrophic lateral sclerosis. Considering the patient's history of a motor vehicle accident and his current presentation of upper extremity weakness and reduced sensation with preserved lower extremity function, this is sugges…	Central cord syndrome	Y	The patient's signs of weakness and reduced sensation in his upper extremities, but normal strength and sensation in the lower extremities, are characteristic of a neurological condition known as Central Cord Syndrome. Central Cord Syndrome is often the result of a hyperextension injury, which can occur in motor vehicle accidents, especially with unrestrained drivers as in this case. In such acci…	Central Cord Syndrome	Y	This patient presents with a notable decrease in strength and sensation in his upper extremities while his lower extremities remain intact. This pattern of neurologic deficit, also known as dissociated sensory loss, is characteristic of a central cord syndrome (CCS). Central cord syndrome is a type of incomplete spinal cord injury characterized by impairment in the arms and hands and to a lesser …	Central Cord Syndrome	Y	The prior probability of a spinal cord injury due to trauma such as a motor vehicle accident is approximately 2%. The patient's clinical presentation, which includes weakness and reduced sensation in the upper extremities, with normal strength and sensation in the lower extremities, is indicative of central cord syndrome. This is a form of incomplete spinal cord injury. This condition increases t…	Central cord syndrome	Y
549	A 28-year-old male presents with a recent onset of upsetting dreams, anxiety, and disturbing flashbacks. The patient reports that he returned from active duty in Iraq 3 months ago and was adjusting to life back at home until about 7 weeks ago when he began having intense fear of loud noises and seeing sudden flashbacks to bombing attacks he endured during his time in Iraq. He had to take a leave …	Posttraumatic stress disorder	PTSD	Y	PTSD	Y	PTSD	Y	PTSD	Y	PTSD	Y		The patient has recently returned from active duty and is experiencing nightmares, flashbacks, intense fear, and avoidance of situations reminiscent of traumatic events he encountered while on duty. These symptoms suggest a psychological response to traumatic experiences, which fits the description of Post Traumatic Stress Disorder (PTSD).	Post Traumatic Stress Disorder	Y	The differential diagnosis for this patient includes: post-traumatic stress disorder (PTSD), acute stress disorder, panic disorder, generalized anxiety disorder, and depression. This patient is reporting upsetting dreams, anxiety, and disturbing flashbacks related to his traumatic experience during active duty, which are symptoms characteristic of PTSD. Additionally, PTSD has a duration of sympto…	Post-traumatic stress disorder	Y	The patient has been experiencing upsetting dreams, anxiety, and flashbacks, especially in relation to traumatic experiences he had while on active duty in Iraq. The onset of symptoms appears to be within 6 months of the traumatic experience, which meets the criteria for Post-Traumatic Stress Disorder (PTSD). He also reports avoidance of reminders of the traumatic events, such as loud noises and …	Post-Traumatic Stress Disorder	Y	This patient is displaying classic symptoms of post-traumatic stress disorder (PTSD), including experiencing disturbing flashbacks and nightmares, severe anxiety, and avoidance of stimuli associated with the traumatic event. The onset of these symptoms followed exposure to a life-threatening traumatic event - active duty in Iraq. Furthermore, his symptoms have persisted for more than a month and …	Post-traumatic stress disorder	Y	The prior probability of Post-Traumatic Stress Disorder (PTSD) in a veteran with active duty in a combat zone is estimated to be 15%. The patient's intense fear of loud noises (hypervigilance) increases the probability of PTSD to 30%. Experiencing flashbacks to traumatic events further increases the probability to 50%. The disruption of his normal functioning due to these symptoms, demonstrated b…	Post-Traumatic Stress Disorder	Y
558	A 78-year-old man comes to the physician because of progressively worsening fatigue and headache for 6 months and occasional abdominal pain. He has not had any changes in his weight. He has a history of hypertension, type 2 diabetes mellitus, and chronic shoulder pain. Current daily medications include hydrochlorothiazide, metformin, and ibuprofen. He does not drink alcohol and does not smoke. Hi…	Iron deficiency	Iron deficiency anemia	Y	Iron deficiency anemia	Y	Iron deficiency anemia	Y	Anemia	N	Iron deficiency anemia	Y		This patient's presenting symptoms include fatigue, headache, pallor of conjunctiva and mucosa, and specific changes in the peripheral blood smear - increased zones of central pallor and anisocytosis. These are all signs of anemia, which can be caused by various factors such as bleeding, decreased production, or increased destruction of red blood cells. Given this patient's age, diet, and medicat…	Chronic ibuprofen use.	N	The differential for this patient's presentation includes: iron deficiency anemia, vitamin B12 deficiency, folic acid deficiency, chronic disease anemia, hypothyroidism, and malignancy. Considering his diet, history, and lab findings, several diagnoses rise to the top. His diet, mostly of potatoes and lean meats, makes a nutritional deficiency such as iron or vitamin B12 deficiency more likely. H…	Iron Deficiency Anemia	Y	This patient presents with fatigue, headache, and conjunctival and mucosal pallor, all of which are suggestive of anemia. The peripheral blood smear showing red blood cells with increased zones of central pallor and anisocytosis is suggestive of iron deficiency anemia. His diet, mostly consisting of potatoes and lean meats, may not provide sufficient iron, leading to iron deficiency. Also, his ch…	Iron deficiency anemia	Y	The patient's symptoms such as fatigue, headache, and the physical finding of conjunctival and mucosal pallor suggest anemia. The peripheral blood smear reveals red blood cells with increased zones of central pallor and anisocytosis, which indicates iron deficiency anemia (IDA). The most common causes of IDA in the elderly are gastrointestinal blood loss and poor nutrition. The patient's diet of …	Iron deficiency anemia	Y	The prior probability of iron deficiency anemia in this patient, considering his age and sex, could be around 2%. The patient presents with fatigue and headache, which are common symptoms in anemia. This could increase the posterior probability of iron deficiency anemia to about 10%. The presence of conjunctival and mucosal pallor, which are physical signs of anemia, would further increase this p…	Iron deficiency anemia	Y
563	A 46-year-old man is brought to the emergency department 15 minutes after being involved in a motor vehicle collision where he was the unrestrained driver. On arrival, he is unconscious. His respirations are 24/min, and palpable systolic blood pressure is 60 mm Hg, and pulse is 141/min and irregularly irregular. Examination shows multiple ecchymoses over the chest. There is a 3-cm (1.2-in) lacera…	Cardiac contusion	Traumatic cardiac tamponade.	N	Traumatic shock	N	Cardiac tamponade	N	Cardiac tamponade	N	Tension pneumothorax	N		This patient presented after a motor vehicle collision, and his clinical picture suggests severe trauma. His initial physical examination showed multiple ecchymoses over the chest, high jugular venous pressure, and bilateral crackles at the lung bases, indicative of possible thoracic injury. Cardiac examination was notably without murmurs, rubs, or gallops. His electrocardiogram showed absent p-w…	Traumatic cardiac tamponade	N	The differential diagnosis for this patient includes blunt cardiac injury, tension pneumothorax, cardiac tamponade, aortic dissection, and severe hemorrhage. The patient's presentation with a rapid, irregularly irregular rhythm, lack of response to fluid resuscitation, and high jugular venous pressure is suggestive of cardiac involvement. The FAST scan is negative, which makes intra-abdominal hem…	Cardiac tamponade	N	This patient presents with multiple signs and symptoms suggestive of cardiac tamponade, including hypotension, tachycardia, increased jugular venous pressure (JVP), and muffled heart sounds. Cardiac tamponade occurs when fluid accumulates in the pericardial space, leading to increased intrapericardial pressure, which impairs ventricular filling and leads to decreased cardiac output. In this case,…	Cardiac Tamponade	N	This patient's signs and symptoms suggest traumatic cardiac injury, possibly a cardiac tamponade. Evidence pointing towards this includes: multiple ecchymoses over the chest indicative of blunt chest trauma, increased jugular venous pressure, absence of murmur, rub or gallop in the cardiac examination, absent P-waves in ECG and unresponsiveness to fluid resuscitation or vasopressors. The absence …	Cardiac Tamponade	N	This patient presented with a history of a motor vehicle collision, unconsciousness, hypotension, tachycardia, and increased jugular venous pressure. The prior probability of tension pneumothorax is about 5%. The presentation of hypotension, tachycardia, and increased jugular venous pressure, known as Beck's triad, which is suggestive of cardiac tamponade, increases the probability to 30%. The ne…	Cardiac tamponade	N
567	An 8-year-old boy is brought to the physician by his parents for short stature. Neither his clothing nor his shoe size have changed over the past year. He also frequently bumps into obstacles such as furniture and has headaches at night. He is always thirsty for cold water and has been urinating more frequently. Three years ago, he had an asthma attack that was treated with albuterol and a one-we…	Craniopharyngioma	Growth Hormone Deficiency	N	Growth hormone deficiency	N	Growth hormone deficiency	N	Growth hormone deficiency	N	Growth hormone deficiency	N		This patient's presentation includes short stature, headaches, frequent urination, and extreme thirst. Combined with the laboratory findings of low Thyroid-stimulating hormone (TSH), low Thyroxine, and decreased levels of Insulin-like growth factor 1 (IGF-1), the clinical picture suggests a disorder of the pituitary gland, which is responsible for producing several hormones including TSH and grow…	Pituitary dwarfism	N	The differential for this patient could include hypothyroidism, growth hormone deficiency, constitutional growth delay, familial short stature, and diabetes insipidus. The patient's mother has Hashimoto's thyroiditis, which can have a genetic component, and the patient's TSH is low, which could suggest hypothyroidism. However, his thyroxine level is normal, ruling out hypothyroidism. His low Insu…	Pituitary tumor	Y	This patient's symptoms including short stature, bumping into objects (possible visual disturbances), headaches, increased thirst and urination (polydipsia and polyuria), along with the lab findings of low thyroid-stimulating hormone (TSH) and low insulin-like growth factor 1 (IGF-1), suggest a diagnosis of pituitary adenoma. This condition is often associated with low levels of hormones that are…	Pituitary adenoma	Y	The patient's symptoms - short stature, frequent bumps into obstacles (suggesting vision problems), increased thirst and urination, and nocturnal headaches - suggest a pituitary problem, more specifically, a growth hormone deficiency and diabetes insipidus, both of which can be caused by a pituitary tumor. The presence of a pituitary tumor is further suggested by the boy's nocturnal headaches and…	Pituitary Tumor	Y	The prior probability of growth hormone deficiency is about 1 in 4000 in children. However, this child has several signs and symptoms suggestive of this condition, such as short stature (with the child being in the 5th percentile for height) and the lack of change in clothing or shoe size over the past year, which would likely increase the posterior probability to around 10%. The child's frequent…	Growth Hormone Deficiency	N
573	A 45-year-old woman presents to the physician with a history of headache, palpitations, and episodic diaphoresis. She was diagnosed with hypertension in the past and is now regularly taking antihypertensive medication (amlodipine 10 mg once daily). She has had a diffuse thyroid swelling for the past 4 months. She complains of pain in the long bones of her arms and legs for the past 3 months. She …	Multiple endocrine neoplasia (MEN) 2A	Pheochromocytoma	N	Pheochromocytoma	N	Pheochromocytoma	N	Hyperthyroidism	N	Pheochromocytoma.	N		This patient has a complex presentation with multiple symptoms, including headache, palpitations, diaphoresis, diffuse thyroid swelling, and bone pain, all of which suggest a systemic disease affecting multiple organ systems. The lab results reveal elevated 24-hour urinary VMA and metanephrines, which suggest an adrenal gland issue, specifically a pheochromocytoma that produces excess catecholami…	Multiple Endocrine Neoplasia 2A	Y	The differential diagnoses for this patient includes: pheochromocytoma, thyroid storm, hyperthyroidism, primary hyperparathyroidism, and multiple endocrine neoplasia (MEN). Pheochromocytoma could explain the hypertension, headaches, palpitations, and diaphoresis due to excessive catecholamine production and release. Thyroid storm and hyperthyroidism could account for her thin appearance, anxiety,…	Multiple Endocrine Neoplasia type 2	N	This patient has symptoms including palpitations, diaphoresis (sweating), and hypertension, along with laboratory findings of elevated urinary VMA (vanillylmandelic acid) and metanephrines, which are suggestive of pheochromocytoma, a tumor of the adrenal gland that overproduces catecholamines (epinephrine and norepinephrine). The patient also has diffuse thyroid swelling with elevated serum calci…	Multiple Endocrine Neoplasia type 2	N	This patient's presentation suggests multiple endocrine neoplasia type 2A (MEN 2A). The elevated 24-hour urinary vanillylmandelic acid (VMA) and metanephrines, along with the symptoms of headache, palpitations, and episodic diaphoresis, point to a pheochromocytoma, which is a tumor of the adrenal medulla that secretes catecholamines. Additionally, the patient's hypercalcemia, elevated parathyroid…	Multiple Endocrine Neoplasia type 2A	Y	The prior probability of Multiple endocrine neoplasia type 2 (MEN2) could be quite low in the general population. However, this patient's presentation of headache, palpitations, episodic diaphoresis, hypertension, thyroid swelling, and bone pain is concerning for multiple endocrine pathologies, thereby increasing the probability of MEN2. MEN2 is characterized by medullary thyroid carcinoma, pheoc…	Multiple Endocrine Neoplasia Type 2	N
575	A 7-year-old boy is brought to the clinic by his mother with increasing swelling of his right jaw for the past 2 months. She notes that he has been treated several times with different antibiotics, but that they have not helped. She reports no recent history of fever, chills, or night sweats. The boy has no significant medical history. He emigrated to the United States with his family from Nigeri…	Epstein barr virus (EBV)	Mycobacterium tuberculosis	N	Mycobacterium tuberculosis	N	Mycobacterium tuberculosis	N	Mycobacterium tuberculosis	N	Tuberculosis	N		Given the information provided, the boy is originally from Nigeria and has a large, chronic jaw mass that has failed to improve with antibiotics. This strongly suggests a diagnosis of Burkitt's lymphoma, which is endemic in Africa and commonly presents as a jaw mass in children. Burkitt's lymphoma is associated with the Epstein-Barr virus, so this is the microorganism most likely associated with …	Epstein-Barr virus	Y	The rationale for this case begins with a differential diagnosis that could explain the symptoms and signs observed. The primary considerations for a swelling of the jaw in a child could include bacterial infection (like actinomyces), tuberculosis, a neoplastic process (like osteosarcoma or Ewing's sarcoma), Burkitt lymphoma, or a fungal infection (like histoplasmosis). However, in this case, the…	Epstein-Barr virus	Y	This patient presents with a long-standing, poorly responsive jaw mass that has distorted local anatomy. The lack of systemic symptoms (e.g., fever, chills, night sweats) argues against an acute infectious process. Instead, this clinical presentation along with the recent immigration from Nigeria raises suspicion for a chronic granulomatous disease process, such as actinomycosis or tuberculosis. …	Cannot determine without image	N	Without the image or a more detailed description of the biopsy results, it's difficult to deduce the specific pathogen involved. However, the clinical presentation seems to suggest a chronic, unresponsive infection that causes bony destruction and inflammation, which is suggestive of a granulomatous disease. In the context of immigration from a region like Nigeria, where tuberculosis is endemic, …	Inconclusive without image	N	To answer this question accurately, I'd need to see the mentioned image showing the histopathologic analysis, which will guide our inference about the causative organism. However, given the information in the question, we can make a Bayesian inference with the provided details. Based on the endemic location (Nigeria), the chronic, non-resolving nature of the mass, and the antibiotic resistance, m…	Mycobacterium species	N
577	A 79-year-old woman comes to the physician for the evaluation of a 2-month history of a non-productive cough and fatigue. During this period, she also has had a 4.5-kg (10-lb) weight loss and has become increasingly short of breath with mild exertion. She has congestive heart failure and hypertension. Three months ago, she was in India for 3 weeks to attend a family wedding. She worked as a seams…	Mesothelioma	Tuberculosis	N	Tuberculosis	N	Tuberculosis	N	Tuberculosis	N	Tuberculosis	N		The patient has a history of long-term smoking and employment in a textile factory, both of which are risk factors for lung diseases, including cancer. She is presenting with fatigue, weight loss, a non-productive cough, and shortness of breath, all symptoms that could be indicative of lung cancer. The chest x-ray shows nodular pleural lesions and a moderate-sized pleural effusion on the right si…	Lung Cancer	Y	The differential for this patient includes congestive heart failure, lung cancer, tuberculosis, and mesothelioma. Given the patient's long history of smoking and working in a textile factory (which potentially exposes her to asbestos), lung cancer and mesothelioma are top considerations. Furthermore, her recent travel to India also raises the possibility of tuberculosis. The patient's pleural flu…	Mesothelioma	Y	This patient has a long history of cigarette smoking and work in a textile factory, which are risk factors for both lung cancer and mesothelioma, respectively. Her clinical features of cough, fatigue, weight loss, and shortness of breath, as well as the chest x-ray findings of nodular pleural lesions and a moderate-sized pleural effusion, all point to malignancy. The pleural fluid analysis showin…	Malignancy	Y	This patient's presentation of a non-productive cough, fatigue, weight loss, shortness of breath, and pleural effusion are suggestive of malignancy, particularly given her history of prolonged smoking and work in a textile factory, which raises the risk for lung cancer and mesothelioma. The dullness to percussion and decreased breath sounds over the right lung base indicate fluid accumulation, an…	Malignant pleural mesothelioma	Y	To answer this question, we first consider the prior probabilities of different diseases that could cause a pleural effusion, including lung cancer, heart failure, tuberculosis, and other infections. Starting with lung cancer: the patient has several risk factors that increase the prior probability. These include her long history of smoking (47 years, one pack daily), her advanced age, her occupa…	Lung Cancer	Y
[truncated: 364 more rows]
