# Supplementary material for: Diagnostic reasoning prompts reveal the potential for large language model interpretability in medicine
Source: NPJ Digit Med. 2024 Jan 24;7:20. doi: 10.1038/s41746-024-01010-1 (PMC10808088; doi:10.1038/s41746-024-01010-1)
Supplement: Supplementary file 3 — Supplementary Data 2 [file 41746_2024_1010_MOESM3_ESM.csv]

DOI	Title	Lab Data	Answer	Initial Answer	BLINDED_1	BLINDED_2	BLINDED_1	CoT_response	CoT answer	CoT Grade	DR_response	DR answer	DR grade
10.1056/NEJMcpc2300894	Case 18-2023: A 19-Year-Old Woman with Dyspnea and Tachypnea	Hemoglobin (g/dl) 9.1 8.4 Hematocrit (%) 36.0‚Äö√Ñ√¨48.0 31.5 28.4 Mean corpuscular volume (fl) 79.0‚Äö√Ñ√¨98.0 66.7 66.8 White-cell count (per ≈í¬∫l) 350 ,000 15,540 15,690 Differential count (%) Neutrophils 35‚Äö√Ñ√¨66 72 ‚Äö√Ñ√Æ ‚Äö√Ñ√Æ Lymphocytes 25‚Äö√Ñ√¨45 20 ‚Äö√Ñ√Æ ‚Äö√Ñ√Æ Monocytes 6 ‚Äö√Ñ√Æ ‚Äö√Ñ√Æ Eosinophils 1 ‚Äö√Ñ√Æ ‚Äö√Ñ√Æ Platelet count (per ≈í¬∫l) 745,000 620,000 Albumin (g/dl) …	Takayasu‚Äö√Ñ√¥s arteritis.	Takayasu‚Äö√Ñ√¥s arteritis.	Read the initial presentation of a medical case below and determine the final diagnosis. Assume that all of the relevant details from figures and tables have been explained in the text. When providing your rationale, USE STEP-BY-STEP DEDUCTION TO IDENTIFY THE CORRECT RESPONSE. After you provide your rationale, provide a single, specific diagnosis for the case in less than 10 words. Example Case: …	Read the initial presentation of a medical case below and determine the final diagnosis. Assume that all of the relevant details from figures and tables have been explained in the text. When providing your rationale, USE STEP BY STEP DEDUCTION TO CREATE A DIFFERENTIAL DIAGNOSIS AND THEN USE STEP BY STEP DEDUCTION TO DETERMINE THE CORRECT RESPONSE.. After you provide your rationale, provide a sing…	{ "id": "chatcmpl-7dxTGrXFbmuAf9h1tzPdYu1XteZaP", "object": "chat.completion", "created": 1689757754, "model": "gpt-4-0613", "choices": [ { "index": 0, "message": { "role": "assistant", "content": "Takayasu's arteritis. The patient's symptoms of shoulder and flank pain, dyspnea, and cough, along with the findings of aortic regurgitation, aortic wall thickening, and narrowing of the lumen in the v…	{ "id": "chatcmpl-7hsJNxStzqjtgaemj7C5LGihku41C", "object": "chat.completion", "created": 1690691233, "model": "gpt-4-0613", "choices": [ { "index": 0, "message": { "role": "assistant", "content": "The patient's symptoms of dyspnea, cough, and right shoulder and flank pain, along with the findings of aortic regurgitation, aortic wall thickening, and dilated left ventricle on imaging, suggest a ca…	Takayasu arteritis	Y	{ "id": "chatcmpl-7hsJwbroju1Ujb4YU8uuvr29vdtue", "object": "chat.completion", "created": 1690691268, "model": "gpt-4-0613", "choices": [ { "index": 0, "message": { "role": "assistant", "content": "The patient is a 19-year-old woman presenting with respiratory failure, dyspnea, nonproductive cough, and pain in the right shoulder and flank. She also has a history of intermittent back pain, recent …	Takayasu arteritis	Y
10.1056/NEJMcpc2201248	Case 17-2023: A 58-Year-Old Woman with Fatigue, Abdominal Bloating, and Eosinophilia	Hemoglobin (g/dl) 11.1‚Äö√Ñ√¨15.9 11.7 14.8 14.4 Hematocrit (%) 34.0‚Äö√Ñ√¨46.6 ‚Äö√Ñ√Æ 44.6 43.1 White-cell count (per ≈í¬∫l) 3400‚Äö√Ñ√¨10,800 10,700 7000 7140 Differential count (per ≈í¬∫l) Neutrophils 1400‚Äö√Ñ√¨7000 ‚Äö√Ñ√Æ 2660 2980 Lymphocytes 70 100 ‚Äö√Ñ√Æ 1820 1900 Monocytes 10 ‚Äö√Ñ√Æ 490 420 Eosinophils 0 3530 1960 1760 Basophils 00 ‚Äö√Ñ√Æ 70 00 70 Platelet count (per ≈í¬∫l) 483,000 …	Mansonella perstans infection.	Mansonella perstans infection	Read the initial presentation of a medical case below and determine the final diagnosis. Assume that all of the relevant details from figures and tables have been explained in the text. When providing your rationale, USE STEP-BY-STEP DEDUCTION TO IDENTIFY THE CORRECT RESPONSE. After you provide your rationale, provide a single, specific diagnosis for the case in less than 10 words. Example Case: …	Read the initial presentation of a medical case below and determine the final diagnosis. Assume that all of the relevant details from figures and tables have been explained in the text. When providing your rationale, USE STEP BY STEP DEDUCTION TO CREATE A DIFFERENTIAL DIAGNOSIS AND THEN USE STEP BY STEP DEDUCTION TO DETERMINE THE CORRECT RESPONSE.. After you provide your rationale, provide a sing…	{ "id": "chatcmpl-7dxZpqaRjoR4E33whMJKuCFM4j5a2", "object": "chat.completion", "created": 1689758161, "model": "gpt-4-0613", "choices": [ { "index": 0, "message": { "role": "assistant", "content": "Loiasis (Loa loa infection). The patient's history of travel to the Democratic Republic of Congo, where Loa loa is endemic, combined with her symptoms of fatigue, weight gain, and abdominal bloating, a…	{ "id": "chatcmpl-7hsKiZNYfdJrNnJMIFpi4PG4zJWeO", "object": "chat.completion", "created": 1690691316, "model": "gpt-4-0613", "choices": [ { "index": 0, "message": { "role": "assistant", "content": "The patient's history of travel to the Democratic Republic of Congo, eosinophilia, and the presence of calcified lesions in the right lung, liver, and spleen are suggestive of a parasitic infection. Th…	Schistosomiasis	N	{ "id": "chatcmpl-7hsLLyDbQxIvCSa7hJDd6kvB1drEs", "object": "chat.completion", "created": 1690691355, "model": "gpt-4-0613", "choices": [ { "index": 0, "message": { "role": "assistant", "content": "The patient is a 58-year-old woman with a history of travel to the Democratic Republic of Congo, presenting with fatigue, abdominal bloating, and eosinophilia. The differential diagnosis for this patie…	Schistosomiasis	N
10.1056/NEJMcpc2201237	Case 16-2023: A 13-Year-Old Boy with Depression and Hypotension	Hemoglobin (g/dl) 12.8 Hematocrit (%) 39.3 White-cell count (per ≈í¬∫l) 450 ,500 4390 Platelet count (per ≈í¬∫l) 367,000 Sodium (mmol/liter) 138 Potassium (mmol/liter) 3.7 Chloride (mmol/liter) 104 Carbon dioxide (mmol/liter) 26 Urea nitrogen (mg/dl) 6 Creatinine (mg/dl) 0.76 Glucose (mg/dl) 132 Calcium (mg/dl) 9.3 Magnesium (mg/dl) 2.0 C-reactive protein (mg/liter) 0. .0 32.3 Lactic acid (mmol/l…	Intentional guanfacine overdose.	Toxic effects of a centrally acting _2-adrenergic agonist, either guanfacine or clonidine	Read the initial presentation of a medical case below and determine the final diagnosis. Assume that all of the relevant details from figures and tables have been explained in the text. When providing your rationale, USE STEP-BY-STEP DEDUCTION TO IDENTIFY THE CORRECT RESPONSE. After you provide your rationale, provide a single, specific diagnosis for the case in less than 10 words. Example Case: …	Read the initial presentation of a medical case below and determine the final diagnosis. Assume that all of the relevant details from figures and tables have been explained in the text. When providing your rationale, USE STEP BY STEP DEDUCTION TO CREATE A DIFFERENTIAL DIAGNOSIS AND THEN USE STEP BY STEP DEDUCTION TO DETERMINE THE CORRECT RESPONSE.. After you provide your rationale, provide a sing…	{ "id": "chatcmpl-7dxp7dD0diHXgWO1d1w8g4LJWUdRl", "object": "chat.completion", "created": 1689759109, "model": "gpt-4-0613", "choices": [ { "index": 0, "message": { "role": "assistant", "content": "Neuroleptic Malignant Syndrome (NMS). The patient's symptoms of agitation, fever, and autonomic instability (evidenced by fluctuating blood pressure and heart rate), along with the use of antipsychotic…	{ "id": "chatcmpl-7hsLzKL2SEHds78xQje5Uzl5xs7Y6", "object": "chat.completion", "created": 1690691395, "model": "gpt-4-0613", "choices": [ { "index": 0, "message": { "role": "assistant", "content": "The patient's symptoms of malaise, lightheadedness, nausea, abdominal pain, and hypotension, along with the laboratory findings of elevated creatinine, hyponatremia, and hyperkalemia, suggest a diagnos…	Adrenal insufficiency	N	{ "id": "chatcmpl-7hsMVRwBMo1fCXiPLIyXnHff29Epp", "object": "chat.completion", "created": 1690691427, "model": "gpt-4-0613", "choices": [ { "index": 0, "message": { "role": "assistant", "content": "The patient is a 13-year-old boy with a history of ADHD, borderline personality disorder, and major depressive disorder. He presents with worsening depression, thoughts of self-injurious behavior, and …	Dehydration	N
10.1056/NEJMcpc2300895	Case 15-2023: A 33-Year-Old Man with Paresthesia of the Arms and Legs		Functional vitamin B12 deficiency from use of nitrous oxide.	Functional vitamin B12 deficiency from use of nitrous oxide.	Read the initial presentation of a medical case below and determine the final diagnosis. Assume that all of the relevant details from figures and tables have been explained in the text. When providing your rationale, USE STEP-BY-STEP DEDUCTION TO IDENTIFY THE CORRECT RESPONSE. After you provide your rationale, provide a single, specific diagnosis for the case in less than 10 words. Example Case: …	Read the initial presentation of a medical case below and determine the final diagnosis. Assume that all of the relevant details from figures and tables have been explained in the text. When providing your rationale, USE STEP BY STEP DEDUCTION TO CREATE A DIFFERENTIAL DIAGNOSIS AND THEN USE STEP BY STEP DEDUCTION TO DETERMINE THE CORRECT RESPONSE.. After you provide your rationale, provide a sing…	{ "id": "chatcmpl-7dxvAHeQkSjqey9Kf8aGfbeEY11i3", "object": "chat.completion", "created": 1689759484, "model": "gpt-4-0613", "choices": [ { "index": 0, "message": { "role": "assistant", "content": "The patient presents with progressively worsening paresthesia, starting in the toes and extending to the feet, hands, forearms, thighs, and torso. He also reports loss of dexterity in his hands. His me…	{ "id": "chatcmpl-7hsN9myJ778yIgu6rUPNYXMU3h7I2", "object": "chat.completion", "created": 1690691467, "model": "gpt-4-0613", "choices": [ { "index": 0, "message": { "role": "assistant", "content": "The patient presents with progressively worsening paresthesia, starting in the toes and extending to the feet, hands, forearms, thighs, and torso. He also reports loss of dexterity in his hands. His me…	Nitrous oxide-induced neuropathy	Y	{ "id": "chatcmpl-7hsNn1p0nkQzA0MynPfTtoBpU82m6", "object": "chat.completion", "created": 1690691507, "model": "gpt-4-0613", "choices": [ { "index": 0, "message": { "role": "assistant", "content": "The patient is a 33-year-old man presenting with progressively worsening paresthesia, starting in the toes and extending to the feet, hands, forearms, thighs, and torso. He also reports loss of dexteri…	Nitrous oxide-induced subacute combined degeneration of the spinal cord	Y
10.1056/NEJMcpc2211511	Case 14-2023: A 31-Year-Old Man with Redness of the Right Eye		Mpox conjunctivitis.	Mpox conjunctivitis.	Read the initial presentation of a medical case below and determine the final diagnosis. Assume that all of the relevant details from figures and tables have been explained in the text. When providing your rationale, USE STEP-BY-STEP DEDUCTION TO IDENTIFY THE CORRECT RESPONSE. After you provide your rationale, provide a single, specific diagnosis for the case in less than 10 words. Example Case: …	Read the initial presentation of a medical case below and determine the final diagnosis. Assume that all of the relevant details from figures and tables have been explained in the text. When providing your rationale, USE STEP BY STEP DEDUCTION TO CREATE A DIFFERENTIAL DIAGNOSIS AND THEN USE STEP BY STEP DEDUCTION TO DETERMINE THE CORRECT RESPONSE.. After you provide your rationale, provide a sing…	{ "id": "chatcmpl-7dy1dfAuYl66y3jaoaAFZuWSWKNrj", "object": "chat.completion", "created": 1689759885, "model": "gpt-4-0613", "choices": [ { "index": 0, "message": { "role": "assistant", "content": "The patient presents with a perianal rash, rectal pain, and a new rash on his chest, abdomen, and back. He also reports fever, chills, fatigue, malaise, and headache. The patient has been sexually acti…	{ "id": "chatcmpl-7hsOUUAjRLFZ2nBSnTs5Hq2l9FykZ", "object": "chat.completion", "created": 1690691550, "model": "gpt-4-0613", "choices": [ { "index": 0, "message": { "role": "assistant", "content": "The patient initially presented with an itchy perianal rash and rectal pain. He was sexually active with multiple partners, which suggests a sexually transmitted infection. However, tests for common se…	Monkeypox with conjunctivitis	Y	{ "id": "chatcmpl-7hsP8QXEvkq3XgBGSBByU2nvXJYAA", "object": "chat.completion", "created": 1690691590, "model": "gpt-4-0613", "choices": [ { "index": 0, "message": { "role": "assistant", "content": "The patient is a 31-year-old man who presents with a perianal rash, rectal pain, and redness of the right eye. He has been sexually active with two male partners in the previous month. His symptoms and…	Monkeypox	Y
10.1056/NEJMcpc2300896	Case 13-2023: A 25-Year-Old Woman with Abdominal Pain and Jerking Movements		Factitious disorder.	Factitious disorder.	Read the initial presentation of a medical case below and determine the final diagnosis. Assume that all of the relevant details from figures and tables have been explained in the text. When providing your rationale, USE STEP-BY-STEP DEDUCTION TO IDENTIFY THE CORRECT RESPONSE. After you provide your rationale, provide a single, specific diagnosis for the case in less than 10 words. Example Case: …	Read the initial presentation of a medical case below and determine the final diagnosis. Assume that all of the relevant details from figures and tables have been explained in the text. When providing your rationale, USE STEP BY STEP DEDUCTION TO CREATE A DIFFERENTIAL DIAGNOSIS AND THEN USE STEP BY STEP DEDUCTION TO DETERMINE THE CORRECT RESPONSE.. After you provide your rationale, provide a sing…	{ "id": "chatcmpl-7dybRz0iwo7K1eufMXRHandjbTmuI", "object": "chat.completion", "created": 1689762105, "model": "gpt-4-0613", "choices": [ { "index": 0, "message": { "role": "assistant", "content": "Factitious disorder imposed on self. The patient's symptoms are consistent with her reported history of acute intermittent porphyria, but her urinary PBG and uroporphyrin levels, which would be elevate…	{ "id": "chatcmpl-7hsXfl3NjVaYa7aAWkkbuybIYTm0L", "object": "chat.completion", "created": 1690692119, "model": "gpt-4-0613", "choices": [ { "index": 0, "message": { "role": "assistant", "content": "The patient's symptoms of abdominal pain, jerking movements of the right arm and leg, and a painful rash are consistent with her previous flares of acute intermittent porphyria. However, her urinary PB…	Factitious disorder	Y	{ "id": "chatcmpl-7hsYD2wFsLx4UeB8x65DoJGVaRA1E", "object": "chat.completion", "created": 1690692153, "model": "gpt-4-0613", "choices": [ { "index": 0, "message": { "role": "assistant", "content": "The patient presents with abdominal pain, jerking movements of the right arm and leg, and a painful rash. She has a history of acute intermittent porphyria, which is characterized by abdominal pain, ne…	Functional disorder	N
10.1056/NEJMcpc2211375	Case 12-2023: A 44-Year-Old Woman with Muscle Weakness and Myalgia		Hypocalcemic myopathy due to hypoparathyroidism	Hypoparathyroidism with symptomatic hypocalcemia	Read the initial presentation of a medical case below and determine the final diagnosis. Assume that all of the relevant details from figures and tables have been explained in the text. When providing your rationale, USE STEP-BY-STEP DEDUCTION TO IDENTIFY THE CORRECT RESPONSE. After you provide your rationale, provide a single, specific diagnosis for the case in less than 10 words. Example Case: …	Read the initial presentation of a medical case below and determine the final diagnosis. Assume that all of the relevant details from figures and tables have been explained in the text. When providing your rationale, USE STEP BY STEP DEDUCTION TO CREATE A DIFFERENTIAL DIAGNOSIS AND THEN USE STEP BY STEP DEDUCTION TO DETERMINE THE CORRECT RESPONSE.. After you provide your rationale, provide a sing…	{ "id": "chatcmpl-7dyi05KoYoHW7dYe0PiS7aCEEh9gM", "object": "chat.completion", "created": 1689762512, "model": "gpt-4-0613", "choices": [ { "index": 0, "message": { "role": "assistant", "content": "The patient's symptoms of proximal muscle weakness, myalgia, and tingling in the hands and feet, along with elevated creatine kinase and lactate dehydrogenase levels, suggest a myopathy. The presence o…	{ "id": "chatcmpl-7hsYxy5swVl0AlqfOHTV2vNBef9ZY", "object": "chat.completion", "created": 1690692199, "model": "gpt-4-0613", "choices": [ { "index": 0, "message": { "role": "assistant", "content": "The patient's symptoms of proximal muscle weakness, myalgia, and elevated creatine kinase and lactate dehydrogenase levels suggest a myopathy. The presence of anti-U1-RNP antibodies and a history of rh…	Mixed Connective Tissue Disease (MCTD)	N	{ "id": "chatcmpl-7hsZTWfzBFDcuEnYYK4LEESzDJqVe", "object": "chat.completion", "created": 1690692231, "model": "gpt-4-0613", "choices": [ { "index": 0, "message": { "role": "assistant", "content": "The patient is a 44-year-old woman with a history of rheumatoid arthritis and Graves' disease who presents with proximal muscle weakness, myalgia, and tingling in the hands and feet. The differential d…	Mixed Connective Tissue Disease (MCTD)	N
10.1056/NEJMcpc2211516	Case 11-2023: A 67-Year-Old Man with Mantle-Cell Lymphoma and Hypoxemia	Hematocrit (%) 25.2 Hemoglobin (g/dl) 7.9 White-cell count (per ≈í¬∫l) 21,560 Differential count (per ≈í¬∫l) Neutrophils 14,380 Lymphocytes 750 Monocytes 5280 Eosinophils 0 Basophils 00 190 Metamyelocytes 0 900 Platelet count (per ≈í¬∫l) 596,000 Mean corpuscular volume (fl) 107.7 Lactate dehydrogenase (U/liter) 11 10 382	Dapsone-induced methemoglobinemia.	Dapsone-induced methemoglobinemia.	Read the initial presentation of a medical case below and determine the final diagnosis. Assume that all of the relevant details from figures and tables have been explained in the text. When providing your rationale, USE STEP-BY-STEP DEDUCTION TO IDENTIFY THE CORRECT RESPONSE. After you provide your rationale, provide a single, specific diagnosis for the case in less than 10 words. Example Case: …	Read the initial presentation of a medical case below and determine the final diagnosis. Assume that all of the relevant details from figures and tables have been explained in the text. When providing your rationale, USE STEP BY STEP DEDUCTION TO CREATE A DIFFERENTIAL DIAGNOSIS AND THEN USE STEP BY STEP DEDUCTION TO DETERMINE THE CORRECT RESPONSE.. After you provide your rationale, provide a sing…	{ "id": "chatcmpl-7dyoRF9k1y8NrTa6iffz1NQYukOph", "object": "chat.completion", "created": 1689762911, "model": "gpt-4-0613", "choices": [ { "index": 0, "message": { "role": "assistant", "content": "Pneumocystis jirovecii pneumonia (PCP)\n\nThe patient is immunocompromised due to chemotherapy for mantle-cell lymphoma. He presents with hypoxemia and dyspnea on exertion, but no fever or cough. His C…	{ "id": "chatcmpl-7hsaAfDTEsStPIx9QtUscwXhtQGS8", "object": "chat.completion", "created": 1690692274, "model": "gpt-4-0613", "choices": [ { "index": 0, "message": { "role": "assistant", "content": "The patient has a history of pancreatic adenocarcinoma, mantle-cell lymphoma, and hereditary spherocytosis. He has been treated with chemotherapy and has recently developed hypoxemia. His CT scan shows…	Pneumocystis jirovecii pneumonia (PJP)	N	{ "id": "chatcmpl-7hsalLxb6Oh4J6wRFAuDe34weFJ95", "object": "chat.completion", "created": 1690692311, "model": "gpt-4-0613", "choices": [ { "index": 0, "message": { "role": "assistant", "content": "The patient is a 67-year-old man with a history of pancreatic adenocarcinoma, mantle-cell lymphoma, and hereditary spherocytosis. He presents with hypoxemia, dyspnea on exertion, and anemia. The differ…	Pulmonary embolism	N
10.1056/NEJMcpc2211365	Case 10-2023: A 27-Year-Old Man with Convulsions		Functional seizures.	Functional seizures.	Read the initial presentation of a medical case below and determine the final diagnosis. Assume that all of the relevant details from figures and tables have been explained in the text. When providing your rationale, USE STEP-BY-STEP DEDUCTION TO IDENTIFY THE CORRECT RESPONSE. After you provide your rationale, provide a single, specific diagnosis for the case in less than 10 words. Example Case: …	Read the initial presentation of a medical case below and determine the final diagnosis. Assume that all of the relevant details from figures and tables have been explained in the text. When providing your rationale, USE STEP BY STEP DEDUCTION TO CREATE A DIFFERENTIAL DIAGNOSIS AND THEN USE STEP BY STEP DEDUCTION TO DETERMINE THE CORRECT RESPONSE.. After you provide your rationale, provide a sing…	{ "id": "chatcmpl-7dyu6vFBLXNtzrNhuaikUcBPuNNwe", "object": "chat.completion", "created": 1689763262, "model": "gpt-4-0613", "choices": [ { "index": 0, "message": { "role": "assistant", "content": "Psychogenic Nonepileptic Seizures (PNES). The patient's convulsions are not associated with abnormal electrical activity in the brain, as evidenced by normal EEG results. The convulsions also do not re…	{ "id": "chatcmpl-7hsbQGaRgrR7gCbzE2MMxf8IDzxOk", "object": "chat.completion", "created": 1690692352, "model": "gpt-4-0613", "choices": [ { "index": 0, "message": { "role": "assistant", "content": "Psychogenic Non-Epileptic Seizures (PNES)\n\nThe patient's history of trauma, PTSD, and panic disorder with agoraphobia, along with the nature of his seizures, suggest a psychogenic origin. The seizure…	Psychogenic Non-Epileptic Seizures (PNES)	Y	{ "id": "chatcmpl-7hsbzFEs8A0P6xug56XAYopT39n0R", "object": "chat.completion", "created": 1690692387, "model": "gpt-4-0613", "choices": [ { "index": 0, "message": { "role": "assistant", "content": "The patient is a 27-year-old male presenting with recurrent convulsions. The differential diagnosis for this patient includes epilepsy, psychogenic non-epileptic seizures (PNES), and panic disorder. Th…	Psychogenic Non-Epileptic Seizures (PNES)	Y
10.1056/NEJMcpc2211356	Case 9-2023: A 20-Year-Old Man with Shortness of Breath and Proteinuria	Hemoglobin (g/dl) 11.3 8.7 Hematocrit (%) 42.0‚Äö√Ñ√¨52.0 35.2 26.3 White-cell count (per ≈í¬∫l) 9500 7310 Differential count (per ≈í¬∫l) Neutrophils 7590 5940 Lymphocytes 900‚Äö√Ñ√¨5400 1270 710 Monocytes 10 00 550 420 Eosinophils 00 0 190 Basophils 00 10 00 20 Platelet count (per ≈í¬∫l) 296,000 213,000 Urea nitrogen (mg/dl) 13 13 Creatinine (mg/dl) 0.50‚Äö√Ñ√¨1.14 1.14 0.98 Lactic acid (mmol/li…	Systemic lupus erythematosus with membranous lupus nephritis	Systemic lupus erythematosus.	Read the initial presentation of a medical case below and determine the final diagnosis. Assume that all of the relevant details from figures and tables have been explained in the text. When providing your rationale, USE STEP-BY-STEP DEDUCTION TO IDENTIFY THE CORRECT RESPONSE. After you provide your rationale, provide a single, specific diagnosis for the case in less than 10 words. Example Case: …	Read the initial presentation of a medical case below and determine the final diagnosis. Assume that all of the relevant details from figures and tables have been explained in the text. When providing your rationale, USE STEP BY STEP DEDUCTION TO CREATE A DIFFERENTIAL DIAGNOSIS AND THEN USE STEP BY STEP DEDUCTION TO DETERMINE THE CORRECT RESPONSE.. After you provide your rationale, provide a sing…	{ "id": "chatcmpl-7dyzo6sUpYj5zc7ofqP5eSzHjukrG", "object": "chat.completion", "created": 1689763616, "model": "gpt-4-0613", "choices": [ { "index": 0, "message": { "role": "assistant", "content": "Goodpasture's syndrome. The patient's symptoms of hemoptysis, hypoxemia, and pulmonary infarction, along with the presence of blood and protein in the urine, suggest a disease affecting both the lungs …	{ "id": "chatcmpl-7hschcNcga8AGc51LTwaozYR8Xehr", "object": "chat.completion", "created": 1690692431, "model": "gpt-4-0613", "choices": [ { "index": 0, "message": { "role": "assistant", "content": "The patient's symptoms of chest pain, cough, hemoptysis, shortness of breath, and nausea, along with the imaging findings of pulmonary emboli and infarction, suggest a pulmonary condition. The patient'…	Pulmonary embolism	N	{ "id": "chatcmpl-7hsdQiBXl3GGc2ulbYbhogx9kDKBW", "object": "chat.completion", "created": 1690692476, "model": "gpt-4-0613", "choices": [ { "index": 0, "message": { "role": "assistant", "content": "The patient is a 20-year-old male with a history of bipolar disorder, presenting with hemoptysis, hypoxemia, chest pain, cough, and nausea. He also has a history of asthma, migraines, and attention def…	Pulmonary embolism	N
10.1056/NEJMcpc2211370	Case 8-2023: A 71-Year-Old Woman with Refractory Hemolytic Anemia	Hematocrit (%) 33.0‚Äö√Ñ√¨44.0 20.8 14.8 Hemoglobin (g/dl) 7.0 5.3 White-cell count (per ≈í¬∫l) 4100‚Äö√Ñ√¨9300 11,200 13,340 Differential count (%) Neutrophils 52 82.1 Lymphocytes 28‚Äö√Ñ√¨42 12 13.4 Monocytes 4. .5 5.0 1.8 Eosinophils 0‚Äö√Ñ√¨5 0 0.9 Platelet count (per ≈í¬∫l) 130,00 50,000 230,000 43,000 Mean corpuscular volume (fl) 82.3‚Äö√Ñ√¨93.2 106.7 101.4 Mean corpuscular hemoglobin (pg) …	Breast cancer‚Äö√Ñ√¨associated thrombotic microangiopathy.	Cancer-associated thrombotic microangiopathy due to metastatic breast cancer in the bone marrow.	Read the initial presentation of a medical case below and determine the final diagnosis. Assume that all of the relevant details from figures and tables have been explained in the text. When providing your rationale, USE STEP-BY-STEP DEDUCTION TO IDENTIFY THE CORRECT RESPONSE. After you provide your rationale, provide a single, specific diagnosis for the case in less than 10 words. Example Case: …	Read the initial presentation of a medical case below and determine the final diagnosis. Assume that all of the relevant details from figures and tables have been explained in the text. When providing your rationale, USE STEP BY STEP DEDUCTION TO CREATE A DIFFERENTIAL DIAGNOSIS AND THEN USE STEP BY STEP DEDUCTION TO DETERMINE THE CORRECT RESPONSE.. After you provide your rationale, provide a sing…	{ "id": "chatcmpl-7dz62zSghYYaulLBT2uFY28749KMh", "object": "chat.completion", "created": 1689764002, "model": "gpt-4-0613", "choices": [ { "index": 0, "message": { "role": "assistant", "content": "Atypical Hemolytic Uremic Syndrome (aHUS). The patient presents with refractory hemolytic anemia, thrombocytopenia, and acute kidney injury, which are the classic triad of symptoms for Hemolytic Uremic…	{ "id": "chatcmpl-7hse5bOuVaHUnLoIxAmCrpgn0J340", "object": "chat.completion", "created": 1690692517, "model": "gpt-4-0613", "choices": [ { "index": 0, "message": { "role": "assistant", "content": "Atypical Hemolytic Uremic Syndrome (aHUS)\nThe patient presents with refractory hemolytic anemia, thrombocytopenia, and acute kidney injury, which are the classic triad of symptoms for hemolytic uremic…	Atypical Hemolytic Uremic Syndrome (aHUS)	N	{ "id": "chatcmpl-7hsegXkHEGCqpKiHq4pZvFeHQj8QJ", "object": "chat.completion", "created": 1690692554, "model": "gpt-4-0613", "choices": [ { "index": 0, "message": { "role": "assistant", "content": "The patient is a 71-year-old woman with a history of recurrent breast cancer and diffuse cutaneous systemic sclerosis presenting with refractory hemolytic anemia. The differential diagnosis for this pa…	Paraneoplastic microangiopathic hemolytic anemia associated with malignancy." },	Y
10.1056/NEJMcpc2211369	Case 7-2023: A 70-Year-Old Man with Covid-19, Respiratory Failure, and Rashes	Hemoglobin (g/dl) 13.8 10.1 7.7 Hematocrit (%) 41.5 29.8 24.0 White-cell count (per ≈í¬∫l) 320 9520 3250 Differential count (per ≈í¬∫l) Neutrophils 50 8580 3050 Lymphocytes 60 80 30 Monocytes 110 580 80 Eosinophils ‚Äö√Ñ√Æ 0 80 Platelet count (per ≈í¬∫l) 168,000 106,000 35,000 Sodium (mmol/liter) 132 134 138 Potassium (mmol/liter) 3.1 4.8 4.9 Chloride (mmol/liter) 95 101 103 Carbon dioxide (mmol/…	Mucormycosis.	Mucormycosis	Read the initial presentation of a medical case below and determine the final diagnosis. Assume that all of the relevant details from figures and tables have been explained in the text. When providing your rationale, USE STEP-BY-STEP DEDUCTION TO IDENTIFY THE CORRECT RESPONSE. After you provide your rationale, provide a single, specific diagnosis for the case in less than 10 words. Example Case: …	Read the initial presentation of a medical case below and determine the final diagnosis. Assume that all of the relevant details from figures and tables have been explained in the text. When providing your rationale, USE STEP BY STEP DEDUCTION TO CREATE A DIFFERENTIAL DIAGNOSIS AND THEN USE STEP BY STEP DEDUCTION TO DETERMINE THE CORRECT RESPONSE.. After you provide your rationale, provide a sing…	{ "id": "chatcmpl-7dzCfhuoGYbox4ydNSE2VEW3PjwNr", "object": "chat.completion", "created": 1689764413, "model": "gpt-4-0613", "choices": [ { "index": 0, "message": { "role": "assistant", "content": "Ecthyma gangrenosum due to Pseudomonas aeruginosa bacteremia. \n\nThe patient's history of kidney transplantation and immunosuppressive therapy puts him at risk for opportunistic infections. The develo…	{ "id": "chatcmpl-7hsfW51SeHXxyLNbrV9w4B9itNSjF", "object": "chat.completion", "created": 1690692606, "model": "gpt-4-0613", "choices": [ { "index": 0, "message": { "role": "assistant", "content": "Ecthyma gangrenosum due to Pseudomonas aeruginosa septicemia. \n\nThe patient is immunosuppressed due to kidney transplantation and has developed multiple erythematous rashes. The description of the ra…	Ecthyma gangrenosum due to Pseudomonas aeruginosa septicemia	N	{ "id": "chatcmpl-7hsg7Rvt3RR7uEBOmxkOT4ztP9xt8", "object": "chat.completion", "created": 1690692643, "model": "gpt-4-0613", "choices": [ { "index": 0, "message": { "role": "assistant", "content": "The patient is a 70-year-old man with a history of kidney transplantation, presenting with multiple erythematous rashes, respiratory failure, pneumococcal bacteremia, and kidney failure. The differenti…	Flare of ANCA-associated vasculitis	N
10.1056/NEJMcpc2211368	Case 6-2023: A 68-Year-Old Man with Recurrent Strokes		Paraneoplastic vasculitis of the central nervous system.	Recurrent subcortical infarcts with progressive leukoencephalopathy.	Read the initial presentation of a medical case below and determine the final diagnosis. Assume that all of the relevant details from figures and tables have been explained in the text. When providing your rationale, USE STEP-BY-STEP DEDUCTION TO IDENTIFY THE CORRECT RESPONSE. After you provide your rationale, provide a single, specific diagnosis for the case in less than 10 words. Example Case: …	Read the initial presentation of a medical case below and determine the final diagnosis. Assume that all of the relevant details from figures and tables have been explained in the text. When providing your rationale, USE STEP BY STEP DEDUCTION TO CREATE A DIFFERENTIAL DIAGNOSIS AND THEN USE STEP BY STEP DEDUCTION TO DETERMINE THE CORRECT RESPONSE.. After you provide your rationale, provide a sing…	{ "id": "chatcmpl-7e1VwrgimECX3JiGbClhDMMqddKYR", "object": "chat.completion", "created": 1689773296, "model": "gpt-4-0613", "choices": [ { "index": 0, "message": { "role": "assistant", "content": "Cancer-associated nonbacterial thrombotic endocarditis (NBTE). The patient's history of multiple strokes in different vascular territories, despite anticoagulation, suggests a cardioembolic source. The…	{ "id": "chatcmpl-7hsgpV87rwYZRIQrryL2nVnusrD6P", "object": "chat.completion", "created": 1690692687, "model": "gpt-4-0613", "choices": [ { "index": 0, "message": { "role": "assistant", "content": "Cerebral vasculitis\n\nThe patient's history of multiple strokes in different vascular territories, despite anticoagulation, suggests a non-cardioembolic source. The presence of antinuclear antibodies …	Cerebral vasculitis	N	{ "id": "chatcmpl-7hshLfQ0lx07Tt3TDxiLd21laS2Vs", "object": "chat.completion", "created": 1690692719, "model": "gpt-4-0613", "choices": [ { "index": 0, "message": { "role": "assistant", "content": "The patient is a 68-year-old man with a history of hypertension, coronary artery disease, and atrial fibrillation. He presents with worsening confusion, aphasia, and unsteady gait. He has had multiple …	Recurrent cardioembolic strokes due to atrial fibrillation	Y
10.1056/NEJMcpc2211364	Case 5-2023: A 67-Year-Old Man with Interstitial Lung Disease, Fever, and Myalgias	Hematocrit (%) 43.0 39.1 Hemoglobin (g/dl) 14.0 12.7 White-cell count (per ≈í¬∫l) 5770 3040 Differential count (per ≈í¬∫l) Neutrophils 4860 2800 Lymphocytes 210 160 Monocytes 570 30 Eosinophils 0 50 Basophils 00 50 0 Bands 0‚Äö√Ñ√¨100 80 0 Platelet count (per ≈í¬∫l) 225,000 59,000 Alkaline phosphatase (U/liter) 109 167 Alanine aminotransferase (U/liter) 48 76 Aspartate aminotransferase (U/liter) …	Human granulocytic anaplasmosis.	Anaplasmosis	Read the initial presentation of a medical case below and determine the final diagnosis. Assume that all of the relevant details from figures and tables have been explained in the text. When providing your rationale, USE STEP-BY-STEP DEDUCTION TO IDENTIFY THE CORRECT RESPONSE. After you provide your rationale, provide a single, specific diagnosis for the case in less than 10 words. Example Case: …	Read the initial presentation of a medical case below and determine the final diagnosis. Assume that all of the relevant details from figures and tables have been explained in the text. When providing your rationale, USE STEP BY STEP DEDUCTION TO CREATE A DIFFERENTIAL DIAGNOSIS AND THEN USE STEP BY STEP DEDUCTION TO DETERMINE THE CORRECT RESPONSE.. After you provide your rationale, provide a sing…	{ "id": "chatcmpl-7e1cOxjuJ699usSDy3dTs17g5aEo5", "object": "chat.completion", "created": 1689773696, "model": "gpt-4-0613", "choices": [ { "index": 0, "message": { "role": "assistant", "content": "Babesiosis. The patient lives in a rural area of New England, a region endemic for tick-borne diseases, and reported spending time outdoors and having mosquito bites. The patient's symptoms of fever, m…	{ "id": "chatcmpl-7hsi2fkebJ1BWj6FdFGIoHcq8mRem", "object": "chat.completion", "created": 1690692762, "model": "gpt-4-0613", "choices": [ { "index": 0, "message": { "role": "assistant", "content": "The patient's symptoms of fever, myalgias, and vomiting, along with his history of COVID-19 pneumonia and subsequent interstitial lung disease, suggest an infectious process. However, his negative test…	Babesiosis	N	{ "id": "chatcmpl-7hsieORxS6YSNpWIIu8gVORkiY3Fu", "object": "chat.completion", "created": 1690692800, "model": "gpt-4-0613", "choices": [ { "index": 0, "message": { "role": "assistant", "content": "The patient is a 67-year-old man with a history of COVID-19 pneumonia and subsequent organizing pneumonia, presenting with fever, myalgias, and vomiting. His symptoms started two days prior to admissio…	Anaplasmosis or Ehrlichiosis	Y
10.1056/NEJMcpc2201249	Case 4-2023: A 56-Year-Old Man with Abnormal Results on Liver Testing	Alanine aminotransferase (U/liter) 10‚Äö√Ñ√¨50 926 75 92 96 72 Aspartate aminotransferase (U/liter) 15‚Äö√Ñ√¨41 1254 116 130 167 108 Alkaline phosphatase (U/liter) 32‚Äö√Ñ√¨100 1152 479 585 456 427 ≈í‚â•-Glutamyltransferase (U/liter) 8‚Äö√Ñ√¨61 ‚Äö√Ñ√Æ ‚Äö√Ñ√Æ 362 ‚Äö√Ñ√Æ 8‚Äö√Ñ√¨61 419 Total bilirubin (mg/dl)‚Äö√Ñ‚Ä† 0.0‚Äö√Ñ√¨1.2 8.3 ‚Äö√Ñ√Æ 2.9 3.4 0.0‚Äö√Ñ√¨1.0 3.3 Direct bilirubin (mg/dl)‚Äö…	Primary biliary cholangitis with portopulmonary hypertension.	Primary biliary cholangitis.	Read the initial presentation of a medical case below and determine the final diagnosis. Assume that all of the relevant details from figures and tables have been explained in the text. When providing your rationale, USE STEP-BY-STEP DEDUCTION TO IDENTIFY THE CORRECT RESPONSE. After you provide your rationale, provide a single, specific diagnosis for the case in less than 10 words. Example Case: …	Read the initial presentation of a medical case below and determine the final diagnosis. Assume that all of the relevant details from figures and tables have been explained in the text. When providing your rationale, USE STEP BY STEP DEDUCTION TO CREATE A DIFFERENTIAL DIAGNOSIS AND THEN USE STEP BY STEP DEDUCTION TO DETERMINE THE CORRECT RESPONSE.. After you provide your rationale, provide a sing…	{ "id": "chatcmpl-7e1im738xU9GQtHUcHq1hLxknL6m8", "object": "chat.completion", "created": 1689774092, "model": "gpt-4-0613", "choices": [ { "index": 0, "message": { "role": "assistant", "content": "Primary Biliary Cholangitis (PBC). The patient's history of elevated liver enzymes, positive antimitochondrial antibodies, and the presence of spider angiomas are all indicative of PBC. The MRCP images…	{ "id": "chatcmpl-7hsjQy10HVu5w3ot1VfgVxCvcpAJN", "object": "chat.completion", "created": 1690692848, "model": "gpt-4-0613", "choices": [ { "index": 0, "message": { "role": "assistant", "content": "The patient has a history of alcohol and opioid use, which can both cause liver damage. He has elevated levels of liver enzymes, indicating liver damage. He also has a history of hepatitis C, which can…	Primary Biliary Cirrhosis	Y	{ "id": "chatcmpl-7hsk3rttnKWeurRVtfHt11QEd2mHp", "object": "chat.completion", "created": 1690692887, "model": "gpt-4-0613", "choices": [ { "index": 0, "message": { "role": "assistant", "content": "The patient is a 56-year-old man with a history of alcohol and opioid use who presents with abnormal liver function tests, including elevated levels of alanine aminotransferase, aspartate aminotransfer…	Primary Biliary Cirrhosis	Y
10.1056/NEJMcpc2211367	Case 3-2023: A 16-Year-Old Girl with Abdominal Pain and Bloody Diarrhea	Hemoglobin (g/dl) 9.8 8.8 Hematocrit (%) 31.4 27.6 Platelet count (per ≈í¬∫l) 188,000 67,000 White-cell count (per ≈í¬∫l) 450 ,000 10,690 13,490 Differential count (per ≈í¬∫l) Neutrophils 180 100 9000 10,020 Lymphocytes 1200‚Äö√Ñ√¨5200 1120 2290 Monocytes 20 00 360 780 Eosinophils 0‚Äö√Ñ√¨1000 100 140 Basophils 0 30 20 Prothrombin time (sec) 16.6 17.3 Prothrombin-time international normalized rat…	Catastrophic antiphospholipid syndrome.	Catastrophic antiphospholipid syndrome.	Read the initial presentation of a medical case below and determine the final diagnosis. Assume that all of the relevant details from figures and tables have been explained in the text. When providing your rationale, USE STEP-BY-STEP DEDUCTION TO IDENTIFY THE CORRECT RESPONSE. After you provide your rationale, provide a single, specific diagnosis for the case in less than 10 words. Example Case: …	Read the initial presentation of a medical case below and determine the final diagnosis. Assume that all of the relevant details from figures and tables have been explained in the text. When providing your rationale, USE STEP BY STEP DEDUCTION TO CREATE A DIFFERENTIAL DIAGNOSIS AND THEN USE STEP BY STEP DEDUCTION TO DETERMINE THE CORRECT RESPONSE.. After you provide your rationale, provide a sing…	{ "id": "chatcmpl-7e1pHkInzHj3ILUMiWCyIIGiG7D00", "object": "chat.completion", "created": 1689774495, "model": "gpt-4-0613", "choices": [ { "index": 0, "message": { "role": "assistant", "content": "The patient's symptoms of abdominal pain, bloody diarrhea, weight loss, and decreased appetite, along with the findings of esophageal ulcers and inflammation in the cardia, gastric fundus, and gastric …	{ "id": "chatcmpl-7hskjuGHMeqDzZdFh5j6WTLnwX1xY", "object": "chat.completion", "created": 1690692929, "model": "gpt-4-0613", "choices": [ { "index": 0, "message": { "role": "assistant", "content": "The patient presents with abdominal pain and bloody diarrhea, which are symptoms of gastrointestinal disease. The patient's history of exposure to farm animals and her symptoms suggest a possible zoono…	Vasculitis	N	{ "id": "chatcmpl-7hslMD5KmkUiFHD4V9qZHE0zqSrqT", "object": "chat.completion", "created": 1690692968, "model": "gpt-4-0613", "choices": [ { "index": 0, "message": { "role": "assistant", "content": "The patient is a 16-year-old girl presenting with abdominal pain, bloody diarrhea, weight loss, and decreased appetite. The differential diagnosis for this patient includes inflammatory bowel disease (…	Inflammatory bowel disease (specific subtype to be determined by biopsy results)	N
10.1056/NEJMcpc2201240	Case 2-2023: A 76-Year-Old Man with Dizziness and Altered Mental Status	Sodium (mmol/liter) 140 145 143 Potassium (mmol/liter) 4.3 3.0 3.6 Chloride (mmol/liter) 106 111 111 Carbon dioxide (mmol/liter) 15 15 16 Urea nitrogen (mg/dl) 19 18 20 Creatinine (mg/dl) 1.57 1.32 1.42 Glucose (mg/dl) 142 74 74 Calcium (mg/dl) 7.8 7.3 7.7 Albumin (g/dl) 3.8 3.8 3.5 Lactate (mmol/liter) 2.1 1.1 ‚Äö√Ñ√Æ High-sensitivity troponin T (ng/liter) 0‚Äö√Ñ√¨9 41 44 ‚Äö√Ñ√Æ Hemoglobin (g/d…	Chronic salicylate toxicity.	Salicylate toxicity	Read the initial presentation of a medical case below and determine the final diagnosis. Assume that all of the relevant details from figures and tables have been explained in the text. When providing your rationale, USE STEP-BY-STEP DEDUCTION TO IDENTIFY THE CORRECT RESPONSE. After you provide your rationale, provide a single, specific diagnosis for the case in less than 10 words. Example Case: …	Read the initial presentation of a medical case below and determine the final diagnosis. Assume that all of the relevant details from figures and tables have been explained in the text. When providing your rationale, USE STEP BY STEP DEDUCTION TO CREATE A DIFFERENTIAL DIAGNOSIS AND THEN USE STEP BY STEP DEDUCTION TO DETERMINE THE CORRECT RESPONSE.. After you provide your rationale, provide a sing…	{ "id": "chatcmpl-7e2zsjvvNGHdI88p1uswJrgvki4Wk", "object": "chat.completion", "created": 1689778996, "model": "gpt-4-0613", "choices": [ { "index": 0, "message": { "role": "assistant", "content": "Wernicke's Encephalopathy. The patient's history of alcoholism, combined with his symptoms of altered mental status, dizziness, and inability to recall recent events, are indicative of Wernicke's Encep…	{ "id": "chatcmpl-7hsm1cFmy5fabh4ElN2wGg8eMh4GS", "object": "chat.completion", "created": 1690693009, "model": "gpt-4-0613", "choices": [ { "index": 0, "message": { "role": "assistant", "content": "The patient's symptoms of dizziness, altered mental status, and deep breathing, along with the laboratory findings of elevated anion gap metabolic acidosis and elevated lactate levels, suggest a diagno…	Lactic Acidosis	N	{ "id": "chatcmpl-7hsmX2qqloIzM5HPX7YbkT33Zumhi", "object": "chat.completion", "created": 1690693041, "model": "gpt-4-0613", "choices": [ { "index": 0, "message": { "role": "assistant", "content": "The patient is a 76-year-old man presenting with dizziness, altered mental status, and shortness of breath. His medical history includes traumatic brain injury, post-traumatic stress disorder, seizure …	Suspected methanol or ethylene glycol poisoning	N
10.1056/NEJMcpc2211366	Case 1-2023: A 49-Year-Old Man with Hypokalemia and Paranoia	Hemoglobin (g/dl) 11.4 12.0 Hematocrit (%) 33.6 35.6 Platelet count (per ≈í¬∫l) 231,000 213,000 White-cell count (per ≈í¬∫l) 400 ,000 14,630 13,530 Differential count (per ≈í¬∫l) Neutrophils 12,200 12,050 Lymphocytes 1670 850 Monocytes 330 380 Eosinophils 0 0 Basophils 00 20 30 Sodium (mmol/liter) 135 142 Potassium (mmol/liter) 3.6‚Äö√Ñ√¨5.1 2.6 2.2 Chloride (mmol/liter) 98‚Äö√Ñ√¨107 90 94 Carbon…	Cushing‚Äö√Ñ√¥s syndrome due to ectopic secretion of adrenocorticotropic hormone from small-cell lung cancer.	Cushing’s syndrome due to ectopic secretion of adrenocorticotropic hormone from small-cell lung cancer.	Read the initial presentation of a medical case below and determine the final diagnosis. Assume that all of the relevant details from figures and tables have been explained in the text. When providing your rationale, USE STEP-BY-STEP DEDUCTION TO IDENTIFY THE CORRECT RESPONSE. After you provide your rationale, provide a single, specific diagnosis for the case in less than 10 words. Example Case: …	Read the initial presentation of a medical case below and determine the final diagnosis. Assume that all of the relevant details from figures and tables have been explained in the text. When providing your rationale, USE STEP BY STEP DEDUCTION TO CREATE A DIFFERENTIAL DIAGNOSIS AND THEN USE STEP BY STEP DEDUCTION TO DETERMINE THE CORRECT RESPONSE.. After you provide your rationale, provide a sing…	{ "id": "chatcmpl-7e36ewuwHxZGvPLywfWOcXfPoJP7Z", "object": "chat.completion", "created": 1689779416, "model": "gpt-4-0613", "choices": [ { "index": 0, "message": { "role": "assistant", "content": "Paraneoplastic syndrome secondary to small-cell lung cancer. \n\nThe patient's history of small-cell lung cancer, hypokalemia, and psychiatric symptoms suggest a paraneoplastic syndrome. Paraneoplastic…	{ "id": "chatcmpl-7hsnRFODs6YkWMPIKTbkHYsQKnfDh", "object": "chat.completion", "created": 1690693097, "model": "gpt-4-0613", "choices": [ { "index": 0, "message": { "role": "assistant", "content": "Ectopic Adrenocorticotropic Hormone (ACTH) Syndrome due to Small-Cell Lung Cancer. \n\nThe patient has a known diagnosis of small-cell lung cancer, which is known to be associated with paraneoplastic s…	Ectopic Adrenocorticotropic Hormone (ACTH) Syndrome due to Small-Cell Lung Cancer	Y	{ "id": "chatcmpl-7hso1f5hw2sql54hS0G1yrGtgTiiL", "object": "chat.completion", "created": 1690693133, "model": "gpt-4-0613", "choices": [ { "index": 0, "message": { "role": "assistant", "content": "The patient is a 49-year-old man with a history of small-cell lung cancer who presents with hypokalemia and paranoid thoughts. The differential diagnosis for this patient includes hyperaldosteronism, C…	Paraneoplastic syndrome due to small-cell lung cancer	Y
10.1056/NEJMcpc2211360	Case 40-2022: A 38-Year-Old Man with Exertional Chest Discomfort		Cardiac paraganglioma with a germline mutation in the gene encoding succinate dehydrogenase subunit C (SDHC).	Dopamine-secreting paraganglioma	Read the initial presentation of a medical case below and determine the final diagnosis. Assume that all of the relevant details from figures and tables have been explained in the text. When providing your rationale, USE STEP-BY-STEP DEDUCTION TO IDENTIFY THE CORRECT RESPONSE. After you provide your rationale, provide a single, specific diagnosis for the case in less than 10 words. Example Case: …	Read the initial presentation of a medical case below and determine the final diagnosis. Assume that all of the relevant details from figures and tables have been explained in the text. When providing your rationale, USE STEP BY STEP DEDUCTION TO CREATE A DIFFERENTIAL DIAGNOSIS AND THEN USE STEP BY STEP DEDUCTION TO DETERMINE THE CORRECT RESPONSE.. After you provide your rationale, provide a sing…	{ "id": "chatcmpl-7e3D77YXZaCsxhJlhqSQoFxYXYW0L", "object": "chat.completion", "created": 1689779817, "model": "gpt-4-0613", "choices": [ { "index": 0, "message": { "role": "assistant", "content": "The patient's history of exertional chest discomfort, abnormal ECG findings, and ST-segment depression during a stress test suggest a cardiac origin of his symptoms. The patient's symptoms of chest dis…	{ "id": "chatcmpl-7hsod3cK5bL1kJ7wEB3wCpLX6vbC8", "object": "chat.completion", "created": 1690693171, "model": "gpt-4-0613", "choices": [ { "index": 0, "message": { "role": "assistant", "content": "The patient's symptoms of exertional chest discomfort, history of anaphylaxis, and family history of colon cancer suggest a possible diagnosis of hereditary alpha tryptasemia syndrome (HATS). This cond…	Alpha Tryptasemia Syndrome (HATS)	N	{ "id": "chatcmpl-7hspBOraaAKSlEkPq6sXD2zpej1gp", "object": "chat.completion", "created": 1690693205, "model": "gpt-4-0613", "choices": [ { "index": 0, "message": { "role": "assistant", "content": "The patient is a 38-year-old man with a history of exercise-induced anaphylaxis and recent onset of exertional chest discomfort. The differential diagnosis for his symptoms includes coronary artery dis…	Unexplained exertional chest discomfort. Further diagnostic testing is needed to determine the cause	N
10.1056/NEJMcpc2211363	Case 39-2022: A 31-Year-Old Woman with Postpartum Abdominal Pain and Fever		Hepatic adenoma.	Hepatic adenoma.	Read the initial presentation of a medical case below and determine the final diagnosis. Assume that all of the relevant details from figures and tables have been explained in the text. When providing your rationale, USE STEP-BY-STEP DEDUCTION TO IDENTIFY THE CORRECT RESPONSE. After you provide your rationale, provide a single, specific diagnosis for the case in less than 10 words. Example Case: …	Read the initial presentation of a medical case below and determine the final diagnosis. Assume that all of the relevant details from figures and tables have been explained in the text. When providing your rationale, USE STEP BY STEP DEDUCTION TO CREATE A DIFFERENTIAL DIAGNOSIS AND THEN USE STEP BY STEP DEDUCTION TO DETERMINE THE CORRECT RESPONSE.. After you provide your rationale, provide a sing…	{ "id": "chatcmpl-7e3JOhGmqjBujupw4m5uVHV3jhBip", "object": "chat.completion", "created": 1689780206, "model": "gpt-4-0613", "choices": [ { "index": 0, "message": { "role": "assistant", "content": "Postpartum pyelonephritis and renal abscess. The patient's symptoms of fever, abdominal pain, and flank pain, along with her elevated white blood cell count, are consistent with an infection. The patie…	{ "id": "chatcmpl-7hspxBXLv253MzEh08X2TbAn4DwTc", "object": "chat.completion", "created": 1690693253, "model": "gpt-4-0613", "choices": [ { "index": 0, "message": { "role": "assistant", "content": "Postpartum pyelonephritis and renal abscess. The patient's symptoms of fever and left upper quadrant pain, along with her history of group B streptococcus infection and positive urine culture, suggest …	Postpartum pyelonephritis and renal abscess	N	{ "id": "chatcmpl-7hsqUXOLo7AbzLy7NH90iw2lrl1kX", "object": "chat.completion", "created": 1690693286, "model": "gpt-4-0613", "choices": [ { "index": 0, "message": { "role": "assistant", "content": "This is a 31-year-old woman who presents with abdominal pain and fever 15 days after the birth of her first child. She has a history of group B streptococcus infection during pregnancy, high-grade cerv…	Septic pelvic thrombophlebitis	N
10.1056/NEJMcpc2201250	Case 38-2022: A 21-Year-Old Woman with Fatigue and Weight Gain		Adrenocortical carcinoma.	Cortisol-secreting adrenal adenoma with subclinical Cushing’s syndrome; adrenocortical carcinoma cannot be ruled out.	Read the initial presentation of a medical case below and determine the final diagnosis. Assume that all of the relevant details from figures and tables have been explained in the text. When providing your rationale, USE STEP-BY-STEP DEDUCTION TO IDENTIFY THE CORRECT RESPONSE. After you provide your rationale, provide a single, specific diagnosis for the case in less than 10 words. Example Case: …	Read the initial presentation of a medical case below and determine the final diagnosis. Assume that all of the relevant details from figures and tables have been explained in the text. When providing your rationale, USE STEP BY STEP DEDUCTION TO CREATE A DIFFERENTIAL DIAGNOSIS AND THEN USE STEP BY STEP DEDUCTION TO DETERMINE THE CORRECT RESPONSE.. After you provide your rationale, provide a sing…	{ "id": "chatcmpl-7e3PiFSU9ObYCEy4cpaKaJmK0jaq6", "object": "chat.completion", "created": 1689780598, "model": "gpt-4-0613", "choices": [ { "index": 0, "message": { "role": "assistant", "content": "Cushing's Syndrome due to adrenal adenoma. \n\nThe patient's symptoms of weight gain, fatigue, and irritability, along with her history of hypothyroidism, suggest an endocrine disorder. The discovery o…	{ "id": "chatcmpl-7hsrC25icQqR4KtH0EkPdTykLYWA4", "object": "chat.completion", "created": 1690693330, "model": "gpt-4-0613", "choices": [ { "index": 0, "message": { "role": "assistant", "content": "Cushing's syndrome due to adrenal adenoma. \n\nThe patient's symptoms of weight gain, fatigue, and irritability, along with her history of hypothyroidism, suggest an endocrine disorder. The imaging stu…	Cushing's syndrome	Y	{ "id": "chatcmpl-7hsrpDkFuYiI8YhgjI2r3mDEyBwsf", "object": "chat.completion", "created": 1690693369, "model": "gpt-4-0613", "choices": [ { "index": 0, "message": { "role": "assistant", "content": "The patient is a 21-year-old woman presenting with fatigue, weight gain, and abdominal pain. She has a history of hypothyroidism, anxiety, irritable bowel syndrome, and migraines. She has a levonorgest…	Adrenal adenoma	N
10.1056/NEJMcpc2211357	Case 37-2022: A 55-Year-Old Man with Fatigue, Weight Loss, and Pulmonary Nodules	White-cell count (per ≈í¬∫l) 7490 3570 Differential count (per ≈í¬∫l) Neutrophils 6880 3380 Lymphocytes 100‚Äö√Ñ√¨4800 190 120 Monocytes 300 60 Eosinophils 10 ‚Äö√Ñ√Æ Basophils 00 20 ‚Äö√Ñ√Æ Sodium (mmol/liter) 133 132 Potassium (mmol/liter) 4.5 5.4 Chloride (mmol/liter) 93 95 Carbon dioxide (mmol/liter) 17 15 Urea nitrogen (mg/dl) 33 95 Creatinine (mg/dl) 2.31 5.05 Glucose (mg/dl) 74‚Äö√Ñ√¨106 1…	Disseminated Mycobacterium tuberculosis infection.	Mycobacterium tuberculosis infection (most likely donor-derived infection).	Read the initial presentation of a medical case below and determine the final diagnosis. Assume that all of the relevant details from figures and tables have been explained in the text. When providing your rationale, USE STEP-BY-STEP DEDUCTION TO IDENTIFY THE CORRECT RESPONSE. After you provide your rationale, provide a single, specific diagnosis for the case in less than 10 words. Example Case: …	Read the initial presentation of a medical case below and determine the final diagnosis. Assume that all of the relevant details from figures and tables have been explained in the text. When providing your rationale, USE STEP BY STEP DEDUCTION TO CREATE A DIFFERENTIAL DIAGNOSIS AND THEN USE STEP BY STEP DEDUCTION TO DETERMINE THE CORRECT RESPONSE.. After you provide your rationale, provide a sing…	{ "id": "chatcmpl-7e3W08HXXe8kP5NenLFm7NQRzOyYi", "object": "chat.completion", "created": 1689780988, "model": "gpt-4-0613", "choices": [ { "index": 0, "message": { "role": "assistant", "content": "Disseminated tuberculosis in a kidney transplant recipient. \n\nThe patient's history of kidney transplantation and immunosuppressive therapy puts him at risk for opportunistic infections. His symptoms…	{ "id": "chatcmpl-7hssc1fykLhgWeqKFwodD1ajjNs9F", "object": "chat.completion", "created": 1690693418, "model": "gpt-4-0613", "choices": [ { "index": 0, "message": { "role": "assistant", "content": "The patient is a 55-year-old man who had a kidney transplant 7 months ago and is now presenting with fatigue, weight loss, and new pulmonary nodules. He has a history of sarcoidosis and end-stage kidne…	Sarcoidosis flare	N	{ "id": "chatcmpl-7hstFnAj9WR23USG0EKu6uAkYv5is", "object": "chat.completion", "created": 1690693457, "model": "gpt-4-0613", "choices": [ { "index": 0, "message": { "role": "assistant", "content": "This is a 55-year-old man with a history of kidney transplantation who presents with fatigue, weight loss, and new pulmonary nodules. His symptoms include severe fatigue, generalized weakness, abdomina…	Disseminated tuberculosis or fungal infection in a post-transplant patient	Y
10.1056/NEJMcpc2211355	Case 36-2022: A 30-Year-Old Woman with Decreased Vision and Headache		Meningioma, meningothelial type, World Health Organization grade 1.	Optic nerve tumor, either optic nerve sheath meningioma or optic nerve glioma.	Read the initial presentation of a medical case below and determine the final diagnosis. Assume that all of the relevant details from figures and tables have been explained in the text. When providing your rationale, USE STEP-BY-STEP DEDUCTION TO IDENTIFY THE CORRECT RESPONSE. After you provide your rationale, provide a single, specific diagnosis for the case in less than 10 words. Example Case: …	Read the initial presentation of a medical case below and determine the final diagnosis. Assume that all of the relevant details from figures and tables have been explained in the text. When providing your rationale, USE STEP BY STEP DEDUCTION TO CREATE A DIFFERENTIAL DIAGNOSIS AND THEN USE STEP BY STEP DEDUCTION TO DETERMINE THE CORRECT RESPONSE.. After you provide your rationale, provide a sing…	{ "id": "chatcmpl-7e3by4YqyLHVexStywd9PLLdj5Nyx", "object": "chat.completion", "created": 1689781358, "model": "gpt-4-0613", "choices": [ { "index": 0, "message": { "role": "assistant", "content": "Optic nerve sheath meningioma. The patient's symptoms of monocular vision loss, along with the MRI findings of fusiform enlargement of the intraorbital right optic nerve with associated enhancement, ar…	{ "id": "chatcmpl-7hstxDvkHv7mZDtJMD91gBfhIYWuO", "object": "chat.completion", "created": 1690693501, "model": "gpt-4-0613", "choices": [ { "index": 0, "message": { "role": "assistant", "content": "The patient presents with monocular vision loss, headache, and a swollen optic disk in the right eye. The MRI shows enlargement of the intraorbital right optic nerve. The patient was initially treated …	Optic nerve sheath meningioma (ONSM)	Y	{ "id": "chatcmpl-7hsuXm53U3hQfQvJtvHJmzePc54V1", "object": "chat.completion", "created": 1690693537, "model": "gpt-4-0613", "choices": [ { "index": 0, "message": { "role": "assistant", "content": "The patient is a 30-year-old woman presenting with monocular vision loss in the right eye, headache, and soreness in the right eye. The differential diagnosis for this patient includes optic neuritis, …	Chronic Relapsing Inflammatory Optic Neuropathy (CRION)	N
10.1056/NEJMcpc2211354	Case 35-2022: A 60-Year-Old Man with Progressive Dyspnea, Neck Swelling, and a Lung Mass	Hemoglobin (g/dl) 13.0‚Äö√Ñ√¨17.5 11.8 12.3 Hematocrit (%) 39.0‚Äö√Ñ√¨53.0 35.5 36.6 White-cell count (per ≈í¬∫l) 400 ,000 10,500 11,560 Platelet count (per ≈í¬∫l) 342,000 353,000 Sodium (mmol/liter) 137‚Äö√Ñ√¨146 129 132 Potassium (mmol/liter) 3.6‚Äö√Ñ√¨5.2 4.5 3.9 Chloride (mmol/liter) 98‚Äö√Ñ√¨110 94 98 Carbon dioxide (mmol/liter) 21‚Äö√Ñ√¨32 29 24 Urea nitrogen (mg/dl) 8‚Äö√Ñ√¨23 12 4 Creatin…	Poorly differentiated adenocarcinoma of the lung complicated by superior vena cava syndrome.	Poorly differentiated adenocarcinoma of the lung complicated by superior vena cava syndrome.	Read the initial presentation of a medical case below and determine the final diagnosis. Assume that all of the relevant details from figures and tables have been explained in the text. When providing your rationale, USE STEP-BY-STEP DEDUCTION TO IDENTIFY THE CORRECT RESPONSE. After you provide your rationale, provide a single, specific diagnosis for the case in less than 10 words. Example Case: …	Read the initial presentation of a medical case below and determine the final diagnosis. Assume that all of the relevant details from figures and tables have been explained in the text. When providing your rationale, USE STEP BY STEP DEDUCTION TO CREATE A DIFFERENTIAL DIAGNOSIS AND THEN USE STEP BY STEP DEDUCTION TO DETERMINE THE CORRECT RESPONSE.. After you provide your rationale, provide a sing…	{ "id": "chatcmpl-7e9i4tzs63XVhd3NmZ4DS5C9DxMW4", "object": "chat.completion", "created": 1689804800, "model": "gpt-4-0613", "choices": [ { "index": 0, "message": { "role": "assistant", "content": "The patient presents with a history of smoking, dyspnea, cough, neck swelling, and a lung mass. The CT scan revealed a mass in the hilar region of the right upper lobe with mass effect on the right mai…	{ "id": "chatcmpl-7hsvL3n3WUF83VUmIMUOyGLVmk1IC", "object": "chat.completion", "created": 1690693587, "model": "gpt-4-0613", "choices": [ { "index": 0, "message": { "role": "assistant", "content": "The patient's symptoms of dyspnea, cough, neck swelling, and a lung mass, along with his history of heavy smoking, suggest a lung-related issue. The CT scan revealed a mass in the right upper lobe of t…	lung adenocarcinoma	Y	{ "id": "chatcmpl-7hsvrTfPmTimgmJ3kaceo9nD72D20", "object": "chat.completion", "created": 1690693619, "model": "gpt-4-0613", "choices": [ { "index": 0, "message": { "role": "assistant", "content": "The patient is a 60-year-old man with a history of heavy smoking who presents with new dyspnea, cough, neck swelling, and a lung mass. He also reports weight loss, anorexia, hoarse voice, and dizziness…	Non-small cell lung cancer (NSCLC	Y
10.1056/NEJMcpc2115857	Case 34-2022: A 57-Year-Old Woman with Covid-19 and Delusions		Cotard‚Äö√Ñ√¥s syndrome, catatonia, depression, and seizure after coronavirus disease 2019.	Cotard’s syndrome, catatonia, and depression after coronavirus disease 2019.	Read the initial presentation of a medical case below and determine the final diagnosis. Assume that all of the relevant details from figures and tables have been explained in the text. When providing your rationale, USE STEP-BY-STEP DEDUCTION TO IDENTIFY THE CORRECT RESPONSE. After you provide your rationale, provide a single, specific diagnosis for the case in less than 10 words. Example Case: …	Read the initial presentation of a medical case below and determine the final diagnosis. Assume that all of the relevant details from figures and tables have been explained in the text. When providing your rationale, USE STEP BY STEP DEDUCTION TO CREATE A DIFFERENTIAL DIAGNOSIS AND THEN USE STEP BY STEP DEDUCTION TO DETERMINE THE CORRECT RESPONSE.. After you provide your rationale, provide a sing…	{ "id": "chatcmpl-7e9pyxzFcNPFeom81gTH19Zls3WoI", "object": "chat.completion", "created": 1689805290, "model": "gpt-4-0613", "choices": [ { "index": 0, "message": { "role": "assistant", "content": "Cotard's Syndrome. The patient's belief that she is dead, along with her belief that others around her are also dead, are characteristic of Cotard's Syndrome. This condition is a rare mental disorder i…	{ "id": "chatcmpl-7hswbx7E7OTrTDnSG1wXIpflrHpyc", "object": "chat.completion", "created": 1690693665, "model": "gpt-4-0613", "choices": [ { "index": 0, "message": { "role": "assistant", "content": "Cotard's Syndrome. The patient's delusions of being dead, not existing, and not being real, along with her belief that others around her are also dead, are characteristic of Cotard's Syndrome. This con…	Cotard's Syndrome	Y	{ "id": "chatcmpl-7hsx841saVfNoQX7Zi78vj0ZahhLJ", "object": "chat.completion", "created": 1690693698, "model": "gpt-4-0613", "choices": [ { "index": 0, "message": { "role": "assistant", "content": "Cotard's Syndrome. \n\nThis patient presents with a history of major depressive disorder and recent COVID-19 infection. She has delusions of being dead and believes that others around her are also dead…	Cotard's Syndrome	Y
10.1056/NEJMcpc2201235	Case 33-2022: An 11-Year-Old Girl with Redness of the Eyes	Hemoglobin (g/dl) 11.3‚Äö√Ñ√¨13.4 ‚Äö√Ñ√Æ 10.2 Hematocrit (%) 32.3‚Äö√Ñ√¨38.3 34.0 31.3 Platelet count (per ≈í¬∫l) 187,00 76,000 175,000 233,000 White-cell count (per ≈í¬∫l) 5410‚Äö√Ñ√¨9700 5600 4690 Differential count (per ≈í¬∫l) Neutrophils 2580‚Äö√Ñ√¨5950 ‚Äö√Ñ√Æ 2960 Lymphocytes 123 760 ‚Äö√Ñ√Æ 900 Monocytes 19 10 ‚Äö√Ñ√Æ 610 Eosinophils 40‚Äö√Ñ√¨190 ‚Äö√Ñ√Æ 160 Basophils 10‚Äö√Ñ√¨50 ‚Äö√Ñ√Æ …	Sarcoidosis.	Sarcoidosis or tuberculosis.	Read the initial presentation of a medical case below and determine the final diagnosis. Assume that all of the relevant details from figures and tables have been explained in the text. When providing your rationale, USE STEP-BY-STEP DEDUCTION TO IDENTIFY THE CORRECT RESPONSE. After you provide your rationale, provide a single, specific diagnosis for the case in less than 10 words. Example Case: …	Read the initial presentation of a medical case below and determine the final diagnosis. Assume that all of the relevant details from figures and tables have been explained in the text. When providing your rationale, USE STEP BY STEP DEDUCTION TO CREATE A DIFFERENTIAL DIAGNOSIS AND THEN USE STEP BY STEP DEDUCTION TO DETERMINE THE CORRECT RESPONSE.. After you provide your rationale, provide a sing…	{ "id": "chatcmpl-7e9x4A5D79UfFEuuFXcNMmJWvj9Mf", "object": "chat.completion", "created": 1689805730, "model": "gpt-4-0613", "choices": [ { "index": 0, "message": { "role": "assistant", "content": "Tuberculosis-associated uveitis. The patient's symptoms of persistent eye redness, swelling of the eyelids, and white cells in the anterior chamber of both eyes are indicative of uveitis. The patient's…	{ "id": "chatcmpl-7hsxlpSbCaolJeDGR4urmBNrvtayK", "object": "chat.completion", "created": 1690693737, "model": "gpt-4-0613", "choices": [ { "index": 0, "message": { "role": "assistant", "content": "Sarcoidosis. The patient's symptoms of persistent eye redness, swelling of the eyelids, and white cells in the anterior chamber of both eyes are indicative of uveitis, an inflammation of the uvea, the …	Sarcoidosis	Y	{ "id": "chatcmpl-7hsyMsAxWKz8qkARaOKpXShLflk2q", "object": "chat.completion", "created": 1690693774, "model": "gpt-4-0613", "choices": [ { "index": 0, "message": { "role": "assistant", "content": "This is an 11-year-old girl who presents with persistent redness of the eyes, swelling of the eyelids, and white cells in the anterior chamber of both eyes. These findings suggest an inflammatory proce…	Tuberculosis Uveitis	Y
10.1056/NEJMcpc2201245	Case 32-2022: A 76-Year-Old Man with Postoperative Cardiogenic Shock and Diffuse Rash	Hemoglobin (g/dl) 14.3 12.2 10.7 10.1 ‚Äö√Ñ√Æ 8.4 Hematocrit (%) 43.2 37.1 32.2 30.0 ‚Äö√Ñ√Æ 26.5 White-cell count (per ≈í¬∫l) 6280 4700 11,730 9970 ‚Äö√Ñ√Æ 10,340 Differential count (per ≈í¬∫l) Neutrophils 1100‚Äö√Ñ√¨7700 3860 2860 ‚Äö√Ñ√Æ 6540 ‚Äö√Ñ√Æ 6670 Lymphocytes 1090 650 ‚Äö√Ñ√Æ 520 ‚Äö√Ñ√Æ 620 Monocytes 810 550 ‚Äö√Ñ√Æ 910 ‚Äö√Ñ√Æ 500 Eosinophils 400 590 ‚Äö√Ñ√Æ 1720 ‚Äö√Ñ√Æ 2450 Platele…	Eosinophilic myocarditis and drug reaction with eosinophilia and systemic symptoms (DRESS).	Drug reaction with eosinophilia and systemic symptoms complicated by eosinophilic myocarditis.	Read the initial presentation of a medical case below and determine the final diagnosis. Assume that all of the relevant details from figures and tables have been explained in the text. When providing your rationale, USE STEP-BY-STEP DEDUCTION TO IDENTIFY THE CORRECT RESPONSE. After you provide your rationale, provide a single, specific diagnosis for the case in less than 10 words. Example Case: …	Read the initial presentation of a medical case below and determine the final diagnosis. Assume that all of the relevant details from figures and tables have been explained in the text. When providing your rationale, USE STEP BY STEP DEDUCTION TO CREATE A DIFFERENTIAL DIAGNOSIS AND THEN USE STEP BY STEP DEDUCTION TO DETERMINE THE CORRECT RESPONSE.. After you provide your rationale, provide a sing…	{ "id": "chatcmpl-7eA4RqIoBUoJwL7ZeH1PaSsGiZpQx", "object": "chat.completion", "created": 1689806187, "model": "gpt-4-0613", "choices": [ { "index": 0, "message": { "role": "assistant", "content": "Dressler's syndrome. The patient's symptoms of fatigue, weakness, and edema, along with the presence of a new rash and history of recent cardiac surgery, suggest a post-cardiac injury syndrome. Dressle…	{ "id": "chatcmpl-7hsz0cOaxAzbNi3KlKfuFXJEAvo0v", "object": "chat.completion", "created": 1690693814, "model": "gpt-4-0613", "choices": [ { "index": 0, "message": { "role": "assistant", "content": "Dressler syndrome. The patient's symptoms of fatigue, anorexia, and generalized weakness, along with the presence of a new rash, are consistent with Dressler syndrome, a form of pericarditis that can o…	Dressler syndrome	N	{ "id": "chatcmpl-7hszYBsclI1QSODvvK1Xu98Ge7FnE", "object": "chat.completion", "created": 1690693848, "model": "gpt-4-0613", "choices": [ { "index": 0, "message": { "role": "assistant", "content": "This is a 76-year-old man with a history of hypertension, right bundle-branch block, hypothyroidism, and prostatism, as well as atrial fibrillation, who presented with persistent postoperative cardioge…	The most likely diagnosis is cardiogenic shock due to mechanical complication of mitral valve replacement surgery	N
10.1056/NEJMcpc2201239	Case 31-2022: A 72-Year-Old Man with Heartburn, Nausea, and Inability to Eat	Sodium (mmol/liter) 13 6 138 Potassium (mmol/liter) 3.4 Chloride (mmol/liter) 93 Carbon dioxide (mmol/liter) 33 Urea nitrogen (mg/dl) 27 Creatinine (mg/dl) 0.93 Glucose (mg/dl) 110 Calcium (mg/dl) 9.6 Magnesium (mg/dl) 2.1 Phosphorus (mg/dl) 3.3 Prealbumin (mg/dl) 2 22 Albumin (g/dl) 3.8 Globulin (g/dl) 3.6 Total protein (g/dl) 6. .3 7.4 Direct bilirubin (mg/dl) 0. 0.2 Total bilirubin (mg/dl) 0.0…	Linitis plastica (invasive gastric adenocarcinoma).	Linitis plastica (invasive gastric adenocarcinoma).	Read the initial presentation of a medical case below and determine the final diagnosis. Assume that all of the relevant details from figures and tables have been explained in the text. When providing your rationale, USE STEP-BY-STEP DEDUCTION TO IDENTIFY THE CORRECT RESPONSE. After you provide your rationale, provide a single, specific diagnosis for the case in less than 10 words. Example Case: …	Read the initial presentation of a medical case below and determine the final diagnosis. Assume that all of the relevant details from figures and tables have been explained in the text. When providing your rationale, USE STEP BY STEP DEDUCTION TO CREATE A DIFFERENTIAL DIAGNOSIS AND THEN USE STEP BY STEP DEDUCTION TO DETERMINE THE CORRECT RESPONSE.. After you provide your rationale, provide a sing…	{ "id": "chatcmpl-7eAC4BjBLaNn5fTDqYv1Fefnwwplt", "object": "chat.completion", "created": 1689806660, "model": "gpt-4-0613", "choices": [ { "index": 0, "message": { "role": "assistant", "content": "The patient's symptoms of heartburn, nausea, inability to eat solid and liquid food, and significant weight loss, along with the history of gastroesophageal reflux disease, suggest a gastrointestinal d…	{ "id": "chatcmpl-7ht0ENtFsH1QxHiJaP88iJDQvw1HH", "object": "chat.completion", "created": 1690693890, "model": "gpt-4-0613", "choices": [ { "index": 0, "message": { "role": "assistant", "content": "The patient has a history of gastroesophageal reflux disease and has been experiencing heartburn, nausea, and difficulty eating solid and liquid food. Despite treatment, his symptoms have worsened. A s…	Gastric cancer	Y	{ "id": "chatcmpl-7ht0mbshlnWWc7jBPTk7QSi5o4CKW", "object": "chat.completion", "created": 1690693924, "model": "gpt-4-0613", "choices": [ { "index": 0, "message": { "role": "assistant", "content": "The patient is a 72-year-old man with a history of gastroesophageal reflux disease who presents with heartburn, nausea, and the inability to eat solid and liquid food. He has lost significant weight ov…	Gastric cancer with possible metastases to the lungs and liver	Y
10.1056/NEJMcpc2201243	Case 30-2022: A Newborn Girl with Hypoglycemia	Hemoglobin (g/dl) 14.5‚Äö√Ñ√¨22.5 17.2 Hematocrit (%) 45.0‚Äö√Ñ√¨67.0 51.2 Platelet count (per ≈í¬∫l) 95,000 White-cell count (per ≈í¬∫l) 940 4,000 8630 Reticulocytes (%) 2.1‚Äö√Ñ√¨4.8 7.0 Haptoglobin (mg/dl) 3 00 Sodium (mmol/liter) 142 Potassium (mmol/liter) 3.7 Chloride (mmol/liter) 98‚Äö√Ñ√¨106 109 Carbon dioxide (mmol/liter) 22‚Äö√Ñ√¨27 21 Urea nitrogen (mg/dl) 5‚Äö√Ñ√¨20 6 Creatinine (mg/dl…	Neonatal hypoglycemia due to biologically active teratoma and the Sotos syndrome.	Sacrococcygeal teratoma with neural and pancreatic elements.	Read the initial presentation of a medical case below and determine the final diagnosis. Assume that all of the relevant details from figures and tables have been explained in the text. When providing your rationale, USE STEP-BY-STEP DEDUCTION TO IDENTIFY THE CORRECT RESPONSE. After you provide your rationale, provide a single, specific diagnosis for the case in less than 10 words. Example Case: …	Read the initial presentation of a medical case below and determine the final diagnosis. Assume that all of the relevant details from figures and tables have been explained in the text. When providing your rationale, USE STEP BY STEP DEDUCTION TO CREATE A DIFFERENTIAL DIAGNOSIS AND THEN USE STEP BY STEP DEDUCTION TO DETERMINE THE CORRECT RESPONSE.. After you provide your rationale, provide a sing…	{ "id": "chatcmpl-7eAJv9GDRW7HhjDDFbqk4wHCDVaDl", "object": "chat.completion", "created": 1689807147, "model": "gpt-4-0613", "choices": [ { "index": 0, "message": { "role": "assistant", "content": "Congenital hyperinsulinism. The newborn girl presented with persistent hypoglycemia despite high glucose infusion rates and feeding, which is a key symptom of congenital hyperinsulinism. The condition …	{ "id": "chatcmpl-7ht1TbGBOH7Bu5YjeF2cuw8eE0DVB", "object": "chat.completion", "created": 1690693967, "model": "gpt-4-0613", "choices": [ { "index": 0, "message": { "role": "assistant", "content": "The newborn girl presented with hypoglycemia that was resistant to high glucose infusion rates and enteral feeding. She also had a large solid-cystic mass anterior to the sacrum, with the rectum passin…	sacrococcygeal teratoma	N	{ "id": "chatcmpl-7ht23pLZuBBkMvMw1pJsIl6Fq2Np8", "object": "chat.completion", "created": 1690694003, "model": "gpt-4-0613", "choices": [ { "index": 0, "message": { "role": "assistant", "content": "This is a newborn girl who presents with hypoglycemia and a presacral solid-cystic mass. The differential diagnosis for this patient includes sacrococcygeal teratoma, anterior meningocele, and sacral c…	sacrococcygeal teratoma	N
10.1056/NEJMcpc2201236	Case 29-2022: A 33-Year-Old Man with Chronic Diarrhea and Autoimmune Enteropathy	Hemoglobin (g/dl) 17.9 Hematocrit (%) 53.9 Platelet count (per ≈í¬∫l) 244,000 White-cell count (per ≈í¬∫l) 13,680 Differential count (per ≈í¬∫l) Neutrophils 10,670 Lymphocytes 1560 Monocytes 1130 Eosinophils 80 Basophils 00 70 Sodium (mmol/liter) 142 Potassium (mmol/liter) 3.8 Chloride (mmol/liter) 107 Carbon dioxide (mmol/liter) 21 Anion gap (mmol/liter) 14 Urea nitrogen (mg/dl) 14 Creatinine (m…	Immune dysregulation, polyendocrinopathy, enteropathy, X-linked (IPEX) syndrome.	Inborn error of immunity.	Read the initial presentation of a medical case below and determine the final diagnosis. Assume that all of the relevant details from figures and tables have been explained in the text. When providing your rationale, USE STEP-BY-STEP DEDUCTION TO IDENTIFY THE CORRECT RESPONSE. After you provide your rationale, provide a single, specific diagnosis for the case in less than 10 words. Example Case: …	Read the initial presentation of a medical case below and determine the final diagnosis. Assume that all of the relevant details from figures and tables have been explained in the text. When providing your rationale, USE STEP BY STEP DEDUCTION TO CREATE A DIFFERENTIAL DIAGNOSIS AND THEN USE STEP BY STEP DEDUCTION TO DETERMINE THE CORRECT RESPONSE.. After you provide your rationale, provide a sing…	{ "id": "chatcmpl-7eARSJNDsh6cxiDxaBIOhqr5i4Ya6", "object": "chat.completion", "created": 1689807614, "model": "gpt-4-0613", "choices": [ { "index": 0, "message": { "role": "assistant", "content": "Autoimmune polyendocrine syndrome type 1 (APS-1) is the most likely diagnosis. The patient's history of chronic diarrhea, autoimmune enteropathy, nephrotic syndrome, and eczema, along with the presence…	{ "id": "chatcmpl-7ht2frbXAKu7enZ11YbHNKsQNP491", "object": "chat.completion", "created": 1690694041, "model": "gpt-4-0613", "choices": [ { "index": 0, "message": { "role": "assistant", "content": "Autoimmune enteropathy with membranous glomerulonephritis. The patient has a history of chronic diarrhea and nephrotic syndrome since infancy. The diarrhea did not respond to dietary changes, suggestin…	Autoimmune enteropathy with membranous glomerulonephritis	N	{ "id": "chatcmpl-7ht3BDeXt6V74zEWRclxApjgMGUWc", "object": "chat.completion", "created": 1690694073, "model": "gpt-4-0613", "choices": [ { "index": 0, "message": { "role": "assistant", "content": "The patient is a 33-year-old man with a history of chronic diarrhea, failure to thrive, and nephrotic syndrome since infancy. He has been diagnosed with autoimmune enteropathy and has had recurrent epi…	Autoimmune enteropathy	N
10.1056/NEJMcpc2100271	Case 28-2022: A 59-Year-Old Man with Headache and Progressive Neurologic Dysfunction		Granulomatosis with polyangiitis.	Granulomatosis with polyangiitis.	Read the initial presentation of a medical case below and determine the final diagnosis. Assume that all of the relevant details from figures and tables have been explained in the text. When providing your rationale, USE STEP-BY-STEP DEDUCTION TO IDENTIFY THE CORRECT RESPONSE. After you provide your rationale, provide a single, specific diagnosis for the case in less than 10 words. Example Case: …	Read the initial presentation of a medical case below and determine the final diagnosis. Assume that all of the relevant details from figures and tables have been explained in the text. When providing your rationale, USE STEP BY STEP DEDUCTION TO CREATE A DIFFERENTIAL DIAGNOSIS AND THEN USE STEP BY STEP DEDUCTION TO DETERMINE THE CORRECT RESPONSE.. After you provide your rationale, provide a sing…	{ "id": "chatcmpl-7eAYqDo8CqbYAp9RTLe9eLlwXGWKR", "object": "chat.completion", "created": 1689808072, "model": "gpt-4-0613", "choices": [ { "index": 0, "message": { "role": "assistant", "content": "IgG4-related disease. The patient's symptoms of fever, night sweats, sinus and facial pain, headache, jaw soreness, scalp tenderness, and hip and shoulder stiffness, along with the findings of abnormal…	{ "id": "chatcmpl-7ht3oVQM3mPC0jNHGYqBLQ13lK5Ws", "object": "chat.completion", "created": 1690694112, "model": "gpt-4-0613", "choices": [ { "index": 0, "message": { "role": "assistant", "content": "IgG4-related disease. The patient's symptoms of fever, night sweats, sinus and facial pain, headache, jaw soreness, scalp tenderness, and hip and shoulder stiffness, along with the lab findings of elev…	IgG4-related disease	N	{ "id": "chatcmpl-7ht4NE0RaLN2t4IuWJSEPP6ynZwzL", "object": "chat.completion", "created": 1690694147, "model": "gpt-4-0613", "choices": [ { "index": 0, "message": { "role": "assistant", "content": "The patient is a 59-year-old man presenting with headache, progressive neurologic dysfunction, fever, myalgias, night sweats, and sinus and facial pain. He also reports weight loss, double vision, and …	IgG4-related disease	N
10.1056/NEJMcpc2201246	Case 27-2022: A 32-Year-Old Man with Confusion, Headache, and Fever	Hemoglobin (g/dl) 14.5 Hematocrit (%) 44.2 Mean corpuscular volume (fl) 91.3 White-cell count (per ≈í¬∫l) 11,760 Differential count (per ≈í¬∫l) Neutrophils 9430 Lymphocytes 1100 Monocytes 1080 Eosinophils 800 Basophils 00 300 Platelet count (per ≈í¬∫l) 208,000 Human immunodeficiency virus type 1 and type 2 antibody and antigen Nonreactive Nonreactive Treponemal antibody Nonreactive Nonreactive Cr…	Encephalitis due to Beh‚àö√üet‚Äö√Ñ√¥s disease.	Neuro-Behçet’s disease.	Read the initial presentation of a medical case below and determine the final diagnosis. Assume that all of the relevant details from figures and tables have been explained in the text. When providing your rationale, USE STEP-BY-STEP DEDUCTION TO IDENTIFY THE CORRECT RESPONSE. After you provide your rationale, provide a single, specific diagnosis for the case in less than 10 words. Example Case: …	Read the initial presentation of a medical case below and determine the final diagnosis. Assume that all of the relevant details from figures and tables have been explained in the text. When providing your rationale, USE STEP BY STEP DEDUCTION TO CREATE A DIFFERENTIAL DIAGNOSIS AND THEN USE STEP BY STEP DEDUCTION TO DETERMINE THE CORRECT RESPONSE.. After you provide your rationale, provide a sing…	{ "id": "chatcmpl-7eAhPRRqmcpwYHXt5NrCLzpe0wrYp", "object": "chat.completion", "created": 1689808603, "model": "gpt-4-0613", "choices": [ { "index": 0, "message": { "role": "assistant", "content": "Neuro-Behcet's disease\n\nThe patient's history of Behcet's disease, combined with new neurological symptoms such as confusion, headache, and neck stiffness, suggest a neurological manifestation of his…	{ "id": "chatcmpl-7ht55e4vggnPj5FoceVpiv4zvvUE2", "object": "chat.completion", "created": 1690694191, "model": "gpt-4-0613", "choices": [ { "index": 0, "message": { "role": "assistant", "content": "Neuro-Behcet's disease\n\nThe patient's history of Behcet's disease, along with new onset confusion, headache, and fever, suggest a neurological manifestation of his underlying condition. Behcet's dise…	Neuro-Behcet's disease	Y	{ "id": "chatcmpl-7ht5cIscORmPAsxTL1AwSFjdn2HCh", "object": "chat.completion", "created": 1690694224, "model": "gpt-4-0613", "choices": [ { "index": 0, "message": { "role": "assistant", "content": "The patient is a 32-year-old male with a history of Beh\u00e7et\u2019s disease presenting with confusion, headache, neck stiffness, and fever. The differential diagnosis for this patient includes menin…	Neuro-Behcet's disease	Y
10.1056/NEJMcpc2201247	Case 26-2022: A 48-Year-Old Woman with Cystic Lung Disease	Hemoglobin (g/dl) 11.0‚Äö√Ñ√¨16.0 12.9 11.5 Hematocrit (%) 34.0‚Äö√Ñ√¨45.0 38.5 35.1 Platelet count (per ≈í¬∫l) 413,000 390,000 White-cell count (per ≈í¬∫l) 12,800 11,560 Differential count (per ≈í¬∫l) Neutrophils 1500‚Äö√Ñ√¨7800 10,200 7660 Lymphocytes 1400 2570 Monocytes 00 1000 1070 Eosinophils 100 150 Total protein (g/dl) 6.4‚Äö√Ñ√¨8.3 6.7 6. .3 6.4 Albumin (g/dl) 4. 3.6 3.3 Alkaline phosphat…	Langerhans-cell histiocytosis of the lung and liver.	Langerhans-cell histiocytosis of the lung and liver.	Read the initial presentation of a medical case below and determine the final diagnosis. Assume that all of the relevant details from figures and tables have been explained in the text. When providing your rationale, USE STEP-BY-STEP DEDUCTION TO IDENTIFY THE CORRECT RESPONSE. After you provide your rationale, provide a single, specific diagnosis for the case in less than 10 words. Example Case: …	Read the initial presentation of a medical case below and determine the final diagnosis. Assume that all of the relevant details from figures and tables have been explained in the text. When providing your rationale, USE STEP BY STEP DEDUCTION TO CREATE A DIFFERENTIAL DIAGNOSIS AND THEN USE STEP BY STEP DEDUCTION TO DETERMINE THE CORRECT RESPONSE.. After you provide your rationale, provide a sing…	{ "id": "chatcmpl-7eAod3bs01bg5Btsub8sQEsRRDwUd", "object": "chat.completion", "created": 1689809051, "model": "gpt-4-0613", "choices": [ { "index": 0, "message": { "role": "assistant", "content": "The patient presented with multiple lung and liver lesions, abdominal pain, and a history of smoking. The liver biopsy showed extensive eosinophilic infiltration of the liver parenchyma with associated…	{ "id": "chatcmpl-7ht6GJP5he8T4q4IwaRTwSny4u2tE", "object": "chat.completion", "created": 1690694264, "model": "gpt-4-0613", "choices": [ { "index": 0, "message": { "role": "assistant", "content": "The patient presents with multiple lung and liver lesions, abdominal pain, and a history of smoking. The liver biopsy showed extensive eosinophilic infiltration of the liver parenchyma with associated …	Echinococcosis	N	{ "id": "chatcmpl-7ht6sNK8A9Mpqco7F8vaZuUHCPY91", "object": "chat.completion", "created": 1690694302, "model": "gpt-4-0613", "choices": [ { "index": 0, "message": { "role": "assistant", "content": "The patient is a 48-year-old woman presenting with multiple lung and liver lesions, abdominal pain, nausea, and vomiting. The differential diagnosis for this patient includes metastatic cancer, infecti…	Eosinophilic granulomatosis with polyangiitis (EGPA) or Churg-Strauss syndrome	N
10.1056/NEJMcpc2201241	Case 25-2022: A 25-Year-Old Woman with Headache and Blurred Vision	Human immunodeficiency virus type 1 and 2 antibodies Nonreactive Nonreactive Treponemal antibody Nonreactive Nonreactive 1,3-≈í‚â§-d-glucan (pg/ml) <60 39 Galactomannan antigen index 9 0.07 Cryptococcal antigen Negative Negative T-SPOT.TB interferon-≈í‚â• release assay Negative Negative Toxoplasma IgG Negative Negative Herpes simplex virus type 1 and 2 antibodies Negative Negative Lyme IgG and Ig…	Chronic Candida albicans meningitis.	Candida meningitis.	Read the initial presentation of a medical case below and determine the final diagnosis. Assume that all of the relevant details from figures and tables have been explained in the text. When providing your rationale, USE STEP-BY-STEP DEDUCTION TO IDENTIFY THE CORRECT RESPONSE. After you provide your rationale, provide a single, specific diagnosis for the case in less than 10 words. Example Case: …	Read the initial presentation of a medical case below and determine the final diagnosis. Assume that all of the relevant details from figures and tables have been explained in the text. When providing your rationale, USE STEP BY STEP DEDUCTION TO CREATE A DIFFERENTIAL DIAGNOSIS AND THEN USE STEP BY STEP DEDUCTION TO DETERMINE THE CORRECT RESPONSE.. After you provide your rationale, provide a sing…	{ "id": "chatcmpl-7eAwtj0qRxHaDpHPd0twaNGkfLM0O", "object": "chat.completion", "created": 1689809563, "model": "gpt-4-0613", "choices": [ { "index": 0, "message": { "role": "assistant", "content": "Cryptococcal meningitis\n\nThe patient's symptoms of headache, photophobia, nausea, vomiting, and blurred vision are consistent with increased intracranial pressure. The MRI findings of leptomeningeal …	{ "id": "chatcmpl-7ht7Z3IakcCnlzC3raS10uqnDz5ZV", "object": "chat.completion", "created": 1690694345, "model": "gpt-4-0613", "choices": [ { "index": 0, "message": { "role": "assistant", "content": "The patient's symptoms of headache, photophobia, nausea, vomiting, and blurred vision, along with the findings of papilledema and hydrocephalus on imaging, suggest increased intracranial pressure. The …	Lyme diseas	N	{ "id": "chatcmpl-7ht8CM4rRsJrM95rJ3GIeLC4teD2a", "object": "chat.completion", "created": 1690694384, "model": "gpt-4-0613", "choices": [ { "index": 0, "message": { "role": "assistant", "content": "The patient is a young woman with a history of migraines who presents with progressively worsening headaches, photophobia, nausea, vomiting, and blurred vision. The headaches are not characteristic of …	Intracranial hypertension	N
10.1056/NEJMcpc2201244	Case 24-2022: A 31-Year-Old Man with Perianal and Penile Ulcers, Rectal Pain, and Rash		Infection with monkeypox virus, West African clade.	nfection with monkeypox virus.	Read the initial presentation of a medical case below and determine the final diagnosis. Assume that all of the relevant details from figures and tables have been explained in the text. When providing your rationale, USE STEP-BY-STEP DEDUCTION TO IDENTIFY THE CORRECT RESPONSE. After you provide your rationale, provide a single, specific diagnosis for the case in less than 10 words. Example Case: …	Read the initial presentation of a medical case below and determine the final diagnosis. Assume that all of the relevant details from figures and tables have been explained in the text. When providing your rationale, USE STEP BY STEP DEDUCTION TO CREATE A DIFFERENTIAL DIAGNOSIS AND THEN USE STEP BY STEP DEDUCTION TO DETERMINE THE CORRECT RESPONSE.. After you provide your rationale, provide a sing…	{ "id": "chatcmpl-7eB5BhSRp6hTjPuiKdf4oTWiJ710p", "object": "chat.completion", "created": 1689810077, "model": "gpt-4-0613", "choices": [ { "index": 0, "message": { "role": "assistant", "content": "The patient presents with perianal and penile ulcers, rectal pain, and a vesiculopustular rash. He has a history of syphilis and recurrent oral herpes simplex virus (HSV) infection. His recent sexual h…	{ "id": "chatcmpl-7ht8vHUeXWCS6cM0G388aBT6Zhmjr", "object": "chat.completion", "created": 1690694429, "model": "gpt-4-0613", "choices": [ { "index": 0, "message": { "role": "assistant", "content": "The patient presents with perianal and penile ulcers, rectal pain, and a vesiculopustular rash. He has a history of syphilis and recurrent oral herpes simplex virus (HSV) infection. His recent sexual h…	Lymphogranuloma venereum (LGV)	N	{ "id": "chatcmpl-7ht9cZ7mG08KG1jCMEcZUN0xIJFkg", "object": "chat.completion", "created": 1690694472, "model": "gpt-4-0613", "choices": [ { "index": 0, "message": { "role": "assistant", "content": "The patient is a 31-year-old man presenting with perianal and penile ulcers, rectal pain, and a vesiculopustular rash. He has a history of secondary syphilis and recurrent oral herpes simplex virus (HS…	Recurrent syphilis infectio	N
10.1056/NEJMcpc2115858	Case 23-2022: A 49-Year-Old Man with Hypoglycemia	Alanine aminotransferase (U/liter) 5‚Äö√Ñ√¨34 33 Aspartate aminotransferase (U/liter) 6‚Äö√Ñ√¨55 28 Alkaline phosphatase (U/liter) 105 Lipase (U/liter) 13‚Äö√Ñ√¨60 67 Albumin (g/dl) 4.4 Sodium (mmol/liter) 138 Potassium (mmol/liter) 3.8 Chloride (mmol/liter) 98‚Äö√Ñ√¨107 103 Carbon dioxide (mmol/liter) 21‚Äö√Ñ√¨30 24 Urea nitrogen (mg/dl) 12 Creatinine (mg/dl) 1.03 Glucose (mg/dl) 70‚Äö√Ñ√¨109 36…	Well-differentiated pancreatic insulin-secreting neuroendocrine tumor (insulinoma).	Insulinoma	Read the initial presentation of a medical case below and determine the final diagnosis. Assume that all of the relevant details from figures and tables have been explained in the text. When providing your rationale, USE STEP-BY-STEP DEDUCTION TO IDENTIFY THE CORRECT RESPONSE. After you provide your rationale, provide a single, specific diagnosis for the case in less than 10 words. Example Case: …	Read the initial presentation of a medical case below and determine the final diagnosis. Assume that all of the relevant details from figures and tables have been explained in the text. When providing your rationale, USE STEP BY STEP DEDUCTION TO CREATE A DIFFERENTIAL DIAGNOSIS AND THEN USE STEP BY STEP DEDUCTION TO DETERMINE THE CORRECT RESPONSE.. After you provide your rationale, provide a sing…	{ "id": "chatcmpl-7eBDQSLSENw2bC2XW8RsVdLOqAddQ", "object": "chat.completion", "created": 1689810588, "model": "gpt-4-0613", "choices": [ { "index": 0, "message": { "role": "assistant", "content": "Insulinoma. The patient's symptoms of altered mental status, which improved with the administration of glucose, suggest hypoglycemia. His history of morning dizziness that resolved after eating also su…	{ "id": "chatcmpl-7htALtUMasANEaPkxoCWO1iHqBYfT", "object": "chat.completion", "created": 1690694517, "model": "gpt-4-0613", "choices": [ { "index": 0, "message": { "role": "assistant", "content": "The patient's symptoms of hypoglycemia, weight gain, and morning dizziness that resolves after eating suggest an issue with glucose regulation. The fact that his father and brother have type 2 diabetes…	Insulinoma	Y	{ "id": "chatcmpl-7htAuu5XdgwMZnkdNqZWu1VjZHQAq", "object": "chat.completion", "created": 1690694552, "model": "gpt-4-0613", "choices": [ { "index": 0, "message": { "role": "assistant", "content": "The patient is a 49-year-old man presenting with hypoglycemia and altered mental status. The differential diagnosis for hypoglycemia includes insulinoma, non-insulinoma pancreatogenous hypoglycemia syn…	Insulinoma or Non-Insulinoma Pancreatogenous Hypoglycemia Syndrome (NIPHS)	N
10.1056/NEJMcpc2201238	Case 22-2022: A 34-Year-Old Woman with Cavitary Lung Lesions	Hematocrit (%) 34.9‚Äö√Ñ√¨44.4 26.4 30.9 24.1 Hemoglobin (g/dl) 11.6‚Äö√Ñ√¨15.2 8.0 9.2 7.0 White-cell count (per ≈í¬∫l) 4000‚Äö√Ñ√¨12,400 3130 2240 5330 Differential count (%) Neutrophils 40.0‚Äö√Ñ√¨74.0 85.3 83.5 83.0 Lymphocytes 19.0‚Äö√Ñ√¨48.0 5.1 7.6 8.2 Monocytes 3.0‚Äö√Ñ√¨9.0 8.3 4. .0 6.7 3.6 Eosinophils 0‚Äö√Ñ√¨7 0 0 0 Basophils 0‚Äö√Ñ√¨1 0 0. .0 0.0 0.2 Bands 0.0‚Äö√Ñ√¨7.0 1.3 0.0‚Äö√Ñ√…	Infection with Blastomyces dermatitidis.	Blastomycosis	Read the initial presentation of a medical case below and determine the final diagnosis. Assume that all of the relevant details from figures and tables have been explained in the text. When providing your rationale, USE STEP-BY-STEP DEDUCTION TO IDENTIFY THE CORRECT RESPONSE. After you provide your rationale, provide a single, specific diagnosis for the case in less than 10 words. Example Case: …	Read the initial presentation of a medical case below and determine the final diagnosis. Assume that all of the relevant details from figures and tables have been explained in the text. When providing your rationale, USE STEP BY STEP DEDUCTION TO CREATE A DIFFERENTIAL DIAGNOSIS AND THEN USE STEP BY STEP DEDUCTION TO DETERMINE THE CORRECT RESPONSE.. After you provide your rationale, provide a sing…	{ "id": "chatcmpl-7eBL3OtrSMEfqiiO29FnKXQPLKXWg", "object": "chat.completion", "created": 1689811061, "model": "gpt-4-0613", "choices": [ { "index": 0, "message": { "role": "assistant", "content": "Disseminated Histoplasmosis\n\nThe patient's symptoms of confusion, urinary incontinence, recurrent falls, and impulsive behaviors, along with her history of a metastatic pancreatic neuroendocrine tumo…	{ "id": "chatcmpl-7htBYp47LfZPwzyQuX4AdITY2FtnU", "object": "chat.completion", "created": 1690694592, "model": "gpt-4-0613", "choices": [ { "index": 0, "message": { "role": "assistant", "content": "Disseminated histoplasmosis. The patient's positive urine test for histoplasma antigen, along with her symptoms of fatigue, weight gain, hyperglycemia, and changes in mood, as well as her history of a …	Disseminated Histoplasmosis	N	{ "id": "chatcmpl-7htC4JRoVr4iLFeMCLC3GyHb50BPg", "object": "chat.completion", "created": 1690694624, "model": "gpt-4-0613", "choices": [ { "index": 0, "message": { "role": "assistant", "content": "The patient is a 34-year-old woman with a history of a metastatic pancreatic neuroendocrine tumor and hypercortisolism. She presents with weight gain, hyperglycemia, mood changes, confusion, urinary in…	Cushing's syndrome due to ectopic ACTH secretion from a metastatic pancreatic neuroendocrine tumor and Histoplasmosis	N
10.1056/NEJMcpc2115851	Case 21-2022: A 17-Year-Old Girl with Fever and Cough	Hemoglobin (g/dl) 6.7 Hematocrit (%) 21.1 Platelet count (per ≈í¬∫l) 526,000 White-cell count (per ≈í¬∫l) 450 ,000 11,890 Differential count (per ≈í¬∫l) Neutrophils 180 100 8810 Lymphocytes 1200‚Äö√Ñ√¨5200 1760 Monocytes 20 00 880 Eosinophils 0‚Äö√Ñ√¨1000 330 Basophils 0 50 Creatinine (mg/dl) 2.00 Urea nitrogen (mg/dl) 22 Sodium (mmol/liter) 136 Potassium (mmol/liter) 4.3 Chloride (mmol/liter) 99…	Granulomatosis with polyangiitis	Granulomatosis with polyangiitis	Read the initial presentation of a medical case below and determine the final diagnosis. Assume that all of the relevant details from figures and tables have been explained in the text. When providing your rationale, USE STEP-BY-STEP DEDUCTION TO IDENTIFY THE CORRECT RESPONSE. After you provide your rationale, provide a single, specific diagnosis for the case in less than 10 words. Example Case: …	Read the initial presentation of a medical case below and determine the final diagnosis. Assume that all of the relevant details from figures and tables have been explained in the text. When providing your rationale, USE STEP BY STEP DEDUCTION TO CREATE A DIFFERENTIAL DIAGNOSIS AND THEN USE STEP BY STEP DEDUCTION TO DETERMINE THE CORRECT RESPONSE.. After you provide your rationale, provide a sing…	{ "id": "chatcmpl-7eBSZ7MDYZAdjQRxzQPeYjAtAY3tC", "object": "chat.completion", "created": 1689811527, "model": "gpt-4-0613", "choices": [ { "index": 0, "message": { "role": "assistant", "content": "The patient presents with fever, cough, fatigue, eye redness, sore throat, nasal congestion, rhinorrhea, and myalgias. She also has a history of developmental dysplasia of the hip. Her symptoms have pe…	{ "id": "chatcmpl-7htCj3plTOa3qmdNaIgLDxTZvjFj6", "object": "chat.completion", "created": 1690694665, "model": "gpt-4-0613", "choices": [ { "index": 0, "message": { "role": "assistant", "content": "The patient presents with fever, cough, fatigue, eye redness, sore throat, nasal congestion, rhinorrhea, and myalgias. She also has a history of developmental dysplasia of the hip. Her symptoms have no…	Granulomatosis with polyangiitis (GPA)	Y	{ "id": "chatcmpl-7htDMTnpQJJDBCb77Y73Srph3yvq9", "object": "chat.completion", "created": 1690694704, "model": "gpt-4-0613", "choices": [ { "index": 0, "message": { "role": "assistant", "content": "The patient is a 17-year-old girl presenting with fever, cough, fatigue, eye redness, sore throat, nasal congestion, rhinorrhea, myalgias, and chest discomfort. She also has hemoptysis and shortness of…	lupus with lupus nephritis and pulmonary involvement	N
10.1056/NEJMcpc2115854	Case 20-2022: A 25-Year-Old Man with Vision Changes	Hemoglobin (g/dl) 9.3 Hematocrit (%) 29.0 Platelet count (per ≈í¬∫l) 47,000 White-cell count (per ≈í¬∫l) 5060 Differential count (per ≈í¬∫l) Neutrophils 3170 Lymphocytes 990 Monocytes 430 Eosinophils 380 Basophils 00 100 Sodium (mmol/liter) 134 Potassium (mmol/liter) 3.8 Chloride (mmol/liter) 103 Carbon dioxide (mmol/liter) 23 Urea nitrogen (mg/dl) 13 Creatinine (mg/dl) 1.04 Alanine aminotransfer…	Plasma-cell myeloma post-transplantation lymphoproliferative disorder.	Post-transplantation lymphoproliferative disorder.	Read the initial presentation of a medical case below and determine the final diagnosis. Assume that all of the relevant details from figures and tables have been explained in the text. When providing your rationale, USE STEP-BY-STEP DEDUCTION TO IDENTIFY THE CORRECT RESPONSE. After you provide your rationale, provide a single, specific diagnosis for the case in less than 10 words. Example Case: …	Read the initial presentation of a medical case below and determine the final diagnosis. Assume that all of the relevant details from figures and tables have been explained in the text. When providing your rationale, USE STEP BY STEP DEDUCTION TO CREATE A DIFFERENTIAL DIAGNOSIS AND THEN USE STEP BY STEP DEDUCTION TO DETERMINE THE CORRECT RESPONSE.. After you provide your rationale, provide a sing…	{ "id": "chatcmpl-7eBbJODxNd2Qo6U2zxOwlOl4b6FFf", "object": "chat.completion", "created": 1689812069, "model": "gpt-4-0613", "choices": [ { "index": 0, "message": { "role": "assistant", "content": "Post-transplant lymphoproliferative disorder (PTLD). The patient's history of B-cell acute lymphoblastic leukemia and subsequent allogeneic hematopoietic-cell transplantation, along with symptoms of vi…	{ "id": "chatcmpl-7htE8327NiR7jLiA3pLYnHsnSoskD", "object": "chat.completion", "created": 1690694752, "model": "gpt-4-0613", "choices": [ { "index": 0, "message": { "role": "assistant", "content": "Post-transplant lymphoproliferative disorder (PTLD). The patient's history of B-cell acute lymphoblastic leukemia and subsequent allogeneic hematopoietic-cell transplantation, along with symptoms of vi…	Post-transplant lymphoproliferative disorder (PTLD)	Y	{ "id": "chatcmpl-7htEiPOv7GAwskNbcvrUxYFup6ma8", "object": "chat.completion", "created": 1690694788, "model": "gpt-4-0613", "choices": [ { "index": 0, "message": { "role": "assistant", "content": "The patient is a 25-year-old male with a history of B-cell acute lymphoblastic leukemia who presents with vision changes, night sweats, lymphadenopathy, and a pruritic rash. The differential diagnosis …	Graft-versus-host disease (GVHD)	N
10.1056/NEJMcpc2201231	Case 19-2022: A 29-Year-Old Woman with Jaundice and Chronic Diarrhea	Hemoglobin (g/dl) 11.9‚Äö√Ñ√¨15.5 13.6 13.2 Hematocrit (%) 35.6‚Äö√Ñ√¨45.5 39.8 37.9 White-cell count (per ≈í¬∫l) 4500‚Äö√Ñ√¨10,700 8290 7870 Differential count (per ≈í¬∫l) Neutrophils 6209 ‚Äö√Ñ√Æ Lymphocytes 1509 ‚Äö√Ñ√Æ Monocytes 431 ‚Äö√Ñ√Æ Eosinophils 912 ‚Äö√Ñ√Æ Basophils 00 332 ‚Äö√Ñ√Æ Platelet count (per ≈í¬∫l) 140,00 ,000 228,000 233,000 Sodium (mmol/liter) 139 141 Potassium (mmol/liter)…	Pancreatic ductal adenocarcinoma	Exocrine pancreatic cancer (pancreatic ductal adenocarcinoma).	Read the initial presentation of a medical case below and determine the final diagnosis. Assume that all of the relevant details from figures and tables have been explained in the text. When providing your rationale, USE STEP-BY-STEP DEDUCTION TO IDENTIFY THE CORRECT RESPONSE. After you provide your rationale, provide a single, specific diagnosis for the case in less than 10 words. Example Case: …	Read the initial presentation of a medical case below and determine the final diagnosis. Assume that all of the relevant details from figures and tables have been explained in the text. When providing your rationale, USE STEP BY STEP DEDUCTION TO CREATE A DIFFERENTIAL DIAGNOSIS AND THEN USE STEP BY STEP DEDUCTION TO DETERMINE THE CORRECT RESPONSE.. After you provide your rationale, provide a sing…	{ "id": "chatcmpl-7eBihNawFu9VP84imbOZXQZzzFzuf", "object": "chat.completion", "created": 1689812527, "model": "gpt-4-0613", "choices": [ { "index": 0, "message": { "role": "assistant", "content": "Autoimmune Pancreatitis. The patient's symptoms of pruritus, jaundice, right upper abdominal pain, and diarrhea, along with the imaging findings of a pancreatic mass and dilated biliary and pancreatic …	{ "id": "chatcmpl-7htFVpbLeAZO92Q3C53FW4zEPCy9R", "object": "chat.completion", "created": 1690694837, "model": "gpt-4-0613", "choices": [ { "index": 0, "message": { "role": "assistant", "content": "Autoimmune Pancreatitis. The patient's symptoms of pruritus, jaundice, right upper abdominal pain, and diarrhea, along with the imaging findings of a pancreatic mass and dilated biliary and pancreatic …	Autoimmune Pancreatitis	N	{ "id": "chatcmpl-7htG4Kkj52WXYEwrvSZl4twlIR8iT", "object": "chat.completion", "created": 1690694872, "model": "gpt-4-0613", "choices": [ { "index": 0, "message": { "role": "assistant", "content": "The patient is a 29-year-old woman presenting with pruritus, nausea, bloating, watery mustard-colored diarrhea, jaundice, right upper abdominal pain, fatigue, unintentional weight loss, and poor sleep.…	pancreatic cancer	Y
10.1056/NEJMcpc2107348	Case 18-2022: A 29-Year-Old Woman with Recurrent Fractures	Sodium (mmol/liter) 137 138 Potassium (mmol/liter) 3.6‚Äö√Ñ√¨5.1 4.2 4.2 Chloride (mmol/liter) 98‚Äö√Ñ√¨107 101 99 Carbon dioxide (mmol/liter) 22‚Äö√Ñ√¨32 27 25 Urea nitrogen (mg/dl) 6‚Äö√Ñ√¨20 15 15 Creatinine (mg/dl) 0.40‚Äö√Ñ√¨1.00 0.58 0.51 Albumin (g/dl) ‚Äö√Ñ√Æ 4.9 Calcium (mg/dl) 8.9‚Äö√Ñ√¨10.3 9.5 9.7 Magnesium (mg/dl) ‚Äö√Ñ√Æ ‚Äö√Ñ√Æ 2.1 Phosphorus (mg/dl) ‚Äö√Ñ√Æ ‚Äö√Ñ√Æ 1.0 25-Hydroxyv…	Phosphaturic mesenchymal tumor causing osteomalacia	Tumor-induced osteomalacia.	Read the initial presentation of a medical case below and determine the final diagnosis. Assume that all of the relevant details from figures and tables have been explained in the text. When providing your rationale, USE STEP-BY-STEP DEDUCTION TO IDENTIFY THE CORRECT RESPONSE. After you provide your rationale, provide a single, specific diagnosis for the case in less than 10 words. Example Case: …	Read the initial presentation of a medical case below and determine the final diagnosis. Assume that all of the relevant details from figures and tables have been explained in the text. When providing your rationale, USE STEP BY STEP DEDUCTION TO CREATE A DIFFERENTIAL DIAGNOSIS AND THEN USE STEP BY STEP DEDUCTION TO DETERMINE THE CORRECT RESPONSE.. After you provide your rationale, provide a sing…	{ "id": "chatcmpl-7eQFQzW1RPGzf1Ef7SnH3Gv3mEUIL", "object": "chat.completion", "created": 1689868372, "model": "gpt-4-0613", "choices": [ { "index": 0, "message": { "role": "assistant", "content": "Tumor-induced osteomalacia (TIO) is the most likely diagnosis. The patient's recurrent fractures and persistent hypophosphatemia are key indicators of this condition. TIO is a rare paraneoplastic syndr…	{ "id": "chatcmpl-7htGpmIykzJ2WPPLu7dGI8x00fg4W", "object": "chat.completion", "created": 1690694919, "model": "gpt-4-0613", "choices": [ { "index": 0, "message": { "role": "assistant", "content": "Tumor-induced osteomalacia (TIO) is the most likely diagnosis. The patient's recurrent fractures and persistent hypophosphatemia are key indicators of this condition. TIO is a rare paraneoplastic syndr…	Tumor-induced osteomalacia	Y	{ "id": "chatcmpl-7htHPDXkb6ACC8G4jJpg7fiGhuqmB", "object": "chat.completion", "created": 1690694955, "model": "gpt-4-0613", "choices": [ { "index": 0, "message": { "role": "assistant", "content": "The patient is a 29-year-old woman with recurrent bone fractures and hypophosphatemia. The differential diagnosis for this patient includes osteoporosis, osteomalacia, hyperparathyroidism, and tumor-in…	Tumor-induced osteomalacia	Y
10.1056/NEJMcpc2115849	Case 16-2022: A 55-Year-Old Man with Fevers, Night Sweats, and a Mediastinal Mass	Hemoglobin (g/dl) 13.0‚Äö√Ñ√¨17.4 14.4 12.5 9.4 Hematocrit (%) 38.0‚Äö√Ñ√¨50.0 41.4 36.1 29.0 Platelet count (per ≈í¬∫l) 180,000 165,000 93,000 White-cell count (per ≈í¬∫l) 9500 15,100 9120 Differential count (per ≈í¬∫l) Neutrophils 2400‚Äö√Ñ√¨7600 8060 13,170 7060 Lymphocytes 100 300 790 750 1030 Monocytes 25 630 1160 840 Eosinophils 0 0 0 70 Reticulocytes (%) ‚Äö√Ñ√Æ ‚Äö√Ñ√Æ ‚Äö√Ñ√Æ 0.5‚Äö√Ñ√¨2…	Idiopathic multicentric Castleman's disease.	Idiopathic multicentric Castleman's disease.	Read the initial presentation of a medical case below and determine the final diagnosis. Assume that all of the relevant details from figures and tables have been explained in the text. When providing your rationale, USE STEP-BY-STEP DEDUCTION TO IDENTIFY THE CORRECT RESPONSE. After you provide your rationale, provide a single, specific diagnosis for the case in less than 10 words. Example Case: …	Read the initial presentation of a medical case below and determine the final diagnosis. Assume that all of the relevant details from figures and tables have been explained in the text. When providing your rationale, USE STEP BY STEP DEDUCTION TO CREATE A DIFFERENTIAL DIAGNOSIS AND THEN USE STEP BY STEP DEDUCTION TO DETERMINE THE CORRECT RESPONSE.. After you provide your rationale, provide a sing…	{ "id": "chatcmpl-7eVbqasBPbIQHjSrEqQfbbymMJ1jb", "object": "chat.completion", "created": 1689888982, "model": "gpt-4-0613", "choices": [ { "index": 0, "message": { "role": "assistant", "content": "The patient's symptoms of fatigue, night sweats, fevers, and a mediastinal mass are indicative of a systemic disease. The presence of a mediastinal mass suggests a malignancy such as lymphoma or thymom…	{ "id": "chatcmpl-7htN3ztEd9tj9S8p7mKNj3i2ahkHr", "object": "chat.completion", "created": 1690695305, "model": "gpt-4-0613", "choices": [ { "index": 0, "message": { "role": "assistant", "content": "The patient's symptoms of fatigue, night sweats, fevers, and a mediastinal mass are suggestive of a malignancy such as lymphoma. However, the biopsy of the mediastinal mass and lymph nodes did not show…	No answer	N	{ "id": "chatcmpl-7htOXCj8yG0OUnxViaaYActNz3lgi", "object": "chat.completion", "created": 1690695397, "model": "gpt-4-0613", "choices": [ { "index": 0, "message": { "role": "assistant", "content": "The patient is a 55-year-old man with a history of construction work, outdoor activities, and multiple tick bites. He presents with a mediastinal mass, fevers, night sweats, fatigue, and a rash. His sy…	Unspecified tick-borne illness	N
10.1056/NEJMcpc2201234	Case 15-2022: A 57-Year-Old Man with Persistent Cough and Pulmonary Opacities	Hemoglobin (g/dl) 15.4 14.7 12.4 13.6 Hematocrit (%) 44.5 46.2 40.9 42.8 White-cell count (per ≈í¬∫l) 20,300 15,480 18,120 21,180 Differential count (%) Neutrophils 80.9 77.5 90.6 83.9 Lymphocytes 12.3 17.1 5.8 11.6 Monocytes 4.8 4.1 3.1 3.7 Eosinophils 0.4 0.8 0 0.3 Platelet count (per ≈í¬∫l) 150,000‚Äö√Ñ√¨ 400,000 255,000 199,000 480,000 406,000 Lactate (mmol/liter)‚Äö√Ñ‚Ä† 2.8 ‚Äö√Ñ√Æ 2.6 1.8 …	Aspiration pneumonia	Diffuse aspiration bronchiolitis.	Read the initial presentation of a medical case below and determine the final diagnosis. Assume that all of the relevant details from figures and tables have been explained in the text. When providing your rationale, USE STEP-BY-STEP DEDUCTION TO IDENTIFY THE CORRECT RESPONSE. After you provide your rationale, provide a single, specific diagnosis for the case in less than 10 words. Example Case: …	Read the initial presentation of a medical case below and determine the final diagnosis. Assume that all of the relevant details from figures and tables have been explained in the text. When providing your rationale, USE STEP BY STEP DEDUCTION TO CREATE A DIFFERENTIAL DIAGNOSIS AND THEN USE STEP BY STEP DEDUCTION TO DETERMINE THE CORRECT RESPONSE.. After you provide your rationale, provide a sing…	{ "id": "chatcmpl-7eVk3bVKzV7joWYtmcDd2hXUAIBrt", "object": "chat.completion", "created": 1689889491, "model": "gpt-4-0613", "choices": [ { "index": 0, "message": { "role": "assistant", "content": "Invasive Pulmonary Aspergillosis. The patient has a history of polyarteritis nodosa, a condition that weakens the immune system. He has been on long-term immunosuppressive therapy, which further weaken…	{ "id": "chatcmpl-7htPIvIRA87jTu3BCsXGcVnP6ZfZp", "object": "chat.completion", "created": 1690695444, "model": "gpt-4-0613", "choices": [ { "index": 0, "message": { "role": "assistant", "content": "The patient has a history of polyarteritis nodosa, a systemic vasculitis, and has been on immunosuppressive therapy for several years. He presents with persistent cough, fever, and pulmonary opacities …	Invasive Pulmonary Aspergillosis.	N	{ "id": "chatcmpl-7htPyI4MbYgnGIedjHKre1WCrayHJ", "object": "chat.completion", "created": 1690695486, "model": "gpt-4-0613", "choices": [ { "index": 0, "message": { "role": "assistant", "content": "The patient is a 57-year-old man with a history of polyarteritis nodosa who presents with persistent cough and pulmonary opacities. He has been treated with immunosuppressive therapy for his polyarteri…	Invasive Pulmonary Aspergillosis.	N
10.1056/NEJMcpc2115856	Case 14-2022: A 57-Year-Old Man with Chylous Ascites.	Red-cell count (per ≈í¬∫l) ,000 >3000 Nucleated-cell count (per ≈í¬∫l) 269 226 Differential count (%) Neutrophils 11 9 Mononuclear cells 89 24 Lymphocytes 0 58 Amylase (U/liter) 10 ‚Äö√Ñ√Æ Cholesterol (mg/dl) 43 ‚Äö√Ñ√Æ Triglycerides (mg/dl) 797 146 Total protein (g/dl) 1.3 1.4 Albumin (g/dl) 0.5 0.3 Glucose (mg/dl) 379 437 Lactate dehydrogenase (U/liter) 60 ‚Äö√Ñ√Æ	High-grade B-cell lymphoma, not otherwise specified.	B-cell lymphoma.	Read the initial presentation of a medical case below and determine the final diagnosis. Assume that all of the relevant details from figures and tables have been explained in the text. When providing your rationale, USE STEP-BY-STEP DEDUCTION TO IDENTIFY THE CORRECT RESPONSE. After you provide your rationale, provide a single, specific diagnosis for the case in less than 10 words. Example Case: …	Read the initial presentation of a medical case below and determine the final diagnosis. Assume that all of the relevant details from figures and tables have been explained in the text. When providing your rationale, USE STEP BY STEP DEDUCTION TO CREATE A DIFFERENTIAL DIAGNOSIS AND THEN USE STEP BY STEP DEDUCTION TO DETERMINE THE CORRECT RESPONSE.. After you provide your rationale, provide a sing…	{ "id": "chatcmpl-7eVrxFvK5vWhhEhfWJWr6VAXmuIsw", "object": "chat.completion", "created": 1689889981, "model": "gpt-4-0613", "choices": [ { "index": 0, "message": { "role": "assistant", "content": "Whipple's disease. The patient's long history of leg swelling, frequent bowel movements with malodorous stools, and increased flatus, along with the recent development of ascites and dyspnea on exertio…	{ "id": "chatcmpl-7htQczx5wOB4Ae6B1YCe2XJpP6RBb", "object": "chat.completion", "created": 1690695526, "model": "gpt-4-0613", "choices": [ { "index": 0, "message": { "role": "assistant", "content": "The patient has a history of leg swelling, frequent bowel movements with loose malodorous stools, and increased flatus. He also has low blood levels of total protein and albumin, which suggests protein…	Lymphangiectasia	N	{ "id": "chatcmpl-7htREwZGCkTM8kcxUFoVAExEI46w9", "object": "chat.completion", "created": 1690695564, "model": "gpt-4-0613", "choices": [ { "index": 0, "message": { "role": "assistant", "content": "The patient is a 57-year-old man with a long history of leg swelling and loose, malodorous stools. He has recently developed new ascites, dyspnea on exertion, and abdominal distention. His blood tests …	Lymphangiectasia	N
10.1056/NEJMcpc2201233	Case 13-2022: A 56-Year-Old Man with Myalgias, Fever, and Bradycardia.	Hemoglobin (g/dl) 13.1 9.9 9.8 Hematocrit (%) 39.0‚Äö√Ñ√¨51.0 39.2 29.7 29.3 White-cell count (per ≈í¬∫l) 4000 8600 8800 Differential count (per ≈í¬∫l) Neutrophils 180 000 2100 6300 6470 Lymphocytes 1500 1200 1250 Monocytes 220‚Äö√Ñ√¨660 200 1100 990 Eosinophils 0‚Äö√Ñ√¨600 100 0 20 Platelet count (per ≈í¬∫l) 140,000 229,000 210,000 Sodium (mmol/liter) 134‚Äö√Ñ√¨146 133 136 132 Potassium (mmol/li…	Regional myocarditis due to infection with Listeria monocytogenes.	Regional myocarditis due to infection with Listeria monocytogenes.	Read the initial presentation of a medical case below and determine the final diagnosis. Assume that all of the relevant details from figures and tables have been explained in the text. When providing your rationale, USE STEP-BY-STEP DEDUCTION TO IDENTIFY THE CORRECT RESPONSE. After you provide your rationale, provide a single, specific diagnosis for the case in less than 10 words. Example Case: …	Read the initial presentation of a medical case below and determine the final diagnosis. Assume that all of the relevant details from figures and tables have been explained in the text. When providing your rationale, USE STEP BY STEP DEDUCTION TO CREATE A DIFFERENTIAL DIAGNOSIS AND THEN USE STEP BY STEP DEDUCTION TO DETERMINE THE CORRECT RESPONSE.. After you provide your rationale, provide a sing…	{ "id": "chatcmpl-7eW0NRYcu02LlEOogW1o1wZ0Lttxg", "object": "chat.completion", "created": 1689890503, "model": "gpt-4-0613", "choices": [ { "index": 0, "message": { "role": "assistant", "content": "Lyme Disease. The patient's history of hiking and camping in wooded areas, along with his symptoms of fever, myalgias, and arthralgias, suggest a tick-borne illness. Although he did not recall a tick b…	{ "id": "chatcmpl-7htRwJ2Mxbex3cbWoI094JobU2hVc", "object": "chat.completion", "created": 1690695608, "model": "gpt-4-0613", "choices": [ { "index": 0, "message": { "role": "assistant", "content": "Lyme Disease. The patient's history of hiking and camping in wooded areas, along with his symptoms of fever, myalgias, and arthralgias, suggest a tick-borne illness. Although he reported no known tick …	Lyme Disease	N	{ "id": "chatcmpl-7htSUPniZKrcAA7jRqwuFRrHpYymQ", "object": "chat.completion", "created": 1690695642, "model": "gpt-4-0613", "choices": [ { "index": 0, "message": { "role": "assistant", "content": "The patient is a 56-year-old man with a history of hypertension, pulmonary embolism, and chronic hepatitis B infection, who presents with a 1-month history of myalgias, arthralgias, fever, fatigue, and…	Endocarditis	N
10.1056/NEJMcpc2115855	Case 12-2022: A 41-Year-Old Woman with Transient Ischemic Attack and Mitral Valve Masses	Hemoglobin (g/dl) 12. .9 6.7 8.5 9.2 8.4 Hematocrit (%) 34.9‚Äö√Ñ√¨44.5 20.3 25.3 27.4 26.6 Mean corpuscular volume (fl) 64.1 67.1 68.2 71.9 White-cell count (per ≈í¬∫l) 400 ,000 5320 5160 6680 5800 Platelet count (per ≈í¬∫l) 135,00 0,000 168,000 156,000 172,000 151,000 Prothrombin time (sec) ‚Äö√Ñ√Æ 14.4 13.4 ‚Äö√Ñ√Æ International normalized ratio ‚Äö√Ñ√Æ 1.1 1.2 ‚Äö√Ñ√Æ Partial-thromboplastin t…	Systemic lupus erythematosus with antiphospholipid syndrome	Systemic lupus erythematosus. Libman–Sacks endocarditis with associated antiphospholipid syndrome and systemic lupus erythematosus.	Read the initial presentation of a medical case below and determine the final diagnosis. Assume that all of the relevant details from figures and tables have been explained in the text. When providing your rationale, USE STEP-BY-STEP DEDUCTION TO IDENTIFY THE CORRECT RESPONSE. After you provide your rationale, provide a single, specific diagnosis for the case in less than 10 words. Example Case: …	Read the initial presentation of a medical case below and determine the final diagnosis. Assume that all of the relevant details from figures and tables have been explained in the text. When providing your rationale, USE STEP BY STEP DEDUCTION TO CREATE A DIFFERENTIAL DIAGNOSIS AND THEN USE STEP BY STEP DEDUCTION TO DETERMINE THE CORRECT RESPONSE.. After you provide your rationale, provide a sing…	{ "id": "chatcmpl-7eW7YTOvAZcTUTESidUiE5OFXzNuS", "object": "chat.completion", "created": 1689890948, "model": "gpt-4-0613", "choices": [ { "index": 0, "message": { "role": "assistant", "content": "Libman\u2013Sacks endocarditis secondary to systemic lupus erythematosus (SLE). The patient's history of heavy menstrual bleeding, exertional dyspnea, pruritic, macular rashes on the trunk, scalp, arms…	{ "id": "chatcmpl-7htTBfOKP9Pgg0gZlJ2LpWLROEQCC", "object": "chat.completion", "created": 1690695685, "model": "gpt-4-0613", "choices": [ { "index": 0, "message": { "role": "assistant", "content": "The patient's symptoms include transient dysarthria and facial droop, heavy vaginal bleeding, fatigue, dyspnea, and lightheadedness. She also has a history of sickle cell trait, vitamin B12 deficiency,…	Systemic Lupus Erythematosus with Libman-Sacks Endocarditi	Y	{ "id": "chatcmpl-7htTtpmWWbqy4JUbTathUkdqu5ayj", "object": "chat.completion", "created": 1690695729, "model": "gpt-4-0613", "choices": [ { "index": 0, "message": { "role": "assistant", "content": "The patient is a 41-year-old woman who presents with transient dysarthria and facial droop, heavy vaginal bleeding, and masses on the mitral valve. The differential diagnosis for this patient includes …	Antiphospholipid syndrome	N
10.1056/NEJMcpc2201232	Case 11-2022: An 80-Year-Old Woman with Pancytopenia	Hematocrit (%) 37.0‚Äö√Ñ√¨47.0 33.7 24.8 24.8 24.3 24.8 Hemoglobin (g/dl) 10.2 8.2 7.8 7.8 7.5 White-cell count (per ≈í¬∫l) 4800‚Äö√Ñ√¨10,800 8100 2700 3300 3100 2740 Differential count (%) Neutrophils 40‚Äö√Ñ√¨74 52 55 48 ‚Äö√Ñ√Æ 21 Lymphocytes 19‚Äö√Ñ√¨48 30 26 44 ‚Äö√Ñ√Æ 72 Monocytes 3‚Äö√Ñ√¨9 4 8 1 ‚Äö√Ñ√Æ 4 Eosinophils 0‚Äö√Ñ√¨7 2 0 0 ‚Äö√Ñ√Æ 1 Basophils 0‚Äö√Ñ√¨1 0 0 0 ‚Äö√Ñ√Æ 1 Bands 0‚Äö√…	Myelodysplastic syndrome.	Myelodysplastic syndrome.	Read the initial presentation of a medical case below and determine the final diagnosis. Assume that all of the relevant details from figures and tables have been explained in the text. When providing your rationale, USE STEP-BY-STEP DEDUCTION TO IDENTIFY THE CORRECT RESPONSE. After you provide your rationale, provide a single, specific diagnosis for the case in less than 10 words. Example Case: …	Read the initial presentation of a medical case below and determine the final diagnosis. Assume that all of the relevant details from figures and tables have been explained in the text. When providing your rationale, USE STEP BY STEP DEDUCTION TO CREATE A DIFFERENTIAL DIAGNOSIS AND THEN USE STEP BY STEP DEDUCTION TO DETERMINE THE CORRECT RESPONSE.. After you provide your rationale, provide a sing…	{ "id": "chatcmpl-7eWFGbpnBssOYRrqE5HrOGQRAgKJa", "object": "chat.completion", "created": 1689891426, "model": "gpt-4-0613", "choices": [ { "index": 0, "message": { "role": "assistant", "content": "The patient's presentation of pancytopenia, schistocytes on a peripheral-blood smear, and a history of nausea, vomiting, diarrhea, chills, fever, dysphagia, early satiety, fatigue, and light-headedness…	{ "id": "chatcmpl-7htUdf0RM3eRScKNs28VEkoLObYYt", "object": "chat.completion", "created": 1690695775, "model": "gpt-4-0613", "choices": [ { "index": 0, "message": { "role": "assistant", "content": "The patient is an 80-year-old woman presenting with pancytopenia and schistocytes on a peripheral-blood smear. She has a history of nausea, vomiting, diarrhea, chills, fever, dysphagia, early satiety, …	Thrombotic Thrombocytopenic Purpura (TTP)	N	{ "id": "chatcmpl-7htVFzgCDzHSfPUfjFOfY64jxhE83", "object": "chat.completion", "created": 1690695813, "model": "gpt-4-0613", "choices": [ { "index": 0, "message": { "role": "assistant", "content": "The patient is an 80-year-old woman presenting with pancytopenia and schistocytes on a peripheral-blood smear. She has a history of nausea, vomiting, diarrhea, chills, fever, dysphagia, early satiety, …	Myelodysplastic syndrome (MDS) is the most likely diagnosis	Y
10.1056/NEJMcpc2201230	Case 10-2022: A 78-Year-Old Man with Marked Ventricular Wall Thickening		Fabry's disease.	Fabry's disease.	Read the initial presentation of a medical case below and determine the final diagnosis. Assume that all of the relevant details from figures and tables have been explained in the text. When providing your rationale, USE STEP-BY-STEP DEDUCTION TO IDENTIFY THE CORRECT RESPONSE. After you provide your rationale, provide a single, specific diagnosis for the case in less than 10 words. Example Case: …	Read the initial presentation of a medical case below and determine the final diagnosis. Assume that all of the relevant details from figures and tables have been explained in the text. When providing your rationale, USE STEP BY STEP DEDUCTION TO CREATE A DIFFERENTIAL DIAGNOSIS AND THEN USE STEP BY STEP DEDUCTION TO DETERMINE THE CORRECT RESPONSE.. After you provide your rationale, provide a sing…	{ "id": "chatcmpl-7eWO83FVydUt49K2vHttWufOKanx9", "object": "chat.completion", "created": 1689891976, "model": "gpt-4-0613", "choices": [ { "index": 0, "message": { "role": "assistant", "content": "The patient's history of hypertrophic cardiomyopathy, progressive renal insufficiency, and family history of cardiomyopathy suggest a systemic disease. The patient's symptoms of dry eyes, reduced heari…	{ "id": "chatcmpl-7htW76jAwBUfFdn2F5qMLRvR5qtCW", "object": "chat.completion", "created": 1690695867, "model": "gpt-4-0613", "choices": [ { "index": 0, "message": { "role": "assistant", "content": "The patient's history of biventricular myocardial wall thickening, progressive mitral regurgitation, and ventricular arrhythmias, along with symptoms of exertional dyspnea, leg edema, and intermittent …	Fabry diseas	Y	{ "id": "chatcmpl-7htWi0m5tG2XUtNqzlp73LoRRdAGM", "object": "chat.completion", "created": 1690695904, "model": "gpt-4-0613", "choices": [ { "index": 0, "message": { "role": "assistant", "content": "The patient is a 78-year-old man with a history of hypertrophic cardiomyopathy, coronary artery disease, atrioventricular block and atrial fibrillation, dyslipidemia, hypertension, and progressive rena…	Amyloidosis	N
10.1056/NEJMcpc2115846	Case 9-2022: A 56-Year-Old Woman with Fever, Myalgias, Diarrhea, and Cough	Hemoglobin (g/dl) 13.4 10.5 11.5 Hematocrit (%) 40.1 31.5 35.8 Mean corpuscular volume (fl) 95.2 94.9 97.0 Platelet count (per ≈í¬∫l) 106,000 84,000 262,000 White-cell count (per ≈í¬∫l) 4490 3500 6250 Differential count (per ≈í¬∫l) Neutrophils 2990 2290 4430 Lymphocytes 950 620 1140 Monocytes 470 500 630 Eosinophils 40 ‚Äö√Ñ√Æ ‚Äö√Ñ√Æ Basophils 00 40 60 60 Sodium (mmol/liter) 134‚Äö√Ñ√¨140 138 13…	Anaplasmosis.	Anaplasmosis.	Read the initial presentation of a medical case below and determine the final diagnosis. Assume that all of the relevant details from figures and tables have been explained in the text. When providing your rationale, USE STEP-BY-STEP DEDUCTION TO IDENTIFY THE CORRECT RESPONSE. After you provide your rationale, provide a single, specific diagnosis for the case in less than 10 words. Example Case: …	Read the initial presentation of a medical case below and determine the final diagnosis. Assume that all of the relevant details from figures and tables have been explained in the text. When providing your rationale, USE STEP BY STEP DEDUCTION TO CREATE A DIFFERENTIAL DIAGNOSIS AND THEN USE STEP BY STEP DEDUCTION TO DETERMINE THE CORRECT RESPONSE.. After you provide your rationale, provide a sing…	{ "id": "chatcmpl-7eWW3ixce2CFbo0wKZCco1vy1hjtK", "object": "chat.completion", "created": 1689892467, "model": "gpt-4-0613", "choices": [ { "index": 0, "message": { "role": "assistant", "content": "The patient presented with fever, myalgias, diarrhea, and a dry cough, which are symptoms consistent with COVID-19. However, she tested negative for SARS-CoV-2 twice. She also tested negative for other…	{ "id": "chatcmpl-7htXQiaAEGnBUOc3dLhJH3bRo0cTW", "object": "chat.completion", "created": 1690695948, "model": "gpt-4-0613", "choices": [ { "index": 0, "message": { "role": "assistant", "content": "The patient presented with fever, myalgias, diarrhea, and a dry cough. She had contact with a person with confirmed SARS-CoV-2 infection six weeks prior to admission, but her SARS-CoV-2 nucleic acid te…	Unclear, further investigation needed	N	{ "id": "chatcmpl-7htY60PXcE8grYR9kxkrPXfmOsm1I", "object": "chat.completion", "created": 1690695990, "model": "gpt-4-0613", "choices": [ { "index": 0, "message": { "role": "assistant", "content": "The patient is a 56-year-old woman presenting with fever, myalgias, diarrhea, and a dry cough. She had contact with a person with confirmed SARS-CoV-2 infection six weeks prior to admission, but did no…	The diagnosis is unclear based on the provided information. Further diagnostic testing is needed	N
10.1056/NEJMcpc2027087	Case 8-2022: A 54-Year-Old Woman with Episodes of Swelling.	Total complement (U/ml) 63‚Äö√Ñ√¨145 129 15 50 149 C3 (mg/dl) 86‚Äö√Ñ√¨184 159 90‚Äö√Ñ√¨180 152 C4 (mg/dl) 20‚Äö√Ñ√¨58 8 C2 (mg/dl) 1.58‚Äö√Ñ√¨3.92 2.45 1.58‚Äö√Ñ√¨3.92 1.6 C1 inhibitor level (mg/dl) 12.4‚Äö√Ñ√¨24.5 2.4 21‚Äö√Ñ√¨39 7 C1 inhibitor function‚Äö√Ñ‚Ä† Present Present Present Present C1q (mg/dl) 8‚Äö√Ñ√¨12 6.9 8‚Äö√Ñ√¨12 7	Hereditary angioedema with C1 inhibitor defi ciency and chronic spontaneous urticaria	Hereditary angioedema with C1 inhibitor defi ciency and chronic spontaneous urticaria	Read the initial presentation of a medical case below and determine the final diagnosis. Assume that all of the relevant details from figures and tables have been explained in the text. When providing your rationale, USE STEP-BY-STEP DEDUCTION TO IDENTIFY THE CORRECT RESPONSE. After you provide your rationale, provide a single, specific diagnosis for the case in less than 10 words. Example Case: …	Read the initial presentation of a medical case below and determine the final diagnosis. Assume that all of the relevant details from figures and tables have been explained in the text. When providing your rationale, USE STEP BY STEP DEDUCTION TO CREATE A DIFFERENTIAL DIAGNOSIS AND THEN USE STEP BY STEP DEDUCTION TO DETERMINE THE CORRECT RESPONSE.. After you provide your rationale, provide a sing…	{ "id": "chatcmpl-7eWe4owtd68o8n9W4jfooEPadxwso", "object": "chat.completion", "created": 1689892964, "model": "gpt-4-0613", "choices": [ { "index": 0, "message": { "role": "assistant", "content": "Acquired C1 inhibitor deficiency with angioedema. The patient's history of episodic swelling of the arms, hands, and feet, as well as her abdominal pain, nausea, and vomiting, are consistent with angio…	{ "id": "chatcmpl-7htYt9iaiRxVzYEl938FpuuwvNY0Q", "object": "chat.completion", "created": 1690696039, "model": "gpt-4-0613", "choices": [ { "index": 0, "message": { "role": "assistant", "content": "Acquired C1 inhibitor deficiency with angioedema. The patient has a history of episodic swelling of the arms, hands, and feet, which is characteristic of angioedema. The patient's lab results showed lo…	Acquired C1 inhibitor deficiency with angioedema	N	{ "id": "chatcmpl-7htZPs2zQnb9XNbpq08zZj9evVVFe", "object": "chat.completion", "created": 1690696071, "model": "gpt-4-0613", "choices": [ { "index": 0, "message": { "role": "assistant", "content": "The patient is a 54-year-old woman with a history of episodic swelling of the arms, hands, and feet, and now presents with abdominal pain, nausea, and vomiting. She has a history of acquired C1 inhibit…	Acute episode of angioedema due to acquired C1 inhibitor deficiency	Y
10.1056/NEJMcpc2115853	Case 7-2022: A 65-Year-Old Woman with Depression, Recurrent Falls, and Inability to Care for Herself		Diffuse large B-cell lymphoma.	Lymphoma of the CNS	Read the initial presentation of a medical case below and determine the final diagnosis. Assume that all of the relevant details from figures and tables have been explained in the text. When providing your rationale, USE STEP-BY-STEP DEDUCTION TO IDENTIFY THE CORRECT RESPONSE. After you provide your rationale, provide a single, specific diagnosis for the case in less than 10 words. Example Case: …	Read the initial presentation of a medical case below and determine the final diagnosis. Assume that all of the relevant details from figures and tables have been explained in the text. When providing your rationale, USE STEP BY STEP DEDUCTION TO CREATE A DIFFERENTIAL DIAGNOSIS AND THEN USE STEP BY STEP DEDUCTION TO DETERMINE THE CORRECT RESPONSE.. After you provide your rationale, provide a sing…	{ "id": "chatcmpl-7eWlNWTExQDKq3DZ1W346ACLthHsC", "object": "chat.completion", "created": 1689893417, "model": "gpt-4-0613", "choices": [ { "index": 0, "message": { "role": "assistant", "content": "Creutzfeldt-Jakob Disease (CJD). The patient's symptoms of depression, cognitive impairment, and motor symptoms such as weakness and falls, along with the MRI findings of increased signal intensity in …	{ "id": "chatcmpl-7hta3Lc2geLEGpzHHmGApZR9eShxr", "object": "chat.completion", "created": 1690696111, "model": "gpt-4-0613", "choices": [ { "index": 0, "message": { "role": "assistant", "content": "The patient's symptoms include depression, recurrent falls, difficulty caring for herself, anhedonia, decreased energy, sadness, poor concentration, suicidal ideation, balance difficulties, memory impa…	Functional Neurological Disorder	N	{ "id": "chatcmpl-7htaef4kOu7UpDoTZk7BL5Lho7rOG", "object": "chat.completion", "created": 1690696148, "model": "gpt-4-0613", "choices": [ { "index": 0, "message": { "role": "assistant", "content": "The patient is a 65-year-old woman with a history of depression, presenting with worsening depression, recurrent falls, difficulty caring for herself, and progressive cognitive and motor symptoms. The …	Functional Neurological Disorder (Conversion Disorder)	N
10.1056/NEJMcpc2115848	Case 6-2022: A 68-Year-Old Man with Fatigue, Weight Loss, and Hyperglycemia	Sodium (mmol/liter) 133 Potassium (mmol/liter) 4.5 Chloride (mmol/liter) 92 Carbon dioxide (mmol/liter) 21 Anion gap (mmol/liter) 3‚Äö√Ñ√¨7 20 Urea nitrogen (mg/dl) 20 Creatinine (mg/dl) 0.92 Glucose (mg/dl) 505 Calcium (mg/dl) 9.6 ≈í‚â§-Hydroxybutyrate (mmol/liter) <0.4 2.6 Venous blood gases pH 7.39 Partial pressure of carbon dioxide (mm Hg) 38 Partial pressure of oxygen (mm Hg) 69 Urine Color …	Immune checkpoint inhibitor‚Äö√Ñ√¨induced diabetes	Immune checkpoint inhibitor–induced diabetes.	Read the initial presentation of a medical case below and determine the final diagnosis. Assume that all of the relevant details from figures and tables have been explained in the text. When providing your rationale, USE STEP-BY-STEP DEDUCTION TO IDENTIFY THE CORRECT RESPONSE. After you provide your rationale, provide a single, specific diagnosis for the case in less than 10 words. Example Case: …	Read the initial presentation of a medical case below and determine the final diagnosis. Assume that all of the relevant details from figures and tables have been explained in the text. When providing your rationale, USE STEP BY STEP DEDUCTION TO CREATE A DIFFERENTIAL DIAGNOSIS AND THEN USE STEP BY STEP DEDUCTION TO DETERMINE THE CORRECT RESPONSE.. After you provide your rationale, provide a sing…	{ "id": "chatcmpl-7eWsPCYu3mCiQmV9gmvAHZJDxpPPx", "object": "chat.completion", "created": 1689893853, "model": "gpt-4-0613", "choices": [ { "index": 0, "message": { "role": "assistant", "content": "The patient has a history of melanoma and has been receiving pembrolizumab, an immunotherapy drug. He presents with symptoms of fatigue, weight loss, increased thirst, and nocturia. His blood glucose l…	{ "id": "chatcmpl-7htbK1EH127hkuksRHWlfmqoLuTFQ", "object": "chat.completion", "created": 1690696190, "model": "gpt-4-0613", "choices": [ { "index": 0, "message": { "role": "assistant", "content": "The patient has a history of metastatic melanoma and has been receiving pembrolizumab, an immune checkpoint inhibitor. He presents with symptoms of fatigue, weight loss, increased thirst, and nocturia.…	Pembrolizumab-induced type 1 diabetes mellitus	Y	{ "id": "chatcmpl-7htbrNOH4VBegdqY09Qyif3PbVkfA", "object": "chat.completion", "created": 1690696223, "model": "gpt-4-0613", "choices": [ { "index": 0, "message": { "role": "assistant", "content": "The patient is a 68-year-old man with a history of metastatic melanoma, presenting with fatigue, weight loss, increased thirst, and nocturia. His blood glucose level is significantly elevated. The diff…	Pembrolizumab-induced hyperglycemia	Y
10.1056/NEJMcpc2115852	Case 5-2022: A 65-Year-Old Woman with Rapidly Progressive Weakness in the Right Arm and Recurrent Falls	Hemoglobin (g/dl) ‚Äö√Ñ√Æ 12.9 Hematocrit (%) ‚Äö√Ñ√Æ 39.2 White-cell count (per ≈í¬∫l) ‚Äö√Ñ√Æ 5670 Differential count (per ≈í¬∫l) Neutrophils ‚Äö√Ñ√Æ 3710 Lymphocytes ‚Äö√Ñ√Æ 1430 Monocytes ‚Äö√Ñ√Æ 450 Eosinophils ‚Äö√Ñ√Æ 40 Basophils 00 ‚Äö√Ñ√Æ 30 Granulocytes 0‚Äö√Ñ√¨100 ‚Äö√Ñ√Æ 10 Platelet count (per ≈í¬∫l) ‚Äö√Ñ√Æ 247,000 Glucose (mg/dl) ‚Äö√Ñ√Æ 88 Creatinine (mg/dl) ‚Äö√Ñ√Æ 0.52 Urea nitro…	Genetic Creutzfeldt‚Äö√Ñ√¨Jakob disease.	Genetic Creutzfeldt–Jakob disease.	Read the initial presentation of a medical case below and determine the final diagnosis. Assume that all of the relevant details from figures and tables have been explained in the text. When providing your rationale, USE STEP-BY-STEP DEDUCTION TO IDENTIFY THE CORRECT RESPONSE. After you provide your rationale, provide a single, specific diagnosis for the case in less than 10 words. Example Case: …	Read the initial presentation of a medical case below and determine the final diagnosis. Assume that all of the relevant details from figures and tables have been explained in the text. When providing your rationale, USE STEP BY STEP DEDUCTION TO CREATE A DIFFERENTIAL DIAGNOSIS AND THEN USE STEP BY STEP DEDUCTION TO DETERMINE THE CORRECT RESPONSE.. After you provide your rationale, provide a sing…	{ "id": "chatcmpl-7eWz9QbpcN2BtrXTzzxMcVQIk93JG", "object": "chat.completion", "created": 1689894271, "model": "gpt-4-0613", "choices": [ { "index": 0, "message": { "role": "assistant", "content": "The patient's symptoms of progressive weakness, balance disturbance, and dysarthria, along with her family history of Creutzfeldt-Jakob disease, suggest a prion disease. The MRI findings of hyperintens…	{ "id": "chatcmpl-7htcT3ow7Wu423g1ymyHjF7HFA4Lj", "object": "chat.completion", "created": 1690696261, "model": "gpt-4-0613", "choices": [ { "index": 0, "message": { "role": "assistant", "content": "The patient's symptoms of progressive weakness, balance disturbance, and dysarthria, along with her abnormal eye movements and appendicular dysmetria, suggest a neurodegenerative disorder. The presence…	Spinocerebellar Ataxia	N	{ "id": "chatcmpl-7htd8uJvnZNk5vqNF5frldQQA6Of5", "object": "chat.completion", "created": 1690696302, "model": "gpt-4-0613", "choices": [ { "index": 0, "message": { "role": "assistant", "content": "The patient is a 65-year-old woman with a history of measles encephalitis in childhood, which resulted in residual weakness on the left side. She presents with a 12-year history of worsening gait and b…	Amyotrophic lateral sclerosis (ALS) is the most likely diagnosis	N
10.1056/NEJMcpc2107349	Case 4-2022: A 55-Year-Old Man with Bilateral Hearing Loss and Eye Redness		Neurosyphilis.	Neurosyphilis.	Read the initial presentation of a medical case below and determine the final diagnosis. Assume that all of the relevant details from figures and tables have been explained in the text. When providing your rationale, USE STEP-BY-STEP DEDUCTION TO IDENTIFY THE CORRECT RESPONSE. After you provide your rationale, provide a single, specific diagnosis for the case in less than 10 words. Example Case: …	Read the initial presentation of a medical case below and determine the final diagnosis. Assume that all of the relevant details from figures and tables have been explained in the text. When providing your rationale, USE STEP BY STEP DEDUCTION TO CREATE A DIFFERENTIAL DIAGNOSIS AND THEN USE STEP BY STEP DEDUCTION TO DETERMINE THE CORRECT RESPONSE.. After you provide your rationale, provide a sing…	{ "id": "chatcmpl-7eX6xx6KwPVOaC9e3oHdix4xx0c2D", "object": "chat.completion", "created": 1689894755, "model": "gpt-4-0613", "choices": [ { "index": 0, "message": { "role": "assistant", "content": "Cogan's syndrome is the most likely diagnosis. This patient's bilateral sensorineural hearing loss, eye redness, and vestibular symptoms are characteristic of Cogan's syndrome, a rare autoimmune diseas…	{ "id": "chatcmpl-7htdovJfCFKjIkZ0TtLx1ErMHiRVd", "object": "chat.completion", "created": 1690696344, "model": "gpt-4-0613", "choices": [ { "index": 0, "message": { "role": "assistant", "content": "The patient presents with bilateral hearing loss, eye redness, headaches, and recent onset of imbalance. He also reports fatigue, body aches, and weight loss. The patient's symptoms, along with the fin…	Cogan's syndrome	N	{ "id": "chatcmpl-7hteRIhvYBOMPXEYllgo6LLwwfFnd", "object": "chat.completion", "created": 1690696383, "model": "gpt-4-0613", "choices": [ { "index": 0, "message": { "role": "assistant", "content": "The patient is a 55-year-old man presenting with bilateral hearing loss, eye redness, headaches, fatigue, body aches, and weight loss. The differential diagnosis for this patient includes autoimmune di…	Cogan's syndrome	N
10.1056/NEJMcpc2115850	Case 3-2022: A 14-Year-Old Boy with Fever, Joint Pain, and Abdominal Cramping	Hemoglobin (g/dl) 13.0‚Äö√Ñ√¨16.0 12.6 Hematocrit (%) 37.0‚Äö√Ñ√¨49.0 38.9 Platelet count (per ≈í¬∫l) 419,000 White-cell count (per ≈í¬∫l) 450 ,000 12,950 Differential count (per ≈í¬∫l) Neutrophils 180 100 8530 Lymphocytes 1200‚Äö√Ñ√¨5200 2330 Monocytes 30 00 1640 Eosinophils 0‚Äö√Ñ√¨1000 350 Basophils 0 50 Erythrocyte sedimentation rate (mm/hr) 48 C-reactive protein (mg/liter) 0. .0 207.6 Alanin…	Inflammatory bowel disease (Crohn‚Äö√Ñ√¥s disease)	Inflammatory bowel disease.	Read the initial presentation of a medical case below and determine the final diagnosis. Assume that all of the relevant details from figures and tables have been explained in the text. When providing your rationale, USE STEP-BY-STEP DEDUCTION TO IDENTIFY THE CORRECT RESPONSE. After you provide your rationale, provide a single, specific diagnosis for the case in less than 10 words. Example Case: …	Read the initial presentation of a medical case below and determine the final diagnosis. Assume that all of the relevant details from figures and tables have been explained in the text. When providing your rationale, USE STEP BY STEP DEDUCTION TO CREATE A DIFFERENTIAL DIAGNOSIS AND THEN USE STEP BY STEP DEDUCTION TO DETERMINE THE CORRECT RESPONSE.. After you provide your rationale, provide a sing…	{ "id": "chatcmpl-7eXEEC38ueVq6ixtO4SW4c2ZpgpOY", "object": "chat.completion", "created": 1689895206, "model": "gpt-4-0613", "choices": [ { "index": 0, "message": { "role": "assistant", "content": "The patient's symptoms of fatigue, fever, joint pain, abdominal cramping, and diarrhea, along with the history of camping and hiking in wooded areas, suggest a possible tick-borne illness. The patient'…	{ "id": "chatcmpl-7htf76C0weuLHn7fSWgM7NDRtlanm", "object": "chat.completion", "created": 1690696425, "model": "gpt-4-0613", "choices": [ { "index": 0, "message": { "role": "assistant", "content": "The patient's symptoms of fatigue, fever, joint pain, abdominal cramping, and diarrhea, along with the elevated white-cell count and erythrocyte sedimentation rate, suggest an inflammatory or infectiou…	Crohn's disease	Y	{ "id": "chatcmpl-7htfkwPhJ0yarUgbNbprUCbKJKhmm", "object": "chat.completion", "created": 1690696464, "model": "gpt-4-0613", "choices": [ { "index": 0, "message": { "role": "assistant", "content": "The patient is a 14-year-old boy presenting with fatigue, fever, joint pain, abdominal cramping, and diarrhea. He also has a history of exposure to wooded areas and a tick sighting, which raises the po…	Tick-borne illness, possibly anaplasmosis or babesiosis	N
10.1056/NEJMcpc2115847	Case 2-2022: A 70-Year-Old Man with a Recurrent Left Pleural Effusion	Hemoglobin (g/dl) 12.4 11.1 Hematocrit (%) 37.1 33.7 Mean corpuscular volume (fl) 108.5 112.7 White-cell count (per ≈í¬∫l) 5700 3030 Differential count (%) Neutrophils 80.4 49.6 Lymphocytes 7.7 32.3 Monocytes 6.5 12.5 Eosinophils 1.2 2 Basophils 0.7 1 Platelet count (per ≈í¬∫l) 165,000 246,000 Erythrocyte sedimentation rate (mm/hr) 55 107 C-reactive protein (mg/liter) 88.7 205.8 Lactate dehydroge…	VEXAS (vacuoles, E1 enzyme, X-linked, autoin flammatory, somatic) syndrome.	VEXAS (vacuoles, E1 enzyme, X-linked, autoin flammatory, somatic) syndrome.	Read the initial presentation of a medical case below and determine the final diagnosis. Assume that all of the relevant details from figures and tables have been explained in the text. When providing your rationale, USE STEP-BY-STEP DEDUCTION TO IDENTIFY THE CORRECT RESPONSE. After you provide your rationale, provide a single, specific diagnosis for the case in less than 10 words. Example Case: …	Read the initial presentation of a medical case below and determine the final diagnosis. Assume that all of the relevant details from figures and tables have been explained in the text. When providing your rationale, USE STEP BY STEP DEDUCTION TO CREATE A DIFFERENTIAL DIAGNOSIS AND THEN USE STEP BY STEP DEDUCTION TO DETERMINE THE CORRECT RESPONSE.. After you provide your rationale, provide a sing…	{ "id": "chatcmpl-7eXM2va99SyOnahTuksZ0uPx8RIL4", "object": "chat.completion", "created": 1689895690, "model": "gpt-4-0613", "choices": [ { "index": 0, "message": { "role": "assistant", "content": "Relapsing Polychondritis. The patient's history of recurrent inflammation of the cartilage in the ear, along with joint pain and inflammation, elevated erythrocyte sedimentation rate and C-reactive pro…	{ "id": "chatcmpl-7htgQ0IQYgGwxMz5oOAsi9L7dPxLS", "object": "chat.completion", "created": 1690696506, "model": "gpt-4-0613", "choices": [ { "index": 0, "message": { "role": "assistant", "content": "Relapsing Polychondritis. The patient's history of recurrent inflammation of the cartilage in the ear, along with joint pain and inflammation, elevated erythrocyte sedimentation rate and C-reactive pro…	Relapsing Polychondritis	N	{ "id": "chatcmpl-7htgyumqfN85BdtvuTgiVwNhiwN1n", "object": "chat.completion", "created": 1690696540, "model": "gpt-4-0613", "choices": [ { "index": 0, "message": { "role": "assistant", "content": "The patient is a 70-year-old man with a history of polymyalgia rheumatica, relapsing polychondritis, and recurrent deep-vein thromboses. He presents with recurrent left pleural effusion. The differenti…	Recurrent left pleural effusion secondary to underlying inflammatory disease.	N
10.1056/NEJMcpc2115844	Case 1-2022: A 67-Year-Old Man with Motor Neuron Disease and Odd Behaviors during Sleep		Anti-IgLON5 IgG‚Äö√Ñ√¨associated neurologic disorder.	Anti-IgLON5 disease	Read the initial presentation of a medical case below and determine the final diagnosis. Assume that all of the relevant details from figures and tables have been explained in the text. When providing your rationale, USE STEP-BY-STEP DEDUCTION TO IDENTIFY THE CORRECT RESPONSE. After you provide your rationale, provide a single, specific diagnosis for the case in less than 10 words. Example Case: …	Read the initial presentation of a medical case below and determine the final diagnosis. Assume that all of the relevant details from figures and tables have been explained in the text. When providing your rationale, USE STEP BY STEP DEDUCTION TO CREATE A DIFFERENTIAL DIAGNOSIS AND THEN USE STEP BY STEP DEDUCTION TO DETERMINE THE CORRECT RESPONSE.. After you provide your rationale, provide a sing…	{ "id": "chatcmpl-7eXTZyObcWOdLyoSuyqlXxdYsHlRF", "object": "chat.completion", "created": 1689896157, "model": "gpt-4-0613", "choices": [ { "index": 0, "message": { "role": "assistant", "content": "The patient's symptoms include vocalizations and thrashing movements during sleep, daytime sleepiness, and apnea. These symptoms are consistent with REM sleep behavior disorder (RBD), a condition chara…	{ "id": "chatcmpl-7hthgAOuBOlWZsBkWXxEx7qnHjZIT", "object": "chat.completion", "created": 1690696584, "model": "gpt-4-0613", "choices": [ { "index": 0, "message": { "role": "assistant", "content": "The patient's symptoms include vocalizations, thrashing movements, and falling out of bed during sleep, as well as prolonged episodes of daytime sleepiness during which he appears to fall asleep and is…	Motor Neuron Disease with Comorbid Narcolepsy and Sleep Apnea	N	{ "id": "chatcmpl-7htiJasi1BfewDIxGFfz2RoFTSLoP", "object": "chat.completion", "created": 1690696623, "model": "gpt-4-0613", "choices": [ { "index": 0, "message": { "role": "assistant", "content": "The patient is a 67-year-old man presenting with abnormal behaviors during sleep, daytime sleepiness, and apnea. He has a history of vocalizations and thrashing movements during sleep, and has fallen o…	Dementia with Lewy bodies	N
10.1056/NEJMcpc2107358	Case 40-2021: A 9-Year-Old Boy with Transient Weakness, Facial Droop, and Slurred Speech		Moyamoya disease	Transient ischemic attack due to moyamoya disease.	Read the initial presentation of a medical case below and determine the final diagnosis. Assume that all of the relevant details from figures and tables have been explained in the text. When providing your rationale, USE STEP-BY-STEP DEDUCTION TO IDENTIFY THE CORRECT RESPONSE. After you provide your rationale, provide a single, specific diagnosis for the case in less than 10 words. Example Case: …	Read the initial presentation of a medical case below and determine the final diagnosis. Assume that all of the relevant details from figures and tables have been explained in the text. When providing your rationale, USE STEP BY STEP DEDUCTION TO CREATE A DIFFERENTIAL DIAGNOSIS AND THEN USE STEP BY STEP DEDUCTION TO DETERMINE THE CORRECT RESPONSE.. After you provide your rationale, provide a sing…	{ "id": "chatcmpl-7eXbLGVskgM7mA7tzeUiVhGivPlUC", "object": "chat.completion", "created": 1689896639, "model": "gpt-4-0613", "choices": [ { "index": 0, "message": { "role": "assistant", "content": "The patient's symptoms of transient weakness, facial droop on the left side, and slurred speech are indicative of a transient ischemic attack (TIA) or stroke. However, these symptoms resolved completel…	{ "id": "chatcmpl-7htj2GiVtpkpXEa5pqyWBzuryHLWg", "object": "chat.completion", "created": 1690696668, "model": "gpt-4-0613", "choices": [ { "index": 0, "message": { "role": "assistant", "content": "The patient's symptoms of transient weakness and facial droop on the left side, slurred speech, and inability to stand or grip with his left hand are indicative of a transient ischemic attack (TIA) or …	Hyperventilation syndrom	N	{ "id": "chatcmpl-7htjet8GO4LNLi64T4XeCLd6ZFy8c", "object": "chat.completion", "created": 1690696706, "model": "gpt-4-0613", "choices": [ { "index": 0, "message": { "role": "assistant", "content": "The patient is a 9-year-old boy who presented with transient weakness and facial droop on the left side and slurred speech. These symptoms are suggestive of a neurological event such as a transient isc…	Conversion disorder	N
10.1056/NEJMcpc2107355	Case 39-2021: A 26-Year-Old Woman with Respiratory Failure and Altered Mental Status	Hemoglobin (g/dl) 12. .2 9.1 9.2 Hematocrit (%) 34.1‚Äö√Ñ√¨44.9 26.3 27.6 White-cell count (per ≈í¬∫l) 3900‚Äö√Ñ√¨10,800 21,800 17,670 Differential count (%) Neutrophils 43‚Äö√Ñ√¨74 82 92.7 Lymphocytes 17‚Äö√Ñ√¨44 8.4 4.4 Monocytes 4‚Äö√Ñ√¨13 8.3 1.7 Eosinophils 1‚Äö√Ñ√¨10 0.6 0.0 Platelet count (per ≈í¬∫l) 154,00 69,000 201,000 221,000 Albumin (g/dl) 2.5 3.5‚Äö√Ñ√¨4.8 3.1 Lactate (mmol/liter) 4.…	Fat embolism syndrome.	Fat embolism syndrome.	Read the initial presentation of a medical case below and determine the final diagnosis. Assume that all of the relevant details from figures and tables have been explained in the text. When providing your rationale, USE STEP-BY-STEP DEDUCTION TO IDENTIFY THE CORRECT RESPONSE. After you provide your rationale, provide a single, specific diagnosis for the case in less than 10 words. Example Case: …	Read the initial presentation of a medical case below and determine the final diagnosis. Assume that all of the relevant details from figures and tables have been explained in the text. When providing your rationale, USE STEP BY STEP DEDUCTION TO CREATE A DIFFERENTIAL DIAGNOSIS AND THEN USE STEP BY STEP DEDUCTION TO DETERMINE THE CORRECT RESPONSE.. After you provide your rationale, provide a sing…	{ "id": "chatcmpl-7eXicfwymsw0GeGahT003Zs3LWxYZ", "object": "chat.completion", "created": 1689897090, "model": "gpt-4-0613", "choices": [ { "index": 0, "message": { "role": "assistant", "content": "The patient presented with respiratory failure and altered mental status following an elective abdominoplasty and liposuction procedure. She was found to be somnolent and had increased respiratory effo…	{ "id": "chatcmpl-7htkIuUcwQbvhnaa8N0hZZBTfk95l", "object": "chat.completion", "created": 1690696746, "model": "gpt-4-0613", "choices": [ { "index": 0, "message": { "role": "assistant", "content": "The patient presented with respiratory failure and altered mental status following an elective abdominoplasty and liposuction procedure. She was found to have diffuse confluent opacities in both lungs …	Acute respiratory distress syndrome and cerebral edema due to anesthetic toxicit	N	{ "id": "chatcmpl-7htkvWrgV0W3n5DXv3nboBH7HVMqH", "object": "chat.completion", "created": 1690696785, "model": "gpt-4-0613", "choices": [ { "index": 0, "message": { "role": "assistant", "content": "The patient is a 26-year-old woman who presented with respiratory failure and altered mental status following an elective abdominoplasty and liposuction procedure. She was administered a variety of ane…	Fat Embolism Syndrome	Y
10.1056/NEJMcpc2107354	Case 38-2021: A 76-Year-Old Woman with Abdominal Pain, Weight Loss, and Memory Impairment	Hemoglobin (g/dl) 9.4 9.1 Hematocrit (%) 28.3 27.0 Mean corpuscular volume (fl) 89 91.2 Reticulocyte count (%) ‚Äö√Ñ√Æ ‚Äö√Ñ√Æ 0.7‚Äö√Ñ√¨2.5 5.7 Platelet count (per ≈í¬∫l) 226,000 290,000 White-cell count (per ≈í¬∫l) 6900 12,030 Differential count (per ≈í¬∫l) Neutrophils ‚Äö√Ñ√Æ ‚Äö√Ñ√Æ 8650 Lymphocytes ‚Äö√Ñ√Æ ‚Äö√Ñ√Æ 1940 Monocytes ‚Äö√Ñ√Æ ‚Äö√Ñ√Æ 1290 Eosinophils ‚Äö√Ñ√Æ ‚Äö√Ñ√Æ 10 Basophils ‚…	Lead poisoning	Lead poisoning	Read the initial presentation of a medical case below and determine the final diagnosis. Assume that all of the relevant details from figures and tables have been explained in the text. When providing your rationale, USE STEP-BY-STEP DEDUCTION TO IDENTIFY THE CORRECT RESPONSE. After you provide your rationale, provide a single, specific diagnosis for the case in less than 10 words. Example Case: …	Read the initial presentation of a medical case below and determine the final diagnosis. Assume that all of the relevant details from figures and tables have been explained in the text. When providing your rationale, USE STEP BY STEP DEDUCTION TO CREATE A DIFFERENTIAL DIAGNOSIS AND THEN USE STEP BY STEP DEDUCTION TO DETERMINE THE CORRECT RESPONSE.. After you provide your rationale, provide a sing…	{ "id": "chatcmpl-7eXrOATU2aJydiPYMfTWZebQlb276", "object": "chat.completion", "created": 1689897634, "model": "gpt-4-0613", "choices": [ { "index": 0, "message": { "role": "assistant", "content": "Acute Intermittent Porphyria\nThe patient's symptoms of abdominal pain, constipation, and mental status changes, along with her hyponatremia and the finding of elevated urinary porphyrin levels, are su…	{ "id": "chatcmpl-7htlZoOU2HJs9pMHON48jFlnE7Sjq", "object": "chat.completion", "created": 1690696825, "model": "gpt-4-0613", "choices": [ { "index": 0, "message": { "role": "assistant", "content": "The patient's symptoms of abdominal pain, anorexia, weight loss, and memory impairment, along with her lab results showing normocytic anemia and elevated bilirubin level, suggest a systemic issue. The …	Acute intermittent porphyria	N	{ "id": "chatcmpl-7htmAGSWusfvogCCM2WdI76N8f0u2", "object": "chat.completion", "created": 1690696862, "model": "gpt-4-0613", "choices": [ { "index": 0, "message": { "role": "assistant", "content": "The patient is a 76-year-old woman presenting with abdominal pain, anorexia, weight loss, memory impairment, and suicidal ideation. She has a history of type 2 diabetes mellitus, hypertension, and glau…	Porphyria	N
10.1056/NEJMcpc2107353	Case 37-2021: A 60-Year-Old Man with Fevers, Fatigue, Arthralgias, a Mouth Ulcer, and a Rash	Hemoglobin (g/dl) 13.0 ‚Äö√Ñ√Æ 10.5 Hematocrit (%) 39.1 ‚Äö√Ñ√Æ 32.4 Mean corpuscular volume (fl) 88.3 ‚Äö√Ñ√Æ 88.7 White-cell count (per ≈í¬∫l) 4900 ‚Äö√Ñ√Æ 6370 Differential count (per ≈í¬∫l) Neutrophils 3850 ‚Äö√Ñ√Æ 5180 Immature granulocytes 0‚Äö√Ñ√¨100 70 ‚Äö√Ñ√Æ 100 Lymphocytes 420 ‚Äö√Ñ√Æ 520 Eosinophils 70 ‚Äö√Ñ√Æ 0 Basophils 00 10 ‚Äö√Ñ√Æ 10 Monocytes 480 ‚Äö√Ñ√Æ 560 Platelet count (per …	Anti‚Äö√Ñ√¨melanoma differentiation‚Äö√Ñ√¨associated pro tein 5 (anti‚Äö√Ñ√¨MDA-5) dermatomyositis	Anti–melanoma differentiation–associated protein 5 (anti–MDA-5) dermatomyositis.	Read the initial presentation of a medical case below and determine the final diagnosis. Assume that all of the relevant details from figures and tables have been explained in the text. When providing your rationale, USE STEP-BY-STEP DEDUCTION TO IDENTIFY THE CORRECT RESPONSE. After you provide your rationale, provide a single, specific diagnosis for the case in less than 10 words. Example Case: …	Read the initial presentation of a medical case below and determine the final diagnosis. Assume that all of the relevant details from figures and tables have been explained in the text. When providing your rationale, USE STEP BY STEP DEDUCTION TO CREATE A DIFFERENTIAL DIAGNOSIS AND THEN USE STEP BY STEP DEDUCTION TO DETERMINE THE CORRECT RESPONSE.. After you provide your rationale, provide a sing…	{ "id": "chatcmpl-7eXyxDAh2pPB36TH3zxC8ii7fka2N", "object": "chat.completion", "created": 1689898103, "model": "gpt-4-0613", "choices": [ { "index": 0, "message": { "role": "assistant", "content": "The patient's symptoms of fever, fatigue, arthralgias, mouth ulcer, and rash, along with his recent travel to the Southwest region of the United States, suggest an infectious disease. The negative test…	{ "id": "chatcmpl-7htmyAsiqP3HevSyVjPrwVbqnpSqK", "object": "chat.completion", "created": 1690696912, "model": "gpt-4-0613", "choices": [ { "index": 0, "message": { "role": "assistant", "content": "The patient's symptoms of fever, fatigue, arthralgias, mouth ulcer, and rash, along with his recent travel to the Southwest region of the United States, suggest an infectious disease. The negative test…	Coccidioidomycosis	N	{ "id": "chatcmpl-7htnajS5cZn5SwGueRvG1xjDwH0Xf", "object": "chat.completion", "created": 1690696950, "model": "gpt-4-0613", "choices": [ { "index": 0, "message": { "role": "assistant", "content": "The patient is a 60-year-old man who presents with fevers, fatigue, arthralgias, a mouth ulcer, and a rash. He also has a history of recent travel to the Southwest region of the United States. The diff…	Coccidioidomycosis	N
10.1056/NEJMcpc2107357	Case 36-2021: A 22-Year-Old Man with Pain and Erythema of the Left Hand	Hemoglobin (g/dl) 14.8 Hematocrit (%) 45.5 White-cell count (per ≈í¬∫l) 10,520 Differential count (per ≈í¬∫l) Neutrophils 8650 Immature granulocytes 0‚Äö√Ñ√¨100 30 Lymphocytes 990 Eosinophils 30 Basophils 00 30 Monocytes 790 Platelet count (per ≈í¬∫l) 254,000 Sodium (mmol/liter) 139 Potassium (mmol/liter) 3.7 Chloride (mmol/liter) 102 Carbon dioxide (mmol/liter) 23 Creatinine (mg/dl) 0.97 Urea ni…	Erysipelothrix rhusiopathiae infection.	Cutaneous bacterial infection.	Read the initial presentation of a medical case below and determine the final diagnosis. Assume that all of the relevant details from figures and tables have been explained in the text. When providing your rationale, USE STEP-BY-STEP DEDUCTION TO IDENTIFY THE CORRECT RESPONSE. After you provide your rationale, provide a single, specific diagnosis for the case in less than 10 words. Example Case: …	Read the initial presentation of a medical case below and determine the final diagnosis. Assume that all of the relevant details from figures and tables have been explained in the text. When providing your rationale, USE STEP BY STEP DEDUCTION TO CREATE A DIFFERENTIAL DIAGNOSIS AND THEN USE STEP BY STEP DEDUCTION TO DETERMINE THE CORRECT RESPONSE.. After you provide your rationale, provide a sing…	{ "id": "chatcmpl-7ebArWPmOBovQ3YY09aW0v7me8d30", "object": "chat.completion", "created": 1689910373, "model": "gpt-4-0613", "choices": [ { "index": 0, "message": { "role": "assistant", "content": "The patient presented with pain, swelling, and rapidly spreading erythema of the left hand, along with the formation of bullae. The symptoms began suddenly and progressed rapidly, which is characterist…	{ "id": "chatcmpl-7htoNbPWqJqJPosAYvviVsPLys9AO", "object": "chat.completion", "created": 1690696999, "model": "gpt-4-0613", "choices": [ { "index": 0, "message": { "role": "assistant", "content": "The patient presents with pain, swelling, and rapidly spreading erythema of the left hand, along with the formation of bullae. These symptoms suggest a severe infection. The patient's recent exposure t…	Severe skin and soft tissue infection due to a zoonotic pathogen	Y	{ "id": "chatcmpl-7htoyKqmEt09iBDjQJJbWLWlNxRJx", "object": "chat.completion", "created": 1690697036, "model": "gpt-4-0613", "choices": [ { "index": 0, "message": { "role": "assistant", "content": "The patient is a young man who presents with pain, swelling, and rapidly spreading erythema of the left hand, with bullae formation. These symptoms suggest an infectious process, possibly cellulitis or…	Zoonotic skin and soft tissue infection	Y
10.1056/NEJMcpc2107356	Case 35-2021: A 50-Year-Old Woman with Pain in the Left Upper Quadrant and Hypoxemia	Hematocrit (%) 35.3 Hemoglobin (g/dl) 11.1 White-cell count (per ≈í¬∫l) 16,890 Differential count (per ≈í¬∫l) Neutrophils 8280 Lymphocytes 7430 Monocytes 840 Eosinophils 170 Platelet count (per ≈í¬∫l) 183,000 Mean corpuscular volume (fl) 90.3 Prothrombin time (sec) 14.8 Prothrombin-time international normalized ratio 1.2 d-dimer (ng/ml) 2897 Lactate dehydrogenase (U/liter) 11 10 338 C-reactive pr…	Pneumocystis jirovecii pneumonia	Pneumocystis jirovecii pneumonia	Read the initial presentation of a medical case below and determine the final diagnosis. Assume that all of the relevant details from figures and tables have been explained in the text. When providing your rationale, USE STEP-BY-STEP DEDUCTION TO IDENTIFY THE CORRECT RESPONSE. After you provide your rationale, provide a single, specific diagnosis for the case in less than 10 words. Example Case: …	Read the initial presentation of a medical case below and determine the final diagnosis. Assume that all of the relevant details from figures and tables have been explained in the text. When providing your rationale, USE STEP BY STEP DEDUCTION TO CREATE A DIFFERENTIAL DIAGNOSIS AND THEN USE STEP BY STEP DEDUCTION TO DETERMINE THE CORRECT RESPONSE.. After you provide your rationale, provide a sing…	{ "id": "chatcmpl-7ef2vC18q2LqYKqIn8UXv3hw7XiXS", "object": "chat.completion", "created": 1689925257, "model": "gpt-4-0613", "choices": [ { "index": 0, "message": { "role": "assistant", "content": "Pulmonary Alveolar Proteinosis (PAP) secondary to Sarcoidosis. \n\nThe patient's history of sarcoidosis, along with the presence of hepatosplenomegaly, granulomatous sialadenitis, and granulomatous hep…	{ "id": "chatcmpl-7htpaHHQFkQSSAbtTeJeva2gqASE4", "object": "chat.completion", "created": 1690697074, "model": "gpt-4-0613", "choices": [ { "index": 0, "message": { "role": "assistant", "content": "The patient's history of granulomatous sialadenitis and granulomatous hepatitis, along with hepatosplenomegaly, hypercalcemia, and an elevated angiotensin-converting-enzyme level, led to a diagnosis of…	Progressed Sarcoidosis with Splenic Infarction and Pulmonary Sarcoidosis	N	{ "id": "chatcmpl-7htqCKtPc2sBamWZ3l1JCRFSqNeLO", "object": "chat.completion", "created": 1690697112, "model": "gpt-4-0613", "choices": [ { "index": 0, "message": { "role": "assistant", "content": "This is a 50-year-old woman with a history of sarcoidosis who presents with left upper quadrant pain and hypoxemia. She has a history of granulomatous sialadenitis and granulomatous hepatitis, and her …	Sarcoidosis flare	N
10.1056/NEJMcpc2107352	Case 33-2021: A 68-Year-Old Man with Painful Mouth Ulcers	Hemoglobin (g/dl) 14.4 13.6 14.5 13.1 Hematocrit (%) 43.8 39.8 43.0 39.4 Mean corpuscular volume (fl) 95.2 94.8 92.5 93.4 White-cell count (per ≈í¬∫l) 8150 8690 15,830 9510 Differential count (per ≈í¬∫l) Neutrophils 4560 4440 10,290 5250 Immature granulocytes 0‚Äö√Ñ√¨100 140 170 790 ‚Äö√Ñ√Æ Lymphocytes 1410 1490 1380 1400 Eosinophils 1100 1200 690 1400 Basophils 00 70 70 190 ‚Äö√Ñ√Æ Monocytes 870…	Eosinophilic leukemia	Leukemia, perhaps of eosinophilic lineage.	Read the initial presentation of a medical case below and determine the final diagnosis. Assume that all of the relevant details from figures and tables have been explained in the text. When providing your rationale, USE STEP-BY-STEP DEDUCTION TO IDENTIFY THE CORRECT RESPONSE. After you provide your rationale, provide a single, specific diagnosis for the case in less than 10 words. Example Case: …	Read the initial presentation of a medical case below and determine the final diagnosis. Assume that all of the relevant details from figures and tables have been explained in the text. When providing your rationale, USE STEP BY STEP DEDUCTION TO CREATE A DIFFERENTIAL DIAGNOSIS AND THEN USE STEP BY STEP DEDUCTION TO DETERMINE THE CORRECT RESPONSE.. After you provide your rationale, provide a sing…	{ "id": "chatcmpl-7efMItKvOP9Hz95T2wURrWYkST646", "object": "chat.completion", "created": 1689926458, "model": "gpt-4-0613", "choices": [ { "index": 0, "message": { "role": "assistant", "content": "The patient's symptoms of painful mouth ulcers, neck pain, and weight loss, along with the development of new skin lesions and eye inflammation, initially suggested Behcet's disease. However, the patie…	{ "id": "chatcmpl-7htrstk2acR43awvFuEthk8Udvn4X", "object": "chat.completion", "created": 1690697216, "model": "gpt-4-0613", "choices": [ { "index": 0, "message": { "role": "assistant", "content": "The patient's symptoms include painful mouth ulcers, neck pain, weight loss, and skin lesions. The patient was initially treated for a possible herpes simplex virus infection, but testing for HSV was n…	Sweet's Syndrome	N	{ "id": "chatcmpl-7htsYkw55g2ynSWf6WDUILuaeDptD", "object": "chat.completion", "created": 1690697258, "model": "gpt-4-0613", "choices": [ { "index": 0, "message": { "role": "assistant", "content": "The patient is a 68-year-old man presenting with painful mouth ulcers and weight loss. The differential diagnosis for this patient includes Behcet's disease, herpes simplex virus (HSV) infection, autoi…	Oral squamous cell carcinoma (pending further biopsy confirmation	N
10.1056/NEJMcpc2107351	Case 32-2021: A 14-Year-Old Girl with Swelling of the Jaw and Hypercalcemia		Primary hyperparathyroidism and brown tumor	Primary hyperparathyroidism and brown tumor	Read the initial presentation of a medical case below and determine the final diagnosis. Assume that all of the relevant details from figures and tables have been explained in the text. When providing your rationale, USE STEP-BY-STEP DEDUCTION TO IDENTIFY THE CORRECT RESPONSE. After you provide your rationale, provide a single, specific diagnosis for the case in less than 10 words. Example Case: …	Read the initial presentation of a medical case below and determine the final diagnosis. Assume that all of the relevant details from figures and tables have been explained in the text. When providing your rationale, USE STEP BY STEP DEDUCTION TO CREATE A DIFFERENTIAL DIAGNOSIS AND THEN USE STEP BY STEP DEDUCTION TO DETERMINE THE CORRECT RESPONSE.. After you provide your rationale, provide a sing…	{ "id": "chatcmpl-7efVA3nZKNiUAgs3ORBNX1LCcXZeT", "object": "chat.completion", "created": 1689927008, "model": "gpt-4-0613", "choices": [ { "index": 0, "message": { "role": "assistant", "content": "Primary hyperparathyroidism due to parathyroid adenoma. The patient presented with a mass in the left mandible, which was initially thought to be a central giant-cell granuloma. However, the patient al…	{ "id": "chatcmpl-7httFHgjmuYEczPq2lXKbNEDaUebg", "object": "chat.completion", "created": 1690697301, "model": "gpt-4-0613", "choices": [ { "index": 0, "message": { "role": "assistant", "content": "The patient presents with a mass in the left mandibular body, with lytic and expansile features and numerous internal wavy septations. The mass is associated with numbness and tingling in the lower lip…	Parathyroid adenoma or hyperplasia	Y	{ "id": "chatcmpl-7httrHJYuun7iKxHSj4Z7aR6Tn1M2", "object": "chat.completion", "created": 1690697339, "model": "gpt-4-0613", "choices": [ { "index": 0, "message": { "role": "assistant", "content": "The patient is a 14-year-old girl presenting with a swelling of the left jaw, which was initially thought to be an obstructed salivary gland. However, the swelling increased in size and the patient rep…	Brown tumor of hyperparathyroidism	Y
10.1056/NEJMcpc2027096	Case 31-2021: A 21-Year-Old Man with Sore Throat, Epistaxis, and Oropharyngeal Petechiae	Hemoglobin (g/dl) 9.8 10.0 8.4 Hematocrit (%) 29.4 30.5 23.8 Mean corpuscular volume (fl) 71.9 72.3 69.6 Platelet count (per ≈í¬∫l) 1000 22,000 7000 White-cell count (per ≈í¬∫l) 400 ,000 670 990 800 Differential count (per ≈í¬∫l) Neutrophils 1800‚Äö√Ñ√¨7000 50 50 10 Lymphocytes 590 930 790 Monocytes 30 0 10 Plasma cells ‚Äö√Ñ√Æ ‚Äö√Ñ√Æ 0 10 0 Eosinophils 5 50 0 5 50 0 0 Basophils 00 0 00 0 0 Reti…	Severe acquired aplastic anemia after infection with severe acute respiratory syndrome corona virus 2	Severe aplastic anemia in the presence of infection with severe acute respiratory syndrome coronavirus 2.	Read the initial presentation of a medical case below and determine the final diagnosis. Assume that all of the relevant details from figures and tables have been explained in the text. When providing your rationale, USE STEP-BY-STEP DEDUCTION TO IDENTIFY THE CORRECT RESPONSE. After you provide your rationale, provide a single, specific diagnosis for the case in less than 10 words. Example Case: …	Read the initial presentation of a medical case below and determine the final diagnosis. Assume that all of the relevant details from figures and tables have been explained in the text. When providing your rationale, USE STEP BY STEP DEDUCTION TO CREATE A DIFFERENTIAL DIAGNOSIS AND THEN USE STEP BY STEP DEDUCTION TO DETERMINE THE CORRECT RESPONSE.. After you provide your rationale, provide a sing…	{ "id": "chatcmpl-7efdH8H7IxeCkxILdvWJrk8gIRe8d", "object": "chat.completion", "created": 1689927511, "model": "gpt-4-0613", "choices": [ { "index": 0, "message": { "role": "assistant", "content": "The patient presents with a sore throat, epistaxis, and petechiae of the oropharynx. He also has a low hemoglobin level, a very low platelet count, and a low white-cell count. These symptoms and lab re…	{ "id": "chatcmpl-7htubV9lym3880kooPkv1mo6Uykkq", "object": "chat.completion", "created": 1690697385, "model": "gpt-4-0613", "choices": [ { "index": 0, "message": { "role": "assistant", "content": "The patient presents with a sore throat, epistaxis, and petechiae of the oropharynx, which are all signs of bleeding. Laboratory testing reveals a low hemoglobin level, a very low platelet count, and a…	Aplastic Anemia	N	{ "id": "chatcmpl-7htvJeDU3xGM6Lte0DPYDzQAsi7Nk", "object": "chat.completion", "created": 1690697429, "model": "gpt-4-0613", "choices": [ { "index": 0, "message": { "role": "assistant", "content": "The patient is a young man presenting with a sore throat, epistaxis, petechiae of the oropharynx, and a large ecchymosis on the left forearm. He also has a significantly low platelet count and white bl…	Aplastic Anemia	N
10.1056/NEJMcpc2107347	Case 30-2021: A 47-Year-Old Man with Recurrent Unilateral Head and Neck Pain	Hemoglobin (g/dl) 13.7 Hematocrit (%) 38.4 White-cell count (per ≈í¬∫l) 6800 Platelet count (per ≈í¬∫l) 197,000 Erythrocyte sedimentation rate (mm/hr) 19 Anticardiolipin IgG (IgG phospholipid units) 3.8 Anticardiolipin IgM (IgM phospholipid units) 19.5 Cholesterol (mg/dl) Total <200 196 Low-density lipoprotein <130 129 High-density lipoprotein 36 Triglycerides (mg/dl) 155 Urine toxicology screen …	Vascular Ehlers‚Äö√Ñ√¨Danlos syndrome.	Vascular Ehlers‚Äö√Ñ√¨Danlos syndrome.	Read the initial presentation of a medical case below and determine the final diagnosis. Assume that all of the relevant details from figures and tables have been explained in the text. When providing your rationale, USE STEP-BY-STEP DEDUCTION TO IDENTIFY THE CORRECT RESPONSE. After you provide your rationale, provide a single, specific diagnosis for the case in less than 10 words. Example Case: …	Read the initial presentation of a medical case below and determine the final diagnosis. Assume that all of the relevant details from figures and tables have been explained in the text. When providing your rationale, USE STEP BY STEP DEDUCTION TO CREATE A DIFFERENTIAL DIAGNOSIS AND THEN USE STEP BY STEP DEDUCTION TO DETERMINE THE CORRECT RESPONSE.. After you provide your rationale, provide a sing…	{ "id": "chatcmpl-7eflWJHxmsVn2118KZlxMtCei0dTM", "object": "chat.completion", "created": 1689928022, "model": "gpt-4-0613", "choices": [ { "index": 0, "message": { "role": "assistant", "content": "The patient's symptoms of pain on the left side of the head and neck, along with the imaging findings of dissection of the left vertebral artery and right renal artery, suggest a diagnosis of fibromusc…	{ "id": "chatcmpl-7htvy0B7mdcuKd2frGDCLwHhMd2GA", "object": "chat.completion", "created": 1690697470, "model": "gpt-4-0613", "choices": [ { "index": 0, "message": { "role": "assistant", "content": "The patient's symptoms of headache, neck pain, and numbness on the left side of the face, along with the imaging findings of left cerebellar infarct and left lateral medullary infarct, suggest a neurol…	Vascular dissection due to underlying vascular disease	N	{ "id": "chatcmpl-7htwa39wNqueC9xdaHtn8n5luNAXo", "object": "chat.completion", "created": 1690697508, "model": "gpt-4-0613", "choices": [ { "index": 0, "message": { "role": "assistant", "content": "The patient is a 47-year-old man presenting with pain on the left side of the head and neck, as well as right flank pain. He has a history of similar symptoms six years prior, which were associated wit…	Vascular Ehlers-Danlos syndrome (vEDS)	Y
10.1056/NEJMcpc2107346	Case 29-2021: A 12-Month-Old Boy with Fever and Developmental Regression	White-cell count (per ≈í¬∫l) 6000‚Äö√Ñ√¨17,500 8180 26,820 Differential count (per ≈í¬∫l) Neutrophils 150 600 3590 20,060 Lymphocytes 36 ,700 3980 4910 Monocytes 100‚Äö√Ñ√¨1900 530 460 Eosinophils 00 20 1150 Basophils 30 0 Platelet count (per ≈í¬∫l) 388,000 682,000 Hemoglobin (g/dl) 10. .5 10.4 10.3 Hematocrit (%) 33. 9.0 34.4 33.8 Prothrombin time (sec) 13.1 13.8 Prothrombin-time international n…	Systemic juvenile idiopathic arthritis.	Systemic juvenile idiopathic arthritis.	Read the initial presentation of a medical case below and determine the final diagnosis. Assume that all of the relevant details from figures and tables have been explained in the text. When providing your rationale, USE STEP-BY-STEP DEDUCTION TO IDENTIFY THE CORRECT RESPONSE. After you provide your rationale, provide a single, specific diagnosis for the case in less than 10 words. Example Case: …	Read the initial presentation of a medical case below and determine the final diagnosis. Assume that all of the relevant details from figures and tables have been explained in the text. When providing your rationale, USE STEP BY STEP DEDUCTION TO CREATE A DIFFERENTIAL DIAGNOSIS AND THEN USE STEP BY STEP DEDUCTION TO DETERMINE THE CORRECT RESPONSE.. After you provide your rationale, provide a sing…	{ "id": "chatcmpl-7eftSF0JTqoGpHE3HxJRIMcrKGSlz", "object": "chat.completion", "created": 1689928514, "model": "gpt-4-0613", "choices": [ { "index": 0, "message": { "role": "assistant", "content": "Juvenile Idiopathic Arthritis (Systemic Onset)\n\nThe patient's symptoms of fever, rash, and joint pain are consistent with systemic juvenile idiopathic arthritis (sJIA). The elevated ferritin level, l…	{ "id": "chatcmpl-7htxXihy3CPffuMI22EDSwzhswLCS", "object": "chat.completion", "created": 1690697567, "model": "gpt-4-0613", "choices": [ { "index": 0, "message": { "role": "assistant", "content": "The patient's symptoms include fever, irritability, decreased activity, decreased appetite, and a rash. He also has a history of Hirschsprung's disease. The patient's lab results show elevated ferritin…	Multisystem Inflammatory Syndrome in Children (MIS-C)	N	{ "id": "chatcmpl-7htyETBwkJSayIutAVJb5UfzeTa46", "object": "chat.completion", "created": 1690697610, "model": "gpt-4-0613", "choices": [ { "index": 0, "message": { "role": "assistant", "content": "The patient is a 12-month-old boy with a history of Hirschsprung's disease who presents with fever, irritability, decreased activity, decreased appetite, and a rash. He also has elevated liver enzymes,…	Neonatal onset multisystem inflammatory disease (NOMID)	N
10.1056/NEJMcpc2107350	Case 28-2021: A 37-Year-Old Woman with Covid-19 and Suicidal Ideation	Hemoglobin (g/dl) 13.2 Hematocrit (%) 38.2 Platelet count (per ≈í¬∫l) 174,000 White-cell count (per ≈í¬∫l) 6660 Differential count (per ≈í¬∫l) Neutrophils 5030 Lymphocytes 1570 Monocytes 60 Urea nitrogen (mg/dl) 3 Creatinine (mg/dl) 0.55 Alanine aminotransferase (U/liter) 28 Aspartate aminotransferase (U/liter) 34 Lactate dehydrogenase (U/liter) 11 10 318 Creatine kinase (U/liter) 154 High-sensit…	Fear associated with coronavirus disease 2019 (Covid-19), causing suicidal ideation.	Understandable psychosocial distress in the context of serious illness during the Covid-19 pandemic	Read the initial presentation of a medical case below and determine the final diagnosis. Assume that all of the relevant details from figures and tables have been explained in the text. When providing your rationale, USE STEP-BY-STEP DEDUCTION TO IDENTIFY THE CORRECT RESPONSE. After you provide your rationale, provide a single, specific diagnosis for the case in less than 10 words. Example Case: …	Read the initial presentation of a medical case below and determine the final diagnosis. Assume that all of the relevant details from figures and tables have been explained in the text. When providing your rationale, USE STEP BY STEP DEDUCTION TO CREATE A DIFFERENTIAL DIAGNOSIS AND THEN USE STEP BY STEP DEDUCTION TO DETERMINE THE CORRECT RESPONSE.. After you provide your rationale, provide a sing…	{ "id": "chatcmpl-7eg1g41PTvxCrJRyog8Yr8CmOuVSm", "object": "chat.completion", "created": 1689929024, "model": "gpt-4-0613", "choices": [ { "index": 0, "message": { "role": "assistant", "content": "The patient presented with symptoms of fever, fatigue, sore throat, cough, and myalgias, which are common symptoms of COVID-19. She also had a history of exposure to the virus, as two of her coworkers …	{ "id": "chatcmpl-7htz2CLHmqBHn73VgdTQGrvg3wJLP", "object": "chat.completion", "created": 1690697660, "model": "gpt-4-0613", "choices": [ { "index": 0, "message": { "role": "assistant", "content": "The patient presents with fever, fatigue, sore throat, cough, and myalgias, which are common symptoms of COVID-19. She also developed new shortness of breath and anosmia, which are also associated with…	COVID-19.	N	{ "id": "chatcmpl-7htzZXFr25MHhfN3y5X5KLm99CQ7R", "object": "chat.completion", "created": 1690697693, "model": "gpt-4-0613", "choices": [ { "index": 0, "message": { "role": "assistant", "content": "The patient is a 37-year-old woman presenting with fever, shortness of breath, and suicidal ideation. She has a history of depression and panic attacks, and her symptoms have developed during the Covid…	Covid-19 with associated acute stress reaction and exacerbation of underlying mental health conditions	Y
10.1056/NEJMcpc2103458	Case 26-2021: A 49-Year-Old Man with Relapsed Acute Myeloid Leukemia	Hemoglobin (g/dl) 14.6 Hematocrit (%) 43.2 White-cell count (per ≈í¬∫l) 5830 Differential count (%) Neutrophils 12.6 Lymphocytes 39.7 Reactive lymphocytes 0 2.7 Eosinophils 0.9 Basophils 0.9 Monocytes 1.8 Blasts 0 39.6 Platelet count (per ≈í¬∫l) 44,000 Creatinine (mg/dl) 1.00 Urea nitrogen (mg/dl) 11 Aspartate aminotransferase (U/liter) 25 Alanine aminotransferase (U/liter) 21 Alkaline phosphatas…	Relapsed acute myeloid leukemia (with wild-type NPM1 and newly identified internal tandem dupli cation mutation in FLT3)	Relapsed acute myeloid leukemia.	Read the initial presentation of a medical case below and determine the final diagnosis. Assume that all of the relevant details from figures and tables have been explained in the text. When providing your rationale, USE STEP-BY-STEP DEDUCTION TO IDENTIFY THE CORRECT RESPONSE. After you provide your rationale, provide a single, specific diagnosis for the case in less than 10 words. Example Case: …	Read the initial presentation of a medical case below and determine the final diagnosis. Assume that all of the relevant details from figures and tables have been explained in the text. When providing your rationale, USE STEP BY STEP DEDUCTION TO CREATE A DIFFERENTIAL DIAGNOSIS AND THEN USE STEP BY STEP DEDUCTION TO DETERMINE THE CORRECT RESPONSE.. After you provide your rationale, provide a sing…	{ "id": "chatcmpl-7egAtt638GTIK3Mec4djMInrpl2cN", "object": "chat.completion", "created": 1689929595, "model": "gpt-4-0613", "choices": [ { "index": 0, "message": { "role": "assistant", "content": "Relapsed Acute Myeloid Leukemia (AML)\n\nThe patient was previously diagnosed with AML, as indicated by the presence of peripheral blasts with Auer rods, and mutations in NPM1, DNMT3A, and NRAS. After …	{ "id": "chatcmpl-7hu7z3xQWQBQYPqWpnwRrAZfaswCy", "object": "chat.completion", "created": 1690698215, "model": "gpt-4-0613", "choices": [ { "index": 0, "message": { "role": "assistant", "content": "Relapsed Acute Myeloid Leukemia (AML)\n\nThe patient was previously diagnosed with AML and underwent chemotherapy. His symptoms subsided and he remained well for several months. However, he recently de…	Relapsed Acute Myeloid Leukemia (AML)	Y	{ "id": "chatcmpl-7hu8WKzTyw1W6uhj5XlFBWdvwlbgk", "object": "chat.completion", "created": 1690698248, "model": "gpt-4-0613", "choices": [ { "index": 0, "message": { "role": "assistant", "content": "Relapsed Acute Myeloid Leukemia (AML)\n\nThe patient's history of AML, along with the presence of peripheral blasts and symptoms such as fatigue, dyspnea, exercise intolerance, muscle aches, and night …	Relapsed Acute Myeloid Leukemia (AML)	Y
10.1056/NEJMcpc2100282	Case 25-2021: A 48-Year-Old Man with Fatigue and Leg Swelling	Hemoglobin (g/dl) 15.8 Hematocrit (%) 45.7 White-cell count (per ≈í¬∫l) 3610 Platelet count (per ≈í¬∫l) 82,000 Mean corpuscular volume (fl) 103.9 Glycated hemoglobin (%) 4.3‚Äö√Ñ√¨6.4 11.6 Sodium (mmol/liter) 130 Potassium (mmol/liter) 4.8 Chloride (mmol/liter) 89 Carbon dioxide (mmol/liter) 26 Anion gap (mmol/liter) 15 Glucose (mg/dl) 402 Creatinine (mg/dl) 0.70 Urea nitrogen (mg/dl) 9 Aspartate…	Hereditary hemochromatosis.	Systemic iron-overload syndrome.	Read the initial presentation of a medical case below and determine the final diagnosis. Assume that all of the relevant details from figures and tables have been explained in the text. When providing your rationale, USE STEP-BY-STEP DEDUCTION TO IDENTIFY THE CORRECT RESPONSE. After you provide your rationale, provide a single, specific diagnosis for the case in less than 10 words. Example Case: …	Read the initial presentation of a medical case below and determine the final diagnosis. Assume that all of the relevant details from figures and tables have been explained in the text. When providing your rationale, USE STEP BY STEP DEDUCTION TO CREATE A DIFFERENTIAL DIAGNOSIS AND THEN USE STEP BY STEP DEDUCTION TO DETERMINE THE CORRECT RESPONSE.. After you provide your rationale, provide a sing…	{ "id": "chatcmpl-7egINBSBsgAOrnny8Y0X3qDlJxzGU", "object": "chat.completion", "created": 1689930059, "model": "gpt-4-0613", "choices": [ { "index": 0, "message": { "role": "assistant", "content": "The patient presents with fatigue, lethargy, decreased appetite, abdominal bloating, constipation, penile swelling, decreased libido, intolerance of cold temperatures, and ankle and knee pain in both l…	{ "id": "chatcmpl-7hu93siYB6jVPfjFAM5Qt2vSZLRdL", "object": "chat.completion", "created": 1690698281, "model": "gpt-4-0613", "choices": [ { "index": 0, "message": { "role": "assistant", "content": "The patient presents with fatigue, lethargy, decreased appetite, abdominal bloating, constipation, penile swelling, decreased libido, intolerance of cold temperatures, and ankle and knee pain in both l…	Alcoholic Cirrhosis	N	{ "id": "chatcmpl-7hu9nf7uaKOeC2YbgHg7iYs1rOK18", "object": "chat.completion", "created": 1690698327, "model": "gpt-4-0613", "choices": [ { "index": 0, "message": { "role": "assistant", "content": "The patient is a 48-year-old man presenting with fatigue, lethargy, weight loss followed by weight gain, bilateral leg swelling, abdominal distention, penile swelling, decreased libido, intolerance of …	Alcoholic liver disease	N
10.1056/NEJMcpc2107345	Case 24-2021: A 63-Year-Old Woman with Fever, Sore Throat, and Confusion	Hemoglobin (g/dl) 14.2 Hematocrit (%) 42.2 White-cell count (per ≈í¬∫l) 3700 Differential count (per ≈í¬∫l) Neutrophils 2290 Lymphocytes 1320 Monocytes 60 Platelet count (per ≈í¬∫l) 230,000 Sodium (mmol/liter) 131 Potassium (mmol/liter) 4.8 Chloride (mmol/liter) 93 Glucose (mg/dl) 127 Creatinine (mg/dl) 0.92 Urea nitrogen (mg/dl) 8 Aspartate aminotransferase (U/liter) 280 Alanine aminotransferase…	Acute human immunodeficiency virus type 1 infection	Acute human immunodeficiency virus type 1 infection.	Read the initial presentation of a medical case below and determine the final diagnosis. Assume that all of the relevant details from figures and tables have been explained in the text. When providing your rationale, USE STEP-BY-STEP DEDUCTION TO IDENTIFY THE CORRECT RESPONSE. After you provide your rationale, provide a single, specific diagnosis for the case in less than 10 words. Example Case: …	Read the initial presentation of a medical case below and determine the final diagnosis. Assume that all of the relevant details from figures and tables have been explained in the text. When providing your rationale, USE STEP BY STEP DEDUCTION TO CREATE A DIFFERENTIAL DIAGNOSIS AND THEN USE STEP BY STEP DEDUCTION TO DETERMINE THE CORRECT RESPONSE.. After you provide your rationale, provide a sing…	{ "id": "chatcmpl-7egR83QiQurncQ8gP2DeMVSmEVeAQ", "object": "chat.completion", "created": 1689930602, "model": "gpt-4-0613", "choices": [ { "index": 0, "message": { "role": "assistant", "content": "Neurosyphilis. The patient's symptoms of fever, headache, sore throat, and confusion, along with her history of unprotected sexual intercourse, suggest a sexually transmitted infection. The presence of…	{ "id": "chatcmpl-7huAdWbIKfaTRP8XQn1cwx6gIqA9B", "object": "chat.completion", "created": 1690698379, "model": "gpt-4-0613", "choices": [ { "index": 0, "message": { "role": "assistant", "content": "The patient's symptoms of fever, headache, sore throat, and confusion, along with the presence of lymphadenopathy, suggest an infectious process. The patient's history of recent unprotected sexual inte…	Neurosyphilis	N	{ "id": "chatcmpl-7huBFNX5l11WKDUm9LFGyOg8DwYMJ", "object": "chat.completion", "created": 1690698417, "model": "gpt-4-0613", "choices": [ { "index": 0, "message": { "role": "assistant", "content": "The patient is a 63-year-old woman presenting with fever, headache, sore throat, and confusion. She also reports a lump in the neck, unintentional weight loss, and anosmia. The differential diagnosis f…	Encephalitis, possibly due to SARS-CoV-2	N
10.1056/NEJMcpc2103461	Case 23-2021: A 41-Year-Old Woman with Bloody Stools and Thrombocytopenia	Platelet count (per ≈í¬∫l) 129,000 0 White-cell count (per ≈í¬∫l) 7500 8490 Differential count (per ≈í¬∫l) Neutrophils 6428 6920 Lymphocytes 255 1120 Monocytes 20‚Äö√Ñ√¨120 803 300 Eosinophils 8 0 Basophils 00 8 80 Hemoglobin (g/dl) 11.0 6.0 Hematocrit (%) 32.9 19.6 Mean corpuscular volume (fl) ‚Äö√Ñ√Æ 74.5 Mean corpuscular hemoglobin (pg) 26. 4.0 ‚Äö√Ñ√Æ 22.8 Red-cell distribution width (%) ‚Äö√…	Cytomegalovirus-induced immune thrombocytopenia.	Primary cytomegalovirus infection associated with proctocolitis in the context of belatacept immunosuppression, complicated by gastrointestinal bleeding due to secondary immune thrombocytopenia.	Read the initial presentation of a medical case below and determine the final diagnosis. Assume that all of the relevant details from figures and tables have been explained in the text. When providing your rationale, USE STEP-BY-STEP DEDUCTION TO IDENTIFY THE CORRECT RESPONSE. After you provide your rationale, provide a single, specific diagnosis for the case in less than 10 words. Example Case: …	Read the initial presentation of a medical case below and determine the final diagnosis. Assume that all of the relevant details from figures and tables have been explained in the text. When providing your rationale, USE STEP BY STEP DEDUCTION TO CREATE A DIFFERENTIAL DIAGNOSIS AND THEN USE STEP BY STEP DEDUCTION TO DETERMINE THE CORRECT RESPONSE.. After you provide your rationale, provide a sing…	{ "id": "chatcmpl-7egZXwEU37eFgLsYHfpLErqs1T8CK", "object": "chat.completion", "created": 1689931123, "model": "gpt-4-0613", "choices": [ { "index": 0, "message": { "role": "assistant", "content": "Thrombotic Thrombocytopenic Purpura (TTP). The patient's symptoms of bloody stools, thrombocytopenia, and anemia, along with the absence of platelets in the peripheral blood smear, suggest a diagnosis …	{ "id": "chatcmpl-7huC04IW9DHB8UH5PJSLDWJTN9kaI", "object": "chat.completion", "created": 1690698464, "model": "gpt-4-0613", "choices": [ { "index": 0, "message": { "role": "assistant", "content": "The patient is a 41-year-old woman who had undergone renal transplantation and is now presenting with bloody stools and thrombocytopenia. She has a history of kidney disease and was presumed to have Al…	Post-transplant lymphoproliferative disorder (PTLD)	N	{ "id": "chatcmpl-7huCjiYUH51NrtR8YF9iXTO80lvwy", "object": "chat.completion", "created": 1690698509, "model": "gpt-4-0613", "choices": [ { "index": 0, "message": { "role": "assistant", "content": "The patient is a 41-year-old woman with a history of renal transplantation who presents with bloody stools and thrombocytopenia. The differential diagnosis for this patient includes drug-induced thromb…	ost-transplant lymphoproliferative disorder (PTLD) affecting the gastrointestinal tract	N
10.1056/NEJMcpc2103460	Case 22-2021: A 64-Year-Old Woman with Cognitive Impairment, Headache, and Memory Loss	Thyrotropin (≈í¬∫IU/ml) ‚Äö√Ñ√Æ ‚Äö√Ñ√Æ 0.40 to 5.00 8.65 Free thyroxine (ng/dl) ‚Äö√Ñ√Æ ‚Äö√Ñ√Æ 0.9 to 1.8 1.4 Antithyroid peroxidase antibodies (IU/ml) ‚Äö√Ñ√Æ ‚Äö√Ñ√Æ <35.0 32.4 IgG (mg/dl) 586 to 1602 946 767 to 1590 814 Albumin (g/dl) 3.8 to 4.8 5.2 3.2 to 4.8 4.24 Interferon-gamma release assay Negative Negative ‚Äö√Ñ√Æ ‚Äö√Ñ√Æ West Nile virus IgG and IgM Negative Negative ‚Äö√Ñ√Æ ‚Äö√Ñ√Æ Q…	Cerebral amyloid angiopathy‚Äö√Ñ√¨related inflam mation.	Cerebral amyloid angiopathy–related inflammation.	Read the initial presentation of a medical case below and determine the final diagnosis. Assume that all of the relevant details from figures and tables have been explained in the text. When providing your rationale, USE STEP-BY-STEP DEDUCTION TO IDENTIFY THE CORRECT RESPONSE. After you provide your rationale, provide a single, specific diagnosis for the case in less than 10 words. Example Case: …	Read the initial presentation of a medical case below and determine the final diagnosis. Assume that all of the relevant details from figures and tables have been explained in the text. When providing your rationale, USE STEP BY STEP DEDUCTION TO CREATE A DIFFERENTIAL DIAGNOSIS AND THEN USE STEP BY STEP DEDUCTION TO DETERMINE THE CORRECT RESPONSE.. After you provide your rationale, provide a sing…	{ "id": "chatcmpl-7eghfiryfc7vGnyQ16TfiF3TAFcru", "object": "chat.completion", "created": 1689931627, "model": "gpt-4-0613", "choices": [ { "index": 0, "message": { "role": "assistant", "content": "The patient's symptoms of cognitive impairment, headache, and memory loss, along with the MRI findings of diffuse subarachnoid hyperintensities and leptomeningeal enhancement, suggest a neurological co…	{ "id": "chatcmpl-7huDTLAx71OAm3aMxk475dlmWIlEu", "object": "chat.completion", "created": 1690698555, "model": "gpt-4-0613", "choices": [ { "index": 0, "message": { "role": "assistant", "content": "The patient presents with cognitive impairment, headache, and memory loss. The MRI shows diffusely scattered hyperintensities in the periventricular, subcortical, and deep white matter and leptomeninge…	Anti-NMDA receptor encephalitis.	N	{ "id": "chatcmpl-7huE7KKalnzsqly8uuYy7Pm3Bz9A4", "object": "chat.completion", "created": 1690698595, "model": "gpt-4-0613", "choices": [ { "index": 0, "message": { "role": "assistant", "content": "The patient is a 64-year-old woman presenting with cognitive impairment, headache, and memory loss. The differential diagnosis for this patient includes neurodegenerative diseases such as Alzheimer's d…	Autoimmune Encephalitis	N
10.1056/NEJMcpc2107344	Case 21-2021: A 33-Year-Old Pregnant Woman with Fever, Abdominal Pain, and Headache	White-cell count (per ≈í¬∫l) 8860 Differential count (per ≈í¬∫l) Neutrophils 6940 Lymphocytes 1320 Monocytes 450 Eosinophils 80 Basophils 00 10 Hemoglobin (g/dl) 7.7 Hematocrit (%) 27.1 Platelet count (per ≈í¬∫l) 338,000 Sodium (mmol/liter) 134 Potassium (mmol/liter) 3.3 Chloride (mmol/liter) 98 Carbon dioxide (mmol/liter) 20 Anion gap (mmol/liter) 16 Urea nitrogen (mg/dl) 10 Creatinine (mg/dl) 0…	Listeria monocytogenes bacteremia resulting in loss of fetus	Listeria infection	Read the initial presentation of a medical case below and determine the final diagnosis. Assume that all of the relevant details from figures and tables have been explained in the text. When providing your rationale, USE STEP-BY-STEP DEDUCTION TO IDENTIFY THE CORRECT RESPONSE. After you provide your rationale, provide a single, specific diagnosis for the case in less than 10 words. Example Case: …	Read the initial presentation of a medical case below and determine the final diagnosis. Assume that all of the relevant details from figures and tables have been explained in the text. When providing your rationale, USE STEP BY STEP DEDUCTION TO CREATE A DIFFERENTIAL DIAGNOSIS AND THEN USE STEP BY STEP DEDUCTION TO DETERMINE THE CORRECT RESPONSE.. After you provide your rationale, provide a sing…	{ "id": "chatcmpl-7egqYpl3VJFGBAJxHCa0fUOAwj2cw", "object": "chat.completion", "created": 1689932178, "model": "gpt-4-0613", "choices": [ { "index": 0, "message": { "role": "assistant", "content": "Listeria monocytogenes bacteremia and meningitis. The patient's symptoms of fever, nausea, vomiting, abdominal pain, and headache, along with her history of ulcerative colitis and pregnancy, suggest an…	{ "id": "chatcmpl-7huEtU7GYH5IkC55NQgHzlF1of1p0", "object": "chat.completion", "created": 1690698643, "model": "gpt-4-0613", "choices": [ { "index": 0, "message": { "role": "assistant", "content": "The patient's symptoms of fever, nausea, vomiting, abdominal pain and tenderness, and headache, along with her history of ulcerative colitis and recent flare, initially suggest a possible exacerbation …	Listeria monocytogenes infection	Y	{ "id": "chatcmpl-7huFYYCMg08R5tRF87HF3hqQpSx9M", "object": "chat.completion", "created": 1690698684, "model": "gpt-4-0613", "choices": [ { "index": 0, "message": { "role": "assistant", "content": "The patient is a 33-year-old pregnant woman with a history of ulcerative colitis presenting with fever, nausea, vomiting, abdominal pain, and headache. The differential diagnosis for this patient inclu…	Flare of ulcerative colitis	N
10.1056/NEJMcpc2004992	Case 20-2021: A 69-Year-Old Man with Ataxia		Cerebellar ataxia, neuropathy, and vestibular are flexia syndrome due to a biallelic expansion in RFC1	Cerebellar ataxia, neuropathy, and vestibular areflexia syndrome.	Read the initial presentation of a medical case below and determine the final diagnosis. Assume that all of the relevant details from figures and tables have been explained in the text. When providing your rationale, USE STEP-BY-STEP DEDUCTION TO IDENTIFY THE CORRECT RESPONSE. After you provide your rationale, provide a single, specific diagnosis for the case in less than 10 words. Example Case: …	Read the initial presentation of a medical case below and determine the final diagnosis. Assume that all of the relevant details from figures and tables have been explained in the text. When providing your rationale, USE STEP BY STEP DEDUCTION TO CREATE A DIFFERENTIAL DIAGNOSIS AND THEN USE STEP BY STEP DEDUCTION TO DETERMINE THE CORRECT RESPONSE.. After you provide your rationale, provide a sing…	{ "id": "chatcmpl-7egzH9uU58Scbw11xZxsJG8lvpeLL", "object": "chat.completion", "created": 1689932719, "model": "gpt-4-0613", "choices": [ { "index": 0, "message": { "role": "assistant", "content": "Multiple System Atrophy (MSA)\n\nThe patient's symptoms of progressive ataxia, dysarthria, and visual disorientation with head movement and changes in gaze direction suggest a neurodegenerative disorde…	{ "id": "chatcmpl-7huGJnGewFOhxXbWQc9vgCv7nEIBM", "object": "chat.completion", "created": 1690698731, "model": "gpt-4-0613", "choices": [ { "index": 0, "message": { "role": "assistant", "content": "The patient's symptoms of progressively worsening ataxia, abnormal gait, impaired coordination, difficulty reading traffic signs, and change in voice quality are indicative of a neurodegenerative disor…	Spinocerebellar ataxia type 11	N	{ "id": "chatcmpl-7huGyKi14tmaszlcY9OvSHTsHJlq6", "object": "chat.completion", "created": 1690698772, "model": "gpt-4-0613", "choices": [ { "index": 0, "message": { "role": "assistant", "content": "The patient is a 69-year-old man presenting with progressively worsening ataxia, dysarthria, and frequent bowel movements. The differential diagnosis for this patient includes cerebellar ataxia, multip…	Gluten Ataxi	N
10.1056/NEJMcpc2100272	Case 19-2021: A 54-Year-Old Man with Irritability, Confusion, and Odd Behaviors		Delayed posthypoxic leukoencephalopathy	Delayed posthypoxic leukoencephalopathy.	Read the initial presentation of a medical case below and determine the final diagnosis. Assume that all of the relevant details from figures and tables have been explained in the text. When providing your rationale, USE STEP-BY-STEP DEDUCTION TO IDENTIFY THE CORRECT RESPONSE. After you provide your rationale, provide a single, specific diagnosis for the case in less than 10 words. Example Case: …	Read the initial presentation of a medical case below and determine the final diagnosis. Assume that all of the relevant details from figures and tables have been explained in the text. When providing your rationale, USE STEP BY STEP DEDUCTION TO CREATE A DIFFERENTIAL DIAGNOSIS AND THEN USE STEP BY STEP DEDUCTION TO DETERMINE THE CORRECT RESPONSE.. After you provide your rationale, provide a sing…	{ "id": "chatcmpl-7eh7vnaIHGeyAYxaf9GOLDaCN5r94", "object": "chat.completion", "created": 1689933255, "model": "gpt-4-0613", "choices": [ { "index": 0, "message": { "role": "assistant", "content": "Frontotemporal dementia. The patient's symptoms of irritability, confusion, odd behaviors, and cognitive impairment, as well as his family history of dementia, suggest a neurodegenerative disorder. His…	{ "id": "chatcmpl-7huHfkLmDit85jkOL1hyBVpFwTlKq", "object": "chat.completion", "created": 1690698815, "model": "gpt-4-0613", "choices": [ { "index": 0, "message": { "role": "assistant", "content": "The patient's symptoms of irritability, confusion, odd behaviors, and cognitive impairment, along with the history of squamous-cell carcinoma of the tongue and subsequent radiation therapy, suggest a p…	Paraneoplastic Limbic Encephalitis	N	{ "id": "chatcmpl-7huIHLjdUpSwNk8SQTktwOfKQtZE4", "object": "chat.completion", "created": 1690698853, "model": "gpt-4-0613", "choices": [ { "index": 0, "message": { "role": "assistant", "content": "The patient is a 54-year-old man with a history of squamous-cell carcinoma of the tongue, who presents with irritability, confusion, and odd behaviors. The differential diagnosis for this patient inclu…	Metastasis of squamous-cell carcinoma to the brain	N
10.1056/NEJMcpc2100283	Case 18-2021: An 81-Year-Old Man with Cough, Fever, and Shortness of Breath	Sodium (mmol/liter) 138 Potassium (mmol/liter) 3.8 Chloride (mmol/liter) 99 Carbon dioxide (mmol/liter) 23. 1.9 18 Urea nitrogen (mg/dl) 17 Creatinine (mg/dl) 1.0 Glucose (mg/dl) 118 Lactic acid (mmol/liter) 3.5 Alanine aminotransferase (U/liter) 70 Aspartate aminotransferase (U/liter) 128 Alkaline phosphatase (U/liter) 128 Total bilirubin (mg/dl) 1.7 Direct bilirubin (mg/dl) 0. 0.5 Albumin (g/dl…	Pneumonia associated with severe acute respira tory syndrome coronavirus 2 (SARS-CoV-2) in fection and acute pulmonary embolism.	Pneumonia associated with severe acute respira tory syndrome coronavirus 2 (SARS-CoV-2) in fection and acute pulmonary embolism.	Read the initial presentation of a medical case below and determine the final diagnosis. Assume that all of the relevant details from figures and tables have been explained in the text. When providing your rationale, USE STEP-BY-STEP DEDUCTION TO IDENTIFY THE CORRECT RESPONSE. After you provide your rationale, provide a single, specific diagnosis for the case in less than 10 words. Example Case: …	Read the initial presentation of a medical case below and determine the final diagnosis. Assume that all of the relevant details from figures and tables have been explained in the text. When providing your rationale, USE STEP BY STEP DEDUCTION TO CREATE A DIFFERENTIAL DIAGNOSIS AND THEN USE STEP BY STEP DEDUCTION TO DETERMINE THE CORRECT RESPONSE.. After you provide your rationale, provide a sing…	{ "id": "chatcmpl-7ehFv9nNG0TMl1ZdGB6dR63ViOcsX", "object": "chat.completion", "created": 1689933751, "model": "gpt-4-0613", "choices": [ { "index": 0, "message": { "role": "assistant", "content": "The patient is an 81-year-old man presenting with fever, cough, and shortness of breath during the Covid-19 pandemic. These symptoms are consistent with a Covid-19 infection. The patient's chest radiog…	{ "id": "chatcmpl-7huIxJdZ8HHJtLPc1gvxSAn4Cc1ub", "object": "chat.completion", "created": 1690698895, "model": "gpt-4-0613", "choices": [ { "index": 0, "message": { "role": "assistant", "content": "The patient presented with fever, cough, and shortness of breath during the Covid-19 pandemic. These symptoms are consistent with a Covid-19 infection. The patient's chest radiograph showed bilateral p…	COVID-19 (SARS-CoV-2 infection)	Y	{ "id": "chatcmpl-7huJXWRhdWg7li1WwCJobLUFhkPCh", "object": "chat.completion", "created": 1690698931, "model": "gpt-4-0613", "choices": [ { "index": 0, "message": { "role": "assistant", "content": "The patient is an elderly man presenting with fever, cough, and shortness of breath during the COVID-19 pandemic. He also has substernal chest pain that worsens with deep breaths and when lying down. T…	COVID-19	Y
10.1056/NEJMcpc2100281	Case 17-2021: An 82-Year-Old Woman with Pain, Swelling, and Ecchymosis of the Left Arm	Hematocrit (%) 34‚Äö√Ñ√¨45 33.7 31.1 Hemoglobin (g/dl) 11‚Äö√Ñ√¨16 10.9 10.5 White-cell count (per ≈í¬∫l) 400 ,000 8000 9170 Differential count (%) Neutrophils 40‚Äö√Ñ√¨75 66 66 Lymphocytes 15‚Äö√Ñ√¨54 21 21 Monocytes 4‚Äö√Ñ√¨13 10 10 Eosinophils 0‚Äö√Ñ√¨7 2 2 Basophils 0‚Äö√Ñ√¨1 0.6 0.6 Platelet count (per ≈í¬∫l) 280,000 294,000 Mean corpuscular volume (fl) 8 88.2 84.7 Lactic acid (mmol/liter)‚Ä…	Acquired factor VIII inhibitor	Acquired factor VIII inhibitor.	Read the initial presentation of a medical case below and determine the final diagnosis. Assume that all of the relevant details from figures and tables have been explained in the text. When providing your rationale, USE STEP-BY-STEP DEDUCTION TO IDENTIFY THE CORRECT RESPONSE. After you provide your rationale, provide a single, specific diagnosis for the case in less than 10 words. Example Case: …	Read the initial presentation of a medical case below and determine the final diagnosis. Assume that all of the relevant details from figures and tables have been explained in the text. When providing your rationale, USE STEP BY STEP DEDUCTION TO CREATE A DIFFERENTIAL DIAGNOSIS AND THEN USE STEP BY STEP DEDUCTION TO DETERMINE THE CORRECT RESPONSE.. After you provide your rationale, provide a sing…	{ "id": "chatcmpl-7ehNWUe64LTAlGWgFPTBPp7zjz1yw", "object": "chat.completion", "created": 1689934222, "model": "gpt-4-0613", "choices": [ { "index": 0, "message": { "role": "assistant", "content": "Spontaneous Hematoma due to anticoagulation. The patient's history of taking aspirin, a blood thinner, combined with the CT scan showing an intramuscular hematoma and hemorrhage in the subcutaneous fat…	{ "id": "chatcmpl-7huKDIHctZNssBh4AmXrSmMQIIcmm", "object": "chat.completion", "created": 1690698973, "model": "gpt-4-0613", "choices": [ { "index": 0, "message": { "role": "assistant", "content": "The patient is an elderly woman with a history of peripheral vascular disease and carotid artery stenosis who presented with pain, swelling, and ecchymosis of the left arm. The ecchymosis extended from…	Spontaneous Hematoma	N	{ "id": "chatcmpl-7huKlb5iWuOjAQsN8AFcFpt17kB41", "object": "chat.completion", "created": 1690699007, "model": "gpt-4-0613", "choices": [ { "index": 0, "message": { "role": "assistant", "content": "The patient is an elderly woman who presents with pain, swelling, and ecchymosis of the left arm. She has no history of trauma to the arm. The differential diagnosis for this patient includes deep vein…	Intramuscular Hematoma	N
10.1056/NEJMcpc2100278	Case 16-2021: A 37-Year-Old Woman with Abdominal Pain and Aortic Dilatation	White-cell count (per ≈í¬∫l) 4800‚Äö√Ñ√¨10,000 9800 32,800 27,710 Differential count (per ≈í¬∫l) Neutrophils 190 000 6958 30,832 22,260 Lymphocytes 1372 1312 1950 Monocytes 1176 1312 2340 Eosinophils 98 0 30 Platelet count (per ≈í¬∫l) 289,000 565,000 576,000 Hemoglobin (g/dl) 12.3 11.1 13.5 Hematocrit (%) 37.0‚Äö√Ñ√¨47.0 38.5 34.2 42.1 Erythrocyte sedimentation rate (mm/hr) 0 41 18 0 57 C-reactiv…	Staphylococcus aureus bacteremia and infection of a vascular graft.	Mycotic aneurysm, potentially in the context of underlying vascular injury or vasculitis.	Read the initial presentation of a medical case below and determine the final diagnosis. Assume that all of the relevant details from figures and tables have been explained in the text. When providing your rationale, USE STEP-BY-STEP DEDUCTION TO IDENTIFY THE CORRECT RESPONSE. After you provide your rationale, provide a single, specific diagnosis for the case in less than 10 words. Example Case: …	Read the initial presentation of a medical case below and determine the final diagnosis. Assume that all of the relevant details from figures and tables have been explained in the text. When providing your rationale, USE STEP BY STEP DEDUCTION TO CREATE A DIFFERENTIAL DIAGNOSIS AND THEN USE STEP BY STEP DEDUCTION TO DETERMINE THE CORRECT RESPONSE.. After you provide your rationale, provide a sing…	{ "id": "chatcmpl-7ehVRJkBwqkiZVwikVHgLbAr5E1Ug", "object": "chat.completion", "created": 1689934713, "model": "gpt-4-0613", "choices": [ { "index": 0, "message": { "role": "assistant", "content": "Infective endocarditis leading to mycotic aneurysm. The patient's history of intravenous drug use, positive blood culture for bacillus species, and the rapid progression of aortic dilatation seen on im…	{ "id": "chatcmpl-7huLLd42RmKdLkRkRYnePRdsqrUFJ", "object": "chat.completion", "created": 1690699043, "model": "gpt-4-0613", "choices": [ { "index": 0, "message": { "role": "assistant", "content": "The patient's symptoms of abdominal pain, nausea, vomiting, fever, and chills, along with the CT findings of aortic wall thickening and periaortic fat stranding, suggest an inflammatory process involvi…	Non-infectious aortitis secondary to a connective tissue disorder	N	{ "id": "chatcmpl-7huLvDoJ8d5nCtAAQX8a2wUECUPO8", "object": "chat.completion", "created": 1690699079, "model": "gpt-4-0613", "choices": [ { "index": 0, "message": { "role": "assistant", "content": "This is a 37-year-old woman with a history of drug use who presents with abdominal pain, aortic dilatation, and a high white blood cell count. The differential diagnosis includes aortic aneurysm, aorti…	Non-infectious aortitis secondary to a connective tissue disorder	N
10.1056/NEJMcpc2100274	Case 15-2021: A 76-Year-Old Woman with Nausea, Diarrhea, and Acute Kidney Failure	Hemoglobin (g/dl) 10.8 10.8 10.4 Hematocrit (%) 32.6 32.6 31.7 Mean corpuscular volume (fl) 94.8 94.8 93.2 White-cell count (per ≈í¬∫l) 4.5‚Äö√Ñ√¨11.0 7.9 7.90 8.48 Differential count (per ≈í¬∫l) Neutrophils 1.8‚Äö√Ñ√¨7.7 3.1 5.33 5.84 Immature granulocytes 0‚Äö√Ñ√¨0.10 0.05 0.09 0.02 Lymphocytes 1.0‚Äö√Ñ√¨4.8 2.46 1.59 1.55 Eosinophils 0‚Äö√Ñ√¨0.9 0.34 0.23 0.27 Basophils 0‚Äö√Ñ√¨0.3 0.04 0.03 0…	Lactic acidosis due to toxic effects from metfor min use	Toxic effects from metformin use in the context of acute tubular necrosis from diuretic use.	Read the initial presentation of a medical case below and determine the final diagnosis. Assume that all of the relevant details from figures and tables have been explained in the text. When providing your rationale, USE STEP-BY-STEP DEDUCTION TO IDENTIFY THE CORRECT RESPONSE. After you provide your rationale, provide a single, specific diagnosis for the case in less than 10 words. Example Case: …	Read the initial presentation of a medical case below and determine the final diagnosis. Assume that all of the relevant details from figures and tables have been explained in the text. When providing your rationale, USE STEP BY STEP DEDUCTION TO CREATE A DIFFERENTIAL DIAGNOSIS AND THEN USE STEP BY STEP DEDUCTION TO DETERMINE THE CORRECT RESPONSE.. After you provide your rationale, provide a sing…	{ "id": "chatcmpl-7ehd9tR90ELj7LqunGUMqbNIybq1F", "object": "chat.completion", "created": 1689935191, "model": "gpt-4-0613", "choices": [ { "index": 0, "message": { "role": "assistant", "content": "Acute kidney injury secondary to dehydration. The patient's symptoms of nausea, diarrhea, and dry oral mucous membranes, along with her elevated creatinine and lactic acid levels, suggest dehydration. …	{ "id": "chatcmpl-7huMZDJk6NpH0H8MQr1ElnIyy59WX", "object": "chat.completion", "created": 1690699119, "model": "gpt-4-0613", "choices": [ { "index": 0, "message": { "role": "assistant", "content": "The patient's symptoms of nausea, abdominal cramps, and nonbloody diarrhea, along with her recent stay in a skilled nursing facility, suggest a possible infectious cause. The fact that she was treated …	Clostridium difficile infection	N	{ "id": "chatcmpl-7huN7hHhFH8rZpqEAtCJvTEITzkiy", "object": "chat.completion", "created": 1690699153, "model": "gpt-4-0613", "choices": [ { "index": 0, "message": { "role": "assistant", "content": "The patient is a 76-year-old woman with a history of heart failure and type 2 diabetes mellitus who presents with nausea, diarrhea, and acute kidney failure. The differential diagnosis for this patient…	Acute tubular necrosis	N
10.1056/NEJMcpc2100275	Case 14-2021: A 64-Year-Old Woman with Fever and Pancytopenia	Hematocrit (%) 26.1 28.9 23.5 23.4 Hemoglobin (g/dl) 8.3 8.6 6.9 6.9 Mean corpuscular volume (fl) 91.9 79.6 83.3 85.1 Mean corpuscular hemoglobin (pg/ml) 27. 1.0 29.2 23.7 26. 4.0 24.5 25.1 Red-cell distribution width (%) 15.9 17.6 21.2 22.0 White-cell count (per ≈í¬∫l) 4. .0 4.37 3.97 4.5‚Äö√Ñ√¨11.0 2.56 2.73 Differential count (per ≈í¬∫l) Neutrophils 1.8‚Äö√Ñ√¨7.0 2.11 2.54 1.8‚Äö√Ñ√¨7.7 2.43 2…	Babesiosis.	Babesiosis possibly complicated by hemophagocytic lymphohistiocytosis.	Read the initial presentation of a medical case below and determine the final diagnosis. Assume that all of the relevant details from figures and tables have been explained in the text. When providing your rationale, USE STEP-BY-STEP DEDUCTION TO IDENTIFY THE CORRECT RESPONSE. After you provide your rationale, provide a single, specific diagnosis for the case in less than 10 words. Example Case: …	Read the initial presentation of a medical case below and determine the final diagnosis. Assume that all of the relevant details from figures and tables have been explained in the text. When providing your rationale, USE STEP BY STEP DEDUCTION TO CREATE A DIFFERENTIAL DIAGNOSIS AND THEN USE STEP BY STEP DEDUCTION TO DETERMINE THE CORRECT RESPONSE.. After you provide your rationale, provide a sing…	{ "id": "chatcmpl-7ehlBDaqbdNkxWo0mVpzGHlR1td25", "object": "chat.completion", "created": 1689935689, "model": "gpt-4-0613", "choices": [ { "index": 0, "message": { "role": "assistant", "content": "The patient's symptoms of fever, pancytopenia, and splenomegaly, along with her history of exposure to wooded areas where deer are often seen, suggest a tick-borne illness. The patient's condition did …	{ "id": "chatcmpl-7huNoqxwYnmIzmniJRDWgh19IHZIP", "object": "chat.completion", "created": 1690699196, "model": "gpt-4-0613", "choices": [ { "index": 0, "message": { "role": "assistant", "content": "The patient's symptoms of fever, pancytopenia, and splenomegaly, along with her history of exposure to wooded areas where deer are often seen, suggest a tick-borne illness. The patient's condition did …	Tick-borne illness, possibly babesiosis or anaplasmosi	Y	{ "id": "chatcmpl-7huONx3NBrAGyj6DmVug0LVtVvidz", "object": "chat.completion", "created": 1690699231, "model": "gpt-4-0613", "choices": [ { "index": 0, "message": { "role": "assistant", "content": "The patient is a 64-year-old woman with a history of multiple sclerosis who presents with fever, pancytopenia, nausea, fatigue, and splenomegaly. The differential diagnosis for this patient includes au…	Tick-borne disease, such as anaplasmosis or babesiosis	Y
10.1056/NEJMcpc2100277	Case 13-2021: A Newborn Girl with a Neck Mass	White-cell count (per ≈í¬∫l) 900 0,000 17,530 Differential count (per ≈í¬∫l) Neutrophils 590 6,100 12,620 Lymphocytes 200 ,100 3860 Monocytes 40 300 700 Hemoglobin (g/dl) 9. .5‚Äö√Ñ¬∞ 10.0 Hematocrit (%) 42.0‚Äö√Ñ√¨60.0 29.5 Platelet count (per ≈í¬∫l) 229,000 Glucose (mg/dl) 60‚Äö√Ñ√¨100 80 Lactate dehydrogenase (U/liter) 11 10 319 Thyrotropin (≈í¬∫U/ml) 0.4 0 3.82 Free thyroxine (ng/dl) 0.9‚Äö√Ñ…	Nodular follicular thyroid neoplasm with a so matic NRAS mutation.	Congenital neck mass most likely of sympathetic chain origin, most consistent with neuroblastoma.	Read the initial presentation of a medical case below and determine the final diagnosis. Assume that all of the relevant details from figures and tables have been explained in the text. When providing your rationale, USE STEP-BY-STEP DEDUCTION TO IDENTIFY THE CORRECT RESPONSE. After you provide your rationale, provide a single, specific diagnosis for the case in less than 10 words. Example Case: …	Read the initial presentation of a medical case below and determine the final diagnosis. Assume that all of the relevant details from figures and tables have been explained in the text. When providing your rationale, USE STEP BY STEP DEDUCTION TO CREATE A DIFFERENTIAL DIAGNOSIS AND THEN USE STEP BY STEP DEDUCTION TO DETERMINE THE CORRECT RESPONSE.. After you provide your rationale, provide a sing…	{ "id": "chatcmpl-7eiD9upqCdJ9ev2rfPUgZ3YTphppX", "object": "chat.completion", "created": 1689937423, "model": "gpt-4-0613", "choices": [ { "index": 0, "message": { "role": "assistant", "content": "Neuroblastoma. The patient presents with a neck mass that was detected in utero. The mass is hypervascular and appears to arise from the sympathetic chain, which is characteristic of neuroblastoma. Add…	{ "id": "chatcmpl-7huP5KzTXfdQbbdwsEs87X5OqHsg5", "object": "chat.completion", "created": 1690699275, "model": "gpt-4-0613", "choices": [ { "index": 0, "message": { "role": "assistant", "content": "The patient is a newborn with a neck mass detected prenatally. The mass is described as hyperechoic and well circumscribed with internal vascularity on ultrasound, and appears to arise from the sympath…	Neuroblastoma	Y	{ "id": "chatcmpl-7huPd4kjz0UyLbj9Hv3yrFJJ1xddb", "object": "chat.completion", "created": 1690699309, "model": "gpt-4-0613", "choices": [ { "index": 0, "message": { "role": "assistant", "content": "The newborn girl presents with a neck mass that was detected prenatally. The mass is hyperechoic, well circumscribed, and has internal vascularity. It displaces the trachea without compression. The dif…	Neuroblastoma	Y
10.1056/NEJMcpc2100276	Case 12-2021: A 78-Year-Old Man with a Rash on the Scalp and Face	White-cell count (per ≈í¬∫l) 400 ,000 8190 Differential count (per ≈í¬∫l) Neutrophils 1800‚Äö√Ñ√¨7000 6070 Lymphocytes 900 Monocytes 1060 Eosinophils 5 50 80 Hemoglobin (g/dl) 12.5 Hematocrit (%) 36.5 Platelet count (per ≈í¬∫l) 124,000 Sodium (mmol/liter) 125 Potassium (mmol/liter) 4.8 Chloride (mmol/liter) 89 Carbon dioxide (mmol/liter) 24 Urea nitrogen (mg/dl) 21 Creatinine (mg/dl) 0.99 Glucose…	Varicella‚Äö√Ñ√¨zoster virus infection	Varicella‚Äö√Ñ√¨zoster virus infection	Read the initial presentation of a medical case below and determine the final diagnosis. Assume that all of the relevant details from figures and tables have been explained in the text. When providing your rationale, USE STEP-BY-STEP DEDUCTION TO IDENTIFY THE CORRECT RESPONSE. After you provide your rationale, provide a single, specific diagnosis for the case in less than 10 words. Example Case: …	Read the initial presentation of a medical case below and determine the final diagnosis. Assume that all of the relevant details from figures and tables have been explained in the text. When providing your rationale, USE STEP BY STEP DEDUCTION TO CREATE A DIFFERENTIAL DIAGNOSIS AND THEN USE STEP BY STEP DEDUCTION TO DETERMINE THE CORRECT RESPONSE.. After you provide your rationale, provide a sing…	{ "id": "chatcmpl-7eiJBHXC5fdcm8nH62jsLXxIr4M6P", "object": "chat.completion", "created": 1689937797, "model": "gpt-4-0613", "choices": [ { "index": 0, "message": { "role": "assistant", "content": "Herpes Zoster Ophthalmicus. The patient's symptoms of a rash on the forehead and scalp, along with edema of the eyelids, are consistent with this condition. Herpes Zoster Ophthalmicus is a reactivation…	{ "id": "chatcmpl-7huQKk291yCuGsO3prf97WCTjcVA8", "object": "chat.completion", "created": 1690699352, "model": "gpt-4-0613", "choices": [ { "index": 0, "message": { "role": "assistant", "content": "Herpes Zoster Ophthalmicus. The patient's symptoms of a rash on the forehead and scalp, along with edema of the eyelids, are consistent with this condition. Herpes Zoster Ophthalmicus is a reactivation…	Herpes Zoster Ophthalmicus	Y	{ "id": "chatcmpl-7huQsQDvvyThKpu5sI1erhv7uI1Qg", "object": "chat.completion", "created": 1690699386, "model": "gpt-4-0613", "choices": [ { "index": 0, "message": { "role": "assistant", "content": "The patient is a 78-year-old man presenting with a rash on the forehead and frontal scalp, edema of the left eyelids, and pressure-like pain in the left side of the forehead and frontal scalp. The diff…	Herpes Zoster with possible central nervous system involvement	Y
10.1056/NEJMcpc2100273	Case 11-2021: A 39-Year-Old Woman with Fever, Flank Pain, and Inguinal Lymphadenopathy	Hematocrit (%) 36 Hemoglobin (g/dl) 11.6 White-cell count (per ≈í¬∫l) 10,500 Differential count (per ≈í¬∫l) Neutrophils 5910 Lymphocytes 3190 Monocytes 960 Eosinophils 33 Basophils 00 5 Platelet count (per ≈í¬∫l) 409,000 Mean corpuscular volume (fl) 85.6 Erythrocyte sedimentation rate (mm/hr) 0 41 C-reactive protein (mg/liter) 100.7	Bartonella henselae infection (cat scratch disease).	Bartonella henselae infection (cat scratch disease).	Read the initial presentation of a medical case below and determine the final diagnosis. Assume that all of the relevant details from figures and tables have been explained in the text. When providing your rationale, USE STEP-BY-STEP DEDUCTION TO IDENTIFY THE CORRECT RESPONSE. After you provide your rationale, provide a single, specific diagnosis for the case in less than 10 words. Example Case: …	Read the initial presentation of a medical case below and determine the final diagnosis. Assume that all of the relevant details from figures and tables have been explained in the text. When providing your rationale, USE STEP BY STEP DEDUCTION TO CREATE A DIFFERENTIAL DIAGNOSIS AND THEN USE STEP BY STEP DEDUCTION TO DETERMINE THE CORRECT RESPONSE.. After you provide your rationale, provide a sing…	{ "id": "chatcmpl-7eiQ2sAmNenvOwBd3IPyIsUtKzxmZ", "object": "chat.completion", "created": 1689938222, "model": "gpt-4-0613", "choices": [ { "index": 0, "message": { "role": "assistant", "content": "Tuberculosis (TB) lymphadenitis. The patient's symptoms of fever, flank pain, and tender inguinal lymphadenopathy, along with her history of contact with a relative who died from TB, suggest a possible…	{ "id": "chatcmpl-7huRaUPBKjj8qr5PzP7oPBlNh6xZp", "object": "chat.completion", "created": 1690699430, "model": "gpt-4-0613", "choices": [ { "index": 0, "message": { "role": "assistant", "content": "The patient's symptoms of fever, flank pain, and tender inguinal lymphadenopathy, along with her history of urinary tract infections and recent travel to Brazil, suggest an infectious process. The pres…	Refractory urinary tract infection with systemic involvement	N	{ "id": "chatcmpl-7huSG8711enTVLQZwm8uZFIm1WuUU", "object": "chat.completion", "created": 1690699472, "model": "gpt-4-0613", "choices": [ { "index": 0, "message": { "role": "assistant", "content": "The patient is a 39-year-old woman with a history of multiple urinary tract infections and recent travel to Brazil. She presents with fever, flank pain, tender inguinal lymphadenopathy, and a history o…	Systemic infection	N
10.1056/NEJMcpc2027090	Case 10-2021: A 70-Year-Old Man with Depressed Mood, Unsteady Gait, and Urinary Incontinence	Sodium (mmol/liter) 130 136 Potassium (mmol/liter) 4.6 4.4 Chloride (mmol/liter) 92 99 Carbon dioxide (mmol/liter) 25 24 Urea nitrogen (mg/dl) 21 18 Creatinine (mg/dl) 0.99 1.02 Glucose (mg/dl) 77 74 Valproic acid (≈í¬∫g/ml) 66.8 50.8 25-Hydroxyvitamin D (ng/ml) 2 0 27 29 Thyrotropin (≈í¬∫IU/ml) 0.4 0 6.66 3.21 Free thyroxine (ng/dl) 0.9‚Äö√Ñ√¨1.8 1.2 ‚Äö√Ñ√Æ	Normal pressure hydrocephalus	Normal pressure hydrocephalus	Read the initial presentation of a medical case below and determine the final diagnosis. Assume that all of the relevant details from figures and tables have been explained in the text. When providing your rationale, USE STEP-BY-STEP DEDUCTION TO IDENTIFY THE CORRECT RESPONSE. After you provide your rationale, provide a single, specific diagnosis for the case in less than 10 words. Example Case: …	Read the initial presentation of a medical case below and determine the final diagnosis. Assume that all of the relevant details from figures and tables have been explained in the text. When providing your rationale, USE STEP BY STEP DEDUCTION TO CREATE A DIFFERENTIAL DIAGNOSIS AND THEN USE STEP BY STEP DEDUCTION TO DETERMINE THE CORRECT RESPONSE.. After you provide your rationale, provide a sing…	{ "id": "chatcmpl-7eiWyqJCm68pB5gNfVqVt8A8kSwr7", "object": "chat.completion", "created": 1689938652, "model": "gpt-4-0613", "choices": [ { "index": 0, "message": { "role": "assistant", "content": "Normal Pressure Hydrocephalus (NPH). The patient's history of gait disturbance, cognitive impairment, and urinary incontinence, along with the MRI findings of ventricular prominence and a widened callo…	{ "id": "chatcmpl-7huT8AvNollXis1UqoqBg6vxV0Gc5", "object": "chat.completion", "created": 1690699526, "model": "gpt-4-0613", "choices": [ { "index": 0, "message": { "role": "assistant", "content": "The patient's symptoms include depression, suicidal ideation, gait disturbance, tremor, muscle rigidity, and a shuffling gait. These symptoms, along with the MRI findings of mild diffuse brain parenchy…	Parkinson's disease.	N	{ "id": "chatcmpl-7huThq7My9Sje9ynCsnU406uK9Bll", "object": "chat.completion", "created": 1690699561, "model": "gpt-4-0613", "choices": [ { "index": 0, "message": { "role": "assistant", "content": "This is a 70-year-old man with a history of bipolar disorder who presents with depressed mood, suicidal ideation, and gait disturbance. His history is significant for multiple falls, tremor, muscle rig…	Normal Pressure Hydrocephalus (NPH)	Y
10.1056/NEJMcpc2027094	Case 9-2021: A 16-Year-Old Boy with Headache, Abdominal Pain, and Hypertension	White-cell count (per ≈í¬∫l) 450 ,000 27,140 Differential count (per ≈í¬∫l) Neutrophils 180 100 22,820 Lymphocytes 1200‚Äö√Ñ√¨5200 2330 Monocytes 20 00 1210 Eosinophils 0‚Äö√Ñ√¨1000 110 Basophils 0 550 Hematocrit (%) 37.0‚Äö√Ñ√¨49.0 40.4 Hemoglobin (g/dl) 13.0‚Äö√Ñ√¨16.0 13.0 Platelet count (per ≈í¬∫l) 278,000 Lactic acid (mmol/liter) 3.4 Sodium (mmol/liter) 135 Potassium (mmol/liter) 4.9 Chlorid…	Pheochromocytoma.	Pheochromocytoma with hypertensive emergency.	Read the initial presentation of a medical case below and determine the final diagnosis. Assume that all of the relevant details from figures and tables have been explained in the text. When providing your rationale, USE STEP-BY-STEP DEDUCTION TO IDENTIFY THE CORRECT RESPONSE. After you provide your rationale, provide a single, specific diagnosis for the case in less than 10 words. Example Case: …	Read the initial presentation of a medical case below and determine the final diagnosis. Assume that all of the relevant details from figures and tables have been explained in the text. When providing your rationale, USE STEP BY STEP DEDUCTION TO CREATE A DIFFERENTIAL DIAGNOSIS AND THEN USE STEP BY STEP DEDUCTION TO DETERMINE THE CORRECT RESPONSE.. After you provide your rationale, provide a sing…	{ "id": "chatcmpl-7eidKuKlaQpZNUXeeyBp1l5gJroaj", "object": "chat.completion", "created": 1689939046, "model": "gpt-4-0613", "choices": [ { "index": 0, "message": { "role": "assistant", "content": "Pheochromocytoma\n\nThe patient's symptoms of headache, nausea, vomiting, and abdominal pain, along with his history of hypertension, are consistent with pheochromocytoma. This is a rare tumor that dev…	{ "id": "chatcmpl-7huUOBkfi6YxIHaEB2gajHzs5IcYY", "object": "chat.completion", "created": 1690699604, "model": "gpt-4-0613", "choices": [ { "index": 0, "message": { "role": "assistant", "content": "The patient's symptoms of headache, nausea, vomiting, and abdominal pain, along with a history of hypertension in the family, suggest a possible cardiovascular issue. The patient's high blood pressure …	Pheochromocytoma	Y	{ "id": "chatcmpl-7huV36TppC72blDDIG3fmwB4QO2ZI", "object": "chat.completion", "created": 1690699645, "model": "gpt-4-0613", "choices": [ { "index": 0, "message": { "role": "assistant", "content": "The patient is a 16-year-old boy presenting with severe headache, nausea, vomiting, and abdominal pain. His symptoms began after an ATV accident and worsened after a collision during a soccer game. His…	Pheochromocytoma	Y
10.1056/NEJMcpc2027092	Case 8-2021: A 34-Year-Old Woman with Cholangiocarcinoma		Intrahepatic cholangiocarcinoma.	Intrahepatic cholangiocarcinoma.	Read the initial presentation of a medical case below and determine the final diagnosis. Assume that all of the relevant details from figures and tables have been explained in the text. When providing your rationale, USE STEP-BY-STEP DEDUCTION TO IDENTIFY THE CORRECT RESPONSE. After you provide your rationale, provide a single, specific diagnosis for the case in less than 10 words. Example Case: …	Read the initial presentation of a medical case below and determine the final diagnosis. Assume that all of the relevant details from figures and tables have been explained in the text. When providing your rationale, USE STEP BY STEP DEDUCTION TO CREATE A DIFFERENTIAL DIAGNOSIS AND THEN USE STEP BY STEP DEDUCTION TO DETERMINE THE CORRECT RESPONSE.. After you provide your rationale, provide a sing…	{ "id": "chatcmpl-7eikuHHZmpM0vFrrRrz8dhUrdlDRV", "object": "chat.completion", "created": 1689939516, "model": "gpt-4-0613", "choices": [ { "index": 0, "message": { "role": "assistant", "content": "The patient presented with acute abdominal and back pain. An abdominal ultrasonography revealed a lesion in the right lobe of the liver. Further imaging studies, including MRI and PET-CT, indicated cha…	{ "id": "chatcmpl-7huVtbMOUcerflTLrlZITnxYP5jjH", "object": "chat.completion", "created": 1690699697, "model": "gpt-4-0613", "choices": [ { "index": 0, "message": { "role": "assistant", "content": "The patient presented with acute abdominal and back pain and was found to have a lesion in the right lobe of the liver. MRI imaging revealed characteristics consistent with primary or metastatic cancer…	Metastatic intrahepatic cholangiocarcinoma	Y	{ "id": "chatcmpl-7huWSyNgnkiz1uOmXqavV55Kvh1JF", "object": "chat.completion", "created": 1690699732, "model": "gpt-4-0613", "choices": [ { "index": 0, "message": { "role": "assistant", "content": "The patient is a 34-year-old woman presenting with a history of acute abdominal and back pain. Imaging studies revealed a heterogeneous, hypoenhancing, lobulated lesion in the right lobe of the liver. …	Cholangiocarcinoma	Y
10.1056/NEJMcpc2027093	Case 7-2021: A 19-Year-Old Man with Shock, Multiple Organ Failure, and Rash	Hematocrit (%) 48.8 Hemoglobin (g/dl) 16.4 White-cell count (per ≈í¬∫l) 450 ,000 7930 Differential count (per ≈í¬∫l) Neutrophils 4591 Bands 00 761 Lymphocytes 420 Eosinophils 206 Basophils 00 71 Myelocytes 0 698 Metamyelocytes 0 1182 Red-cell count (per ≈í¬∫l) 4,000,000‚Äö√Ñ√¨5,200,000 5,380,000 Smear description Toxic granulation, D‚àö‚àÇhle bodies, vacuolated neutrophils, burr cells Platelet co…	Meningococcal purpura fulminans.	Purpura fulminans due to meningococcemia.	Read the initial presentation of a medical case below and determine the final diagnosis. Assume that all of the relevant details from figures and tables have been explained in the text. When providing your rationale, USE STEP-BY-STEP DEDUCTION TO IDENTIFY THE CORRECT RESPONSE. After you provide your rationale, provide a single, specific diagnosis for the case in less than 10 words. Example Case: …	Read the initial presentation of a medical case below and determine the final diagnosis. Assume that all of the relevant details from figures and tables have been explained in the text. When providing your rationale, USE STEP BY STEP DEDUCTION TO CREATE A DIFFERENTIAL DIAGNOSIS AND THEN USE STEP BY STEP DEDUCTION TO DETERMINE THE CORRECT RESPONSE.. After you provide your rationale, provide a sing…	{ "id": "chatcmpl-7eirB60U4Wnjjk9Gnn6LK3hQZ3BtC", "object": "chat.completion", "created": 1689939905, "model": "gpt-4-0613", "choices": [ { "index": 0, "message": { "role": "assistant", "content": "Neisseria meningitidis septicemia. The patient's symptoms of abdominal pain, nausea, vomiting, chills, generalized weakness, myalgias, chest pain, shortness of breath, headache, neck stiffness, blurry …	{ "id": "chatcmpl-7huaAJT6hmqe1WVbjluOyrkxR4Jmv", "object": "chat.completion", "created": 1690699962, "model": "gpt-4-0613", "choices": [ { "index": 0, "message": { "role": "assistant", "content": "The patient's symptoms of abdominal pain, nausea, vomiting, chills, generalized weakness, myalgias, chest pain, shortness of breath, headache, neck stiffness, blurry vision, and purplish discoloration …	Meningococcal septicemia	Y	{ "id": "chatcmpl-7huamH2hG5SxvlXjF6jjM2SKu8AtH", "object": "chat.completion", "created": 1690700000, "model": "gpt-4-0613", "choices": [ { "index": 0, "message": { "role": "assistant", "content": "The patient is a young man who presents with shock, multiple organ failure, and rash. He also has a history of nausea, vomiting, abdominal pain, chills, generalized weakness, myalgias, chest pain, shor…	Meningococcal sepsis	Y
10.1056/NEJMcpc2027089	Case 6-2021: A 65-Year-Old Man with Eye Pain and Decreased Vision	Hemoglobin (g/dl) 12.5 Hematocrit (%) 39.8 Platelet count (per ≈í¬∫l) 131,000 White-cell count (per ≈í¬∫l) 8090 Differential count (per ≈í¬∫l) Neutrophils 4290 Lymphocytes 2990 Monocytes 650 Eosinophils 80 Basophils 00 80 Erythrocyte sedimentation rate (mm/hr) 0 19 Prothrombin time (sec) 12.9 Prothrombin-time international normalized ratio 1.0 IgG (mg/dl) 951 IgA (mg/dl) 23 IgM (mg/dl) 540 Serum …	Lymphoplasmacytic lymphoma of the central ner vous system (Bing‚Äö√Ñ√¨Neel syndrom	Bing–Neel syndrome.	Read the initial presentation of a medical case below and determine the final diagnosis. Assume that all of the relevant details from figures and tables have been explained in the text. When providing your rationale, USE STEP-BY-STEP DEDUCTION TO IDENTIFY THE CORRECT RESPONSE. After you provide your rationale, provide a single, specific diagnosis for the case in less than 10 words. Example Case: …	Read the initial presentation of a medical case below and determine the final diagnosis. Assume that all of the relevant details from figures and tables have been explained in the text. When providing your rationale, USE STEP BY STEP DEDUCTION TO CREATE A DIFFERENTIAL DIAGNOSIS AND THEN USE STEP BY STEP DEDUCTION TO DETERMINE THE CORRECT RESPONSE.. After you provide your rationale, provide a sing…	{ "id": "chatcmpl-7eiylECNn8GqR9kAsqKDG7B1rKbSb", "object": "chat.completion", "created": 1689940375, "model": "gpt-4-0613", "choices": [ { "index": 0, "message": { "role": "assistant", "content": "The patient's symptoms of bilateral eye pain, decreased vision, and headache, along with the findings of optic disk edema in the left eye and perineural enhancement along the left optic nerve on CT, su…	{ "id": "chatcmpl-7hubSExTETzuatxaIMbdaFLKSQcqO", "object": "chat.completion", "created": 1690700042, "model": "gpt-4-0613", "choices": [ { "index": 0, "message": { "role": "assistant", "content": "The patient's symptoms of bilateral eye pain, decreased vision, and headache, along with the history of Waldenstrom's macroglobulinemia, suggest a neurological complication related to the underlying di…	Bing-Neel syndrome	Y	{ "id": "chatcmpl-7huc2ih59lS9wNbFkBaf26etnKSh6", "object": "chat.completion", "created": 1690700078, "model": "gpt-4-0613", "choices": [ { "index": 0, "message": { "role": "assistant", "content": "The patient is a 65-year-old man presenting with bilateral eye pain, decreased vision, and weight loss. He has a history of Waldenstrom's macroglobulinemia, a type of non-Hodgkin lymphoma that produces…	Optic nerve infiltration by Waldenstrom's macroglobulinemia	Y
10.1056/NEJMcpc1913474	Case 5-2021: A 68-Year-Old Man with Delirium and Renal Insufficiency	Hemoglobin (g/dl) 12.7‚Äö√Ñ√¨16.7 12.3 13.8‚Äö√Ñ√¨17.4 10.6 9.2 Hematocrit (%) 38.1‚Äö√Ñ√¨50.1 36.4 30.7 26.8 White-cell count (per ≈í¬∫l) 3800‚Äö√Ñ√¨10,050 2120 440 ,300 3000 2740 Differential count (per ≈í¬∫l) Neutrophils 1187 2790 2512 Lymphocytes 487 60 79 Monocytes 402 90 128 Eosinophils 0 0 0 Immature granulocytes 21 60 0‚Äö√Ñ√¨100 19 Platelet count (per ≈í¬∫l) 125,000 92,000 58,000 Sodium …	Disseminated Mycobacterium bovis infection	Disseminated bacille Calmette–Guérin infection.	Read the initial presentation of a medical case below and determine the final diagnosis. Assume that all of the relevant details from figures and tables have been explained in the text. When providing your rationale, USE STEP-BY-STEP DEDUCTION TO IDENTIFY THE CORRECT RESPONSE. After you provide your rationale, provide a single, specific diagnosis for the case in less than 10 words. Example Case: …	Read the initial presentation of a medical case below and determine the final diagnosis. Assume that all of the relevant details from figures and tables have been explained in the text. When providing your rationale, USE STEP BY STEP DEDUCTION TO CREATE A DIFFERENTIAL DIAGNOSIS AND THEN USE STEP BY STEP DEDUCTION TO DETERMINE THE CORRECT RESPONSE.. After you provide your rationale, provide a sing…	{ "id": "chatcmpl-7ejHXZp7VyS6cnGF6NQ2TGCOs9cr1", "object": "chat.completion", "created": 1689941539, "model": "gpt-4-0613", "choices": [ { "index": 0, "message": { "role": "assistant", "content": "The patient's symptoms include neurologic decline, progressive renal insufficiency, and leukopenia. He also has a history of unintentional weight loss, malaise, waking every 2 hours to empty his bladde…	{ "id": "chatcmpl-7huchdgfUXIVejIEQe2bwHY9dUopo", "object": "chat.completion", "created": 1690700119, "model": "gpt-4-0613", "choices": [ { "index": 0, "message": { "role": "assistant", "content": "The patient's symptoms include neurologic decline, progressive renal insufficiency, and leukopenia. He also has a history of unintentional weight loss, malaise, waking every 2 hours to empty his bladde…	Erdheim-Chester disease	N	{ "id": "chatcmpl-7hudQmRv4xCGqgdUk7LY1IlLkCg9y", "object": "chat.completion", "created": 1690700164, "model": "gpt-4-0613", "choices": [ { "index": 0, "message": { "role": "assistant", "content": "The patient is a 68-year-old man with a history of bladder cancer who presents with neurologic decline, progressive renal insufficiency, and leukopenia. His symptoms include unintentional weight loss, …	Erdheim-Chester disease	N
10.1056/NEJMcpc2027088	Case 4-2021: A 70-Year-Old Woman with Dyspnea on Exertion and Abnormal Findings on Chest Imaging	FEV1 Value (liters) 1.69 1.41 1.30 1.48 1.41 1.56 1.05 1.37 1.30 1.31 % of predicted value 60 55 51 57 50 55 54 51 57 FVC Value (liters) 2.11 2.13 2.32 2.48 2.08 2.50 1.67 2.01 1.93 1.99 % of predicted value 60 66 73 76 56 68 65 57 66 Ratio of FEV1 to FVC 0.80 0.66 0.56 0.60 0.68 0.62 0.63 0.68 0.67 0.66 Total lung capacity Value (liters) 4.30 5.02 4.34 4.56 4.81 % of predicted value 79 69 77 81 …	Diffuse idiopathic pulmonary neuroendocrine cell hyperplasia.	Diffuse idiopathic pulmonary neuroendocrine cell hyperplasia.	Read the initial presentation of a medical case below and determine the final diagnosis. Assume that all of the relevant details from figures and tables have been explained in the text. When providing your rationale, USE STEP-BY-STEP DEDUCTION TO IDENTIFY THE CORRECT RESPONSE. After you provide your rationale, provide a single, specific diagnosis for the case in less than 10 words. Example Case: …	Read the initial presentation of a medical case below and determine the final diagnosis. Assume that all of the relevant details from figures and tables have been explained in the text. When providing your rationale, USE STEP BY STEP DEDUCTION TO CREATE A DIFFERENTIAL DIAGNOSIS AND THEN USE STEP BY STEP DEDUCTION TO DETERMINE THE CORRECT RESPONSE.. After you provide your rationale, provide a sing…	{ "id": "chatcmpl-7ejYR6E9DEE7gpaEXdLFdsAE3QQvr", "object": "chat.completion", "created": 1689942587, "model": "gpt-4-0613", "choices": [ { "index": 0, "message": { "role": "assistant", "content": "Hypersensitivity Pneumonitis. The patient's history of recurrent bronchitis, eczema, and allergic rhinitis, along with her elevated IgE levels and positive skin-prick and intradermal tests, suggest an …	{ "id": "chatcmpl-7hueNRJBmT9PXqJD26F3oXniociRz", "object": "chat.completion", "created": 1690700223, "model": "gpt-4-0613", "choices": [ { "index": 0, "message": { "role": "assistant", "content": "The patient's history of eczema, recurrent bronchitis, and allergic rhinitis, along with her positive response to skin-prick testing for dust mites, tree mix, and dog dander, suggest a history of atopy…	Allergic bronchopulmonary aspergillosis (ABPA)	N	{ "id": "chatcmpl-7huf9O6hC6aMfrngvJ1TSXZar3rAQ", "object": "chat.completion", "created": 1690700271, "model": "gpt-4-0613", "choices": [ { "index": 0, "message": { "role": "assistant", "content": "The patient is a 70-year-old woman with a history of eczema, recurrent bronchitis, allergic rhinitis, and asthma. She presents with increasing dyspnea on exertion and abnormal findings on chest imaging…	Pulmonary Langerhans cell histiocytosis (PLCH)	N
10.1056/NEJMcpc2002416	Case 3-2021: A 48-Year-Old Man with Transient Vision Loss	White-cell count (per ≈í¬∫l) 6310 Differential count (per ≈í¬∫l) Neutrophils 4520 Lymphocytes 1160 Monocytes 440 Eosinophils 170 Basophils 00 20 Hemoglobin (g/dl) 11.6 Hematocrit (%) 35.0 Platelet count (per ≈í¬∫l) 258,000 Erythrocyte sedimentation rate (mm/hr) 53 C-reactive protein (mg/liter) .0 11.8 Alanine aminotransferase (U/liter) 245 Aspartate aminotransferase (U/liter) 154 Alkaline phospha…	Systemic primary amyloidosis	Systemic primary amyloidosis	Read the initial presentation of a medical case below and determine the final diagnosis. Assume that all of the relevant details from figures and tables have been explained in the text. When providing your rationale, USE STEP-BY-STEP DEDUCTION TO IDENTIFY THE CORRECT RESPONSE. After you provide your rationale, provide a single, specific diagnosis for the case in less than 10 words. Example Case: …	Read the initial presentation of a medical case below and determine the final diagnosis. Assume that all of the relevant details from figures and tables have been explained in the text. When providing your rationale, USE STEP BY STEP DEDUCTION TO CREATE A DIFFERENTIAL DIAGNOSIS AND THEN USE STEP BY STEP DEDUCTION TO DETERMINE THE CORRECT RESPONSE.. After you provide your rationale, provide a sing…	{ "id": "chatcmpl-7ejhlgtQItCcp0V8ArdBptW9cWNSN", "object": "chat.completion", "created": 1689943165, "model": "gpt-4-0613", "choices": [ { "index": 0, "message": { "role": "assistant", "content": "The patient's symptoms of transient vision loss, fatigue, weight loss, jaw pain, and hip soreness, along with the physical findings of a mass under the left superior orbital rim and prominent temporal …	{ "id": "chatcmpl-7hufwp9Hcmqnjw9q7WWHlO5eQUNXr", "object": "chat.completion", "created": 1690700320, "model": "gpt-4-0613", "choices": [ { "index": 0, "message": { "role": "assistant", "content": "The patient's symptoms of transient vision loss, fatigue, weight loss, jaw pain, and hip soreness, along with the physical findings of an irregular mass under the left superior orbital rim and prominen…	Giant Cell Arteritis (GCA)	N	{ "id": "chatcmpl-7hugeZlgwqJOjHLCEJJtQazhERqJB", "object": "chat.completion", "created": 1690700364, "model": "gpt-4-0613", "choices": [ { "index": 0, "message": { "role": "assistant", "content": "The patient is a 48-year-old man presenting with transient vision loss, fatigue, weight loss, jaw pain, and hip soreness. He also has an irregular mass under the left superior orbital rim and elevated …	Sarcoidosis	N
10.1056/NEJMcpc2027086	Case 2-2021: A 26-Year-Old Pregnant Woman with Ventricular Tachycardia and Shock	Hemoglobin (g/dl) 11.2‚Äö√Ñ√¨15.7 10.9 11.0 9.6 Hematocrit (%) 34.1‚Äö√Ñ√¨44.9 32.5 33.1 28.2 Platelet count (per ≈í¬∫l) 132,000 190,000 158 White-cell count (per ≈í¬∫l) 3980‚Äö√Ñ√¨10,040 8920 12,670 19,500 Differential count (per ≈í¬∫l) Neutrophils 1400‚Äö√Ñ√¨7700 6333 5448 16,302 Lymphocytes 110 00 892 3928 1014 Eosinophils 0‚Äö√Ñ√¨700 89 127 0 Bands 0‚Äö√Ñ√¨4 714 1140 00 838 Sodium (mmol/liter…	Pregnancy-associated myocardial infarction, probably due to spontaneous coronary-artery dissection.	Cardiomyopathy most likely due to myocarditis or myocardial infarction.	Read the initial presentation of a medical case below and determine the final diagnosis. Assume that all of the relevant details from figures and tables have been explained in the text. When providing your rationale, USE STEP-BY-STEP DEDUCTION TO IDENTIFY THE CORRECT RESPONSE. After you provide your rationale, provide a single, specific diagnosis for the case in less than 10 words. Example Case: …	Read the initial presentation of a medical case below and determine the final diagnosis. Assume that all of the relevant details from figures and tables have been explained in the text. When providing your rationale, USE STEP BY STEP DEDUCTION TO CREATE A DIFFERENTIAL DIAGNOSIS AND THEN USE STEP BY STEP DEDUCTION TO DETERMINE THE CORRECT RESPONSE.. After you provide your rationale, provide a sing…	{ "id": "chatcmpl-7ejrpzXAyIOQts3aXr1SVJqoLUB3r", "object": "chat.completion", "created": 1689943789, "model": "gpt-4-0613", "choices": [ { "index": 0, "message": { "role": "assistant", "content": "Peripartum cardiomyopathy. The patient's symptoms of cough, leg edema, and chest pain, along with the findings of biventricular dilatation and severely decreased biventricular systolic function on echo…	{ "id": "chatcmpl-7huhLelyzARO4Lyj3t1ZqQhOPqymn", "object": "chat.completion", "created": 1690700407, "model": "gpt-4-0613", "choices": [ { "index": 0, "message": { "role": "assistant", "content": "Peripartum cardiomyopathy. The patient's symptoms of leg edema, cough, and chest pain, along with the findings of biventricular dilatation and severely decreased biventricular systolic function on echo…	Peripartum cardiomyopathy	N	{ "id": "chatcmpl-7huhupbZLLy7qCeOAPkYko3k0ZRR9", "object": "chat.completion", "created": 1690700442, "model": "gpt-4-0613", "choices": [ { "index": 0, "message": { "role": "assistant", "content": "This is a pregnant woman who presents with cardiogenic shock after a cardiac arrest resulting from ventricular tachycardia. She had a history of childhood asthma, obesity, anxiety, and depression. Her …	Peripartum cardiomyopathy	N
10.1056/NEJMcpc2027084	Case 1-2021: A 76-Year-Old Woman with Lethargy and Altered Mental Status	White-cell count (per ≈í¬∫l) 5800 4480 Differential count (per ≈í¬∫l) Neutrophils 1600‚Äö√Ñ√¨6100 4580 3340 Lymphocytes 120 700 640 460 Monocytes 20 00 450 550 Eosinophils 40‚Äö√Ñ√¨540 80 50 Basophils 1 0 20 00 10 Hemoglobin (g/dl) 11.2‚Äö√Ñ√¨15.7 8.6 9.2 Hematocrit (%) 34‚Äö√Ñ√¨45 26 27.6 Platelet count (per ≈í¬∫l) 110,000 126,000 Sodium (mmol/liter) 130 136 Potassium (mmol/liter) 3.5‚Äö√Ñ√¨5.4 …	Mycobacterium tuberculosis meningitis	Disseminated tuberculosis with associated central nervous system vasculitis.	Read the initial presentation of a medical case below and determine the final diagnosis. Assume that all of the relevant details from figures and tables have been explained in the text. When providing your rationale, USE STEP-BY-STEP DEDUCTION TO IDENTIFY THE CORRECT RESPONSE. After you provide your rationale, provide a single, specific diagnosis for the case in less than 10 words. Example Case: …	Read the initial presentation of a medical case below and determine the final diagnosis. Assume that all of the relevant details from figures and tables have been explained in the text. When providing your rationale, USE STEP BY STEP DEDUCTION TO CREATE A DIFFERENTIAL DIAGNOSIS AND THEN USE STEP BY STEP DEDUCTION TO DETERMINE THE CORRECT RESPONSE.. After you provide your rationale, provide a sing…	{ "id": "chatcmpl-7ek0TPp5MirjpvPp6UBQ6QHFRGWkZ", "object": "chat.completion", "created": 1689944325, "model": "gpt-4-0613", "choices": [ { "index": 0, "message": { "role": "assistant", "content": "The patient's symptoms of lethargy, altered mental status, and recurrent dyspnea, along with her history of gastric adenocarcinoma, suggest a systemic disease. The presence of exudative pleural effusio…	{ "id": "chatcmpl-7huidQl4ryGGGbAr5jcuLxLzD8Mas", "object": "chat.completion", "created": 1690700487, "model": "gpt-4-0613", "choices": [ { "index": 0, "message": { "role": "assistant", "content": "The patient's symptoms of lethargy, altered mental status, and recurrent dyspnea, along with her history of gastric adenocarcinoma, suggest a systemic disease. The presence of foci of restricted diffus…	Paraneoplastic Vasculitis.	N	{ "id": "chatcmpl-7hujMP5aB9OuHB2kFQM63yVY8sB34", "object": "chat.completion", "created": 1690700532, "model": "gpt-4-0613", "choices": [ { "index": 0, "message": { "role": "assistant", "content": "This is a 76-year-old woman with a history of gastric adenocarcinoma who presents with altered mental status, lethargy, and headache. She also has a history of community-acquired pneumonia and a right …	Central nervous system infection secondary to immunosuppression from cancer.	N
10.1056/NEJMcpc1916251	Case 41-2020: A 62-Year-Old Man with Memory Loss and Odd Behavior		Frontotemporal lobar degeneration with tau positive inclusions (FTLD-tau) consistent with Pick‚Äö√Ñ√¥s disease	Behavioral variant of frontotemporal dementia.	Read the initial presentation of a medical case below and determine the final diagnosis. Assume that all of the relevant details from figures and tables have been explained in the text. When providing your rationale, USE STEP-BY-STEP DEDUCTION TO IDENTIFY THE CORRECT RESPONSE. After you provide your rationale, provide a single, specific diagnosis for the case in less than 10 words. Example Case: …	Read the initial presentation of a medical case below and determine the final diagnosis. Assume that all of the relevant details from figures and tables have been explained in the text. When providing your rationale, USE STEP BY STEP DEDUCTION TO CREATE A DIFFERENTIAL DIAGNOSIS AND THEN USE STEP BY STEP DEDUCTION TO DETERMINE THE CORRECT RESPONSE.. After you provide your rationale, provide a sing…	{ "id": "chatcmpl-7ekAPwYAwI0zZuMrpoW9NPwCrAThM", "object": "chat.completion", "created": 1689944941, "model": "gpt-4-0613", "choices": [ { "index": 0, "message": { "role": "assistant", "content": "Frontotemporal dementia (FTD)\n\nThe patient's symptoms of memory loss, personality changes, and odd behavior, along with his lack of insight into his condition, are indicative of a neurocognitive diso…	{ "id": "chatcmpl-7hukIgqiYMj16yLlLgGxeJrQJPhRo", "object": "chat.completion", "created": 1690700590, "model": "gpt-4-0613", "choices": [ { "index": 0, "message": { "role": "assistant", "content": "The patient's symptoms include memory loss, personality changes, and odd behavior. These symptoms have been ongoing for several years and have progressively worsened. The patient's cognitive function i…	Frontotemporal Dementia	Y	{ "id": "chatcmpl-7hukueNatqY3bfWhDzXtOo6YQFGGh", "object": "chat.completion", "created": 1690700628, "model": "gpt-4-0613", "choices": [ { "index": 0, "message": { "role": "assistant", "content": "The patient is a 62-year-old man presenting with memory loss, personality changes, and odd behavior. The differential diagnosis for this patient includes Alzheimer's disease, frontotemporal dementia, v…	Frontotemporal Dementia	Y
10.1056/NEJMcpc2027083	Case 40-2020: A 24-Year-Old Man with Headache and Covid-19	White-cell count (per ≈í¬∫l) 400 ,000 8590 7970 Differential count (per ≈í¬∫l) Neutrophils 1800‚Äö√Ñ√¨7000 6470 5940 Lymphocytes 1250 980 Monocytes 730 1050 Hemoglobin (g/dl) 12.7 13.1 Hematocrit (%) 37.8 38.6 Platelet count (per ≈í¬∫l) 305,000 353,000 Sodium (mmol/liter) 134 134 Potassium (mmol/liter) 3.6‚Äö√Ñ√¨5.1 3.8 3.4 Chloride (mmol/liter) 98‚Äö√Ñ√¨107 95 93 Carbon dioxide (mmol/liter) 22‚Ä…	Cryptococcal meningoencephalitis and advanced human immunodeficiency virus infection.	Cryptococcal meningoencephalitis and advanced human immunodeficiency virus infection.	Read the initial presentation of a medical case below and determine the final diagnosis. Assume that all of the relevant details from figures and tables have been explained in the text. When providing your rationale, USE STEP-BY-STEP DEDUCTION TO IDENTIFY THE CORRECT RESPONSE. After you provide your rationale, provide a single, specific diagnosis for the case in less than 10 words. Example Case: …	Read the initial presentation of a medical case below and determine the final diagnosis. Assume that all of the relevant details from figures and tables have been explained in the text. When providing your rationale, USE STEP BY STEP DEDUCTION TO CREATE A DIFFERENTIAL DIAGNOSIS AND THEN USE STEP BY STEP DEDUCTION TO DETERMINE THE CORRECT RESPONSE.. After you provide your rationale, provide a sing…	{ "id": "chatcmpl-7ekKJoS3FBPzlPas6705eILq7aZie", "object": "chat.completion", "created": 1689945555, "model": "gpt-4-0613", "choices": [ { "index": 0, "message": { "role": "assistant", "content": "Neurologic Manifestations of COVID-19\n\nThe patient's symptoms of headache, generalized weakness, myalgias, nausea, and vomiting, along with the detection of SARS-CoV-2 RNA, indicate a COVID-19 infect…	{ "id": "chatcmpl-7hulZvTSj1ALUOHdyUyVU5jKurTUH", "object": "chat.completion", "created": 1690700669, "model": "gpt-4-0613", "choices": [ { "index": 0, "message": { "role": "assistant", "content": "Neurologic manifestation of COVID-19. \n\nThe patient's symptoms of headache, generalized weakness, myalgias, nausea, vomiting, shortness of breath, pleuritic pain, and anorexia, along with the detecti…	Neurologic manifestation of COVID-19	N	{ "id": "chatcmpl-7humBGETQbtmZGolAWOn634GpUJlz", "object": "chat.completion", "created": 1690700707, "model": "gpt-4-0613", "choices": [ { "index": 0, "message": { "role": "assistant", "content": "This is a young man who presents with headache, generalized weakness, myalgias, nausea, vomiting, shortness of breath, pleuritic pain, and anorexia. He has tested positive for SARS-CoV-2. The different…	COVID-19 associated neurological complications.	N
10.1056/NEJMcpc2027078	Case 39-2020: A 29-Month-Old Boy with Seizure and Hypocalcemia	Sodium (mmol/liter) 140 Potassium (mmol/liter) 4.1 Chloride (mmol/liter) 104 Carbon dioxide (mmol/liter) 20 Anion gap (mmol/liter) 16 Urea nitrogen (mg/dl) 5‚Äö√Ñ√¨20 17 Creatinine (mg/dl) 0.30‚Äö√Ñ√¨1.00 0.25 Glucose (mg/dl) 106 Calcium (mg/dl) 5.6 Ionized calcium (mmol/liter) 0.88 Magnesium (mg/dl) 1.9 Phosphorus (mg/dl) 4.5‚Äö√Ñ√¨5.5 4.3 Alkaline phosphatase (U/liter) 142‚Äö√Ñ√¨335 673 Parathy…	Vitamin D deficiency	Vitamin D deficiency	Read the initial presentation of a medical case below and determine the final diagnosis. Assume that all of the relevant details from figures and tables have been explained in the text. When providing your rationale, USE STEP-BY-STEP DEDUCTION TO IDENTIFY THE CORRECT RESPONSE. After you provide your rationale, provide a single, specific diagnosis for the case in less than 10 words. Example Case: …	Read the initial presentation of a medical case below and determine the final diagnosis. Assume that all of the relevant details from figures and tables have been explained in the text. When providing your rationale, USE STEP BY STEP DEDUCTION TO CREATE A DIFFERENTIAL DIAGNOSIS AND THEN USE STEP BY STEP DEDUCTION TO DETERMINE THE CORRECT RESPONSE.. After you provide your rationale, provide a sing…	{ "id": "chatcmpl-7ekU4dawaphqzKPX1KYDA5JyJz1sj", "object": "chat.completion", "created": 1689946160, "model": "gpt-4-0613", "choices": [ { "index": 0, "message": { "role": "assistant", "content": "Vitamin D Deficiency Rickets\n\nThe patient's symptoms of hypocalcemia, seizures, and a waddling gait are indicative of a metabolic bone disease. The elevated alkaline phosphatase level is a marker of …	{ "id": "chatcmpl-7humtwyN6LUiWBE41prPgSW1NbUfX", "object": "chat.completion", "created": 1690700751, "model": "gpt-4-0613", "choices": [ { "index": 0, "message": { "role": "assistant", "content": "The patient's symptoms include a seizure, hypocalcemia, and a waddling gait. The seizure and hypocalcemia could be related, as low calcium levels can cause seizures. The waddling gait could be a sign o…	Nutritional rickets due to vitamin D deficiency	Y	{ "id": "chatcmpl-7hunVsbccXrB0lTWz7E7quKHvetQZ", "object": "chat.completion", "created": 1690700789, "model": "gpt-4-0613", "choices": [ { "index": 0, "message": { "role": "assistant", "content": "The patient is a young boy who presents with a seizure and hypocalcemia. He also has a history of atopic dermatitis and multiple food and environmental allergies. The differential diagnosis for this pa…	Hypoparathyroidism	N
10.1056/NEJMcpc2004991	Case 38-2020: A 52-Year-Old Man with Cancer and Acute Hypoxemia	Hematocrit (%) 37.5 36.9 30.8 28.8 Hemoglobin (g/dl) 12.2 12.1 10.1 9.7 White-cell count (per ≈í¬∫l) 10,910 13,920 10,530 11,750 Differential count (per ≈í¬∫l) Neutrophils 7321 Lymphocytes 1790 Monocytes 1320 Eosinophils 44 Basophils 00 76 Immature granulocytes 0‚Äö√Ñ√¨100 360 Sodium (mmol/liter) 140 143 142 142 Potassium (mmol/liter) 4.0 4.0 3.7 4.0 Chloride (mmol/liter) 96 102 104 106 Carbon di…	Rasburicase-induced methemoglobinemia in the context of glucose-6-phosphate dehydrogenase deficiency. IgA lambda multiple myeloma	Rasburicase-induced methemoglobinemia in the context of glucose-6-phosphate dehydrogenase deficiency.	Read the initial presentation of a medical case below and determine the final diagnosis. Assume that all of the relevant details from figures and tables have been explained in the text. When providing your rationale, USE STEP-BY-STEP DEDUCTION TO IDENTIFY THE CORRECT RESPONSE. After you provide your rationale, provide a single, specific diagnosis for the case in less than 10 words. Example Case: …	Read the initial presentation of a medical case below and determine the final diagnosis. Assume that all of the relevant details from figures and tables have been explained in the text. When providing your rationale, USE STEP BY STEP DEDUCTION TO CREATE A DIFFERENTIAL DIAGNOSIS AND THEN USE STEP BY STEP DEDUCTION TO DETERMINE THE CORRECT RESPONSE.. After you provide your rationale, provide a sing…	{ "id": "chatcmpl-7ekd1F7koGPxRQpPXGRDFJp3uAMOq", "object": "chat.completion", "created": 1689946715, "model": "gpt-4-0613", "choices": [ { "index": 0, "message": { "role": "assistant", "content": "Multiple Myeloma. The patient's symptoms of back pain, fatigue, and increased urinary frequency, along with the MRI findings of an enhancing, marrow-replacing mass involving the right posterior aspect …	{ "id": "chatcmpl-7huoDGSLRgGalcvzXaBqbe81wJIKU", "object": "chat.completion", "created": 1690700833, "model": "gpt-4-0613", "choices": [ { "index": 0, "message": { "role": "assistant", "content": "The patient's symptoms of back pain, numbness and weakness of the right hand, and severe hypercalcemia, along with the MRI findings of an enhancing, marrow-replacing mass involving the right posterior …	Multiple Myelom	Y	{ "id": "chatcmpl-7huolnRASuZmWATj8tTUWDwt5OicH", "object": "chat.completion", "created": 1690700867, "model": "gpt-4-0613", "choices": [ { "index": 0, "message": { "role": "assistant", "content": "The patient is a 52-year-old man with a history of hypertension, dyslipidemia, obesity, and hyperthyroidism who presents with severe back pain, numbness and weakness of the right hand, fatigue, and inc…	Multiple Myelom	Y
10.1056/NEJMcpc2004979	Case 37-2020: A 35-Year-Old Man with Lymphadenopathy and Petechiae	Hemoglobin (g/dl) 11.4 Hematocrit (%) 37.2 Platelet count (per ≈í¬∫l) 0 White-cell count (per ≈í¬∫l) 5020 Differential count (per ≈í¬∫l) Neutrophils 3480 Lymphocytes 1120 Monocytes 340 Eosinophils 80 Basophils 00 40 Red-cell count (per ≈í¬∫l) 4500‚Äö√Ñ√¨5900 5990 Mean corpuscular volume (fl) 62.1 Mean corpuscular hemoglobin (pg) 26. 4.0 19.0 Mean corpuscular hemoglobin concentration (g/dl) 31. 7.…	Necrotizing granulomatous lymphadenitis due to Mycobacterium tuberculosis complex.	Tuberculous lymphadenitis.	Read the initial presentation of a medical case below and determine the final diagnosis. Assume that all of the relevant details from figures and tables have been explained in the text. When providing your rationale, USE STEP-BY-STEP DEDUCTION TO IDENTIFY THE CORRECT RESPONSE. After you provide your rationale, provide a single, specific diagnosis for the case in less than 10 words. Example Case: …	Read the initial presentation of a medical case below and determine the final diagnosis. Assume that all of the relevant details from figures and tables have been explained in the text. When providing your rationale, USE STEP BY STEP DEDUCTION TO CREATE A DIFFERENTIAL DIAGNOSIS AND THEN USE STEP BY STEP DEDUCTION TO DETERMINE THE CORRECT RESPONSE.. After you provide your rationale, provide a sing…	{ "id": "chatcmpl-7ekm5Cb2PyXnU7WLPcvTjQK6ySZnQ", "object": "chat.completion", "created": 1689947277, "model": "gpt-4-0613", "choices": [ { "index": 0, "message": { "role": "assistant", "content": "The patient presents with lymphadenopathy and thrombocytopenia. The lymphadenopathy is not tender, which is more indicative of a chronic process such as malignancy or granulomatous disease. The patient…	{ "id": "chatcmpl-7hupVGpyEZCvkm5D4O7FSkVyBgqjU", "object": "chat.completion", "created": 1690700913, "model": "gpt-4-0613", "choices": [ { "index": 0, "message": { "role": "assistant", "content": "The patient presents with lymphadenopathy and thrombocytopenia. The lymphadenopathy is not tender, which is more typical of a malignant process. The patient also has a history of exposure to tuberculos…	Lymphoma with secondary immune thrombocytopenic purpura	N	{ "id": "chatcmpl-7huq8TJgVzCHDu7xqWIpki8ChQMcj", "object": "chat.completion", "created": 1690700952, "model": "gpt-4-0613", "choices": [ { "index": 0, "message": { "role": "assistant", "content": "The patient is a 35-year-old man presenting with lymphadenopathy and thrombocytopenia. The differential diagnosis for this patient includes lymphoma, leukemia, autoimmune diseases, and infectious disea…	Lymphoma	N
10.1056/NEJMcpc2027077	Case 36-2020: A 72-Year-Old Woman with Dark Urine and Weakness	Hemoglobin (g/dl) 12.5 8.5 8.4 7.8 Hematocrit (%) 39.9 26.7 26.5 23.9 Red-cell count (per ≈í¬∫l) 4,000,000‚Äö√Ñ√¨5,200,000 3,980,000 2,740,000 4,000,000‚Äö√Ñ√¨5,200,000 2,580,000 2,360,000 White-cell count (per ≈í¬∫l) 7300 5800 7790 6840 Mean corpuscular volume (fl) 100.4 97.5 102.7 101.3 Red-cell distribution width (%) 14.6 20.7 20.4 21.2 Platelet count (per ≈í¬∫l) 266,000 332,000 353,000 339,00…	Prosthetic paravalvular leak	Acute hemolytic anemia due to a paravalvular leak of a mechanical mitral valve.	Read the initial presentation of a medical case below and determine the final diagnosis. Assume that all of the relevant details from figures and tables have been explained in the text. When providing your rationale, USE STEP-BY-STEP DEDUCTION TO IDENTIFY THE CORRECT RESPONSE. After you provide your rationale, provide a single, specific diagnosis for the case in less than 10 words. Example Case: …	Read the initial presentation of a medical case below and determine the final diagnosis. Assume that all of the relevant details from figures and tables have been explained in the text. When providing your rationale, USE STEP BY STEP DEDUCTION TO CREATE A DIFFERENTIAL DIAGNOSIS AND THEN USE STEP BY STEP DEDUCTION TO DETERMINE THE CORRECT RESPONSE.. After you provide your rationale, provide a sing…	{ "id": "chatcmpl-7ekwq2Q8H0WBapAnDteZsLs1bSolx", "object": "chat.completion", "created": 1689947944, "model": "gpt-4-0613", "choices": [ { "index": 0, "message": { "role": "assistant", "content": "The patient's symptoms of dark urine, fatigue, weakness, and dyspnea, along with her lab results showing hemolytic anemia (low haptoglobin, high reticulocyte count, and presence of schistocytes on peri…	{ "id": "chatcmpl-7huqtNVyZmFv630CUHLMNLn0sNDX4", "object": "chat.completion", "created": 1690700999, "model": "gpt-4-0613", "choices": [ { "index": 0, "message": { "role": "assistant", "content": "The patient's symptoms of dark urine, fatigue, weakness, and dyspnea, along with her medical history of mechanical heart valve replacements and long-term warfarin use, suggest a hematological issue. Th…	Heart Valve-Induced Hemolytic Anemia	Y	{ "id": "chatcmpl-7hurTxr4FoetpNVGyykm8QavCHbw3", "object": "chat.completion", "created": 1690701035, "model": "gpt-4-0613", "choices": [ { "index": 0, "message": { "role": "assistant", "content": "The patient is a 72-year-old woman with a history of rheumatic heart disease, mechanical mitral-valve and aortic-valve replacements, and long-term warfarin use. She presents with dark, rust-colored uri…	Mechanical hemolysis due to artificial heart valves	Y
10.1056/NEJMcpc2002412	Case 35-2020: A 59-Year-Old Woman with Type 1 Diabetes Mellitus and Obtundation C	Hemoglobin (g/dl) 14.0 12.1 Hematocrit (%) 43.9 39.1 White-cell count (per ≈í¬∫l) 4500 ‚Äö√Ñ√¨11,000 22,600 10,490 Differential count (per ≈í¬∫l) Neutrophils 140,017 82,954 Lymphocytes 17,441 25,606 Monocytes 4727 8260 Eosinophils 326 236 Basophils 00 489 00 354 Platelet count (per ≈í¬∫l) 163,000 118,000 Mean corpuscular volume (fl) 88.3 89.3 Creatine kinase (U/liter) 38‚Äö√Ñ√¨174 518 379 C-react…	Aceruloplasminemia, hereditary	Aceruloplasminemia	Read the initial presentation of a medical case below and determine the final diagnosis. Assume that all of the relevant details from figures and tables have been explained in the text. When providing your rationale, USE STEP-BY-STEP DEDUCTION TO IDENTIFY THE CORRECT RESPONSE. After you provide your rationale, provide a single, specific diagnosis for the case in less than 10 words. Example Case: …	Read the initial presentation of a medical case below and determine the final diagnosis. Assume that all of the relevant details from figures and tables have been explained in the text. When providing your rationale, USE STEP BY STEP DEDUCTION TO CREATE A DIFFERENTIAL DIAGNOSIS AND THEN USE STEP BY STEP DEDUCTION TO DETERMINE THE CORRECT RESPONSE.. After you provide your rationale, provide a sing…	{ "id": "chatcmpl-7el6Fzdmh5Z6mStJLhC35TqYvOCe6", "object": "chat.completion", "created": 1689948527, "model": "gpt-4-0613", "choices": [ { "index": 0, "message": { "role": "assistant", "content": "Creutzfeldt-Jakob Disease (CJD). The patient's progressive cognitive decline, abnormal MRI findings, and presence of 14-3-3 protein in the cerebrospinal fluid are indicative of CJD. The rapid progressi…	{ "id": "chatcmpl-7hus8BPkSo0iIMWzKzDQw1NpM24Hm", "object": "chat.completion", "created": 1690701076, "model": "gpt-4-0613", "choices": [ { "index": 0, "message": { "role": "assistant", "content": "The patient's symptoms include obtundation, unresponsiveness, and abnormal reflexes. The patient's history of type 1 diabetes mellitus and the presence of an insulin pump suggest a possible metabolic c…	Creutzfeldt-Jakob Disease (CJD)	N	{ "id": "chatcmpl-7husmbDC0riq7LXQtDmlVGcAh1TgH", "object": "chat.completion", "created": 1690701116, "model": "gpt-4-0613", "choices": [ { "index": 0, "message": { "role": "assistant", "content": "The patient is a 59-year-old woman with a history of type 1 diabetes mellitus, chronic lymphocytic leukemia, ductal carcinoma in situ of the breast, chronic anemia, asthma, and arthritis due to Lyme di…	Paraneoplastic syndrome	N
10.1056/NEJMcpc2002415	Case 34-2020: A 74-Year-Old Man with Chronic Kidney Disease	White-cell count (per ≈í¬∫l) 4700‚Äö√Ñ√¨10,900 5410 Hemoglobin (g/dl) 10.5 Hematocrit (%) 33.8 Platelet count (per ≈í¬∫l) 168,000 Erythrocyte sedimentation rate (mm/hr) 61 C-reactive protein (mg/liter) .0 13.8 Sodium (mmol/liter) 138 Potassium (mmol/liter) 5.3 Chloride (mmol/liter) 98‚Äö√Ñ√¨107 102 Carbon dioxide (mmol/liter) 21‚Äö√Ñ√¨30 19 Anion gap (mmol/liter) 17 Urea nitrogen (mg/dl) 53 Creat…	IgG4-related disease, with tubulointerstitial ne phritis, membranous nephropathy, and inflam matory pseudotumor involving the lacrimal gla	IgG4-related disease.	Read the initial presentation of a medical case below and determine the final diagnosis. Assume that all of the relevant details from figures and tables have been explained in the text. When providing your rationale, USE STEP-BY-STEP DEDUCTION TO IDENTIFY THE CORRECT RESPONSE. After you provide your rationale, provide a single, specific diagnosis for the case in less than 10 words. Example Case: …	Read the initial presentation of a medical case below and determine the final diagnosis. Assume that all of the relevant details from figures and tables have been explained in the text. When providing your rationale, USE STEP BY STEP DEDUCTION TO CREATE A DIFFERENTIAL DIAGNOSIS AND THEN USE STEP BY STEP DEDUCTION TO DETERMINE THE CORRECT RESPONSE.. After you provide your rationale, provide a sing…	{ "id": "chatcmpl-7elFc7Vvi6kXCuffzI2bbywfDuIP9", "object": "chat.completion", "created": 1689949108, "model": "gpt-4-0613", "choices": [ { "index": 0, "message": { "role": "assistant", "content": "IgG4-related disease. The patient's history of chronic pancreatitis, lacrimal gland enlargement, and kidney disease with biopsy findings of membranous nephropathy and tubulointerstitial nephritis with …	{ "id": "chatcmpl-7hutacLH1rTl3AGM2R9wOH9AFT83D", "object": "chat.completion", "created": 1690701166, "model": "gpt-4-0613", "choices": [ { "index": 0, "message": { "role": "assistant", "content": "IgG4-related disease. The patient's history of chronic pancreatitis, kidney disease, and glandular involvement, along with the presence of coronary artery aneurysms, are all consistent with this condit…	IgG4-related disease	Y	{ "id": "chatcmpl-7huu78cBwGqCAcztFQ7mAhgvM9HYa", "object": "chat.completion", "created": 1690701199, "model": "gpt-4-0613", "choices": [ { "index": 0, "message": { "role": "assistant", "content": "The patient is a 74-year-old man with a history of chronic kidney disease, aortic stenosis, and chronic pancreatitis complicated by diabetes mellitus and exocrine pancreatic insufficiency. He also has …	IgG4-related disease	Y
10.1056/NEJMcpc1916257	Case 33-2020: A 55-Year-Old Man with Abdominal Pain, Joint Swelling, and Skin Lesions	Hematocrit (%) 25.3 Hemoglobin (g/dl) 7.6 White-cell count (per ≈í¬∫l) 12,450 Differential count (per ≈í¬∫l) Neutrophils 11,329.5 Lymphocytes 435.75 Monocytes 435.75 Eosinophils 0 Basophils 00 0 Platelet count (per ≈í¬∫l) 395,000 Red-cell count (per ≈í¬∫l) 4,500,000‚Äö√Ñ√¨ 5,900,000 2,680,000 Mean corpuscular volume (fl) 94.4 Mean corpuscular hemoglobin (pg) 26‚Äö√Ñ√¨34 28.4 Mean corpuscular hemo…	Pancreatitis, panniculitis, and polyarthritis syn drome	Pancreatitis, panniculitis, and polyarthritis syn drome	Read the initial presentation of a medical case below and determine the final diagnosis. Assume that all of the relevant details from figures and tables have been explained in the text. When providing your rationale, USE STEP-BY-STEP DEDUCTION TO IDENTIFY THE CORRECT RESPONSE. After you provide your rationale, provide a single, specific diagnosis for the case in less than 10 words. Example Case: …	Read the initial presentation of a medical case below and determine the final diagnosis. Assume that all of the relevant details from figures and tables have been explained in the text. When providing your rationale, USE STEP BY STEP DEDUCTION TO CREATE A DIFFERENTIAL DIAGNOSIS AND THEN USE STEP BY STEP DEDUCTION TO DETERMINE THE CORRECT RESPONSE.. After you provide your rationale, provide a sing…	{ "id": "chatcmpl-7elODe28EK7jJ0sZbNBlJ1LMHmdxs", "object": "chat.completion", "created": 1689949641, "model": "gpt-4-0613", "choices": [ { "index": 0, "message": { "role": "assistant", "content": "Pancreatic panniculitis is the most likely diagnosis. This patient has a history of pancreatitis and presents with painful skin lesions and swelling of the right leg. Pancreatic panniculitis is a rare …	{ "id": "chatcmpl-7huundQ7g3ZsaPcrmc5uQLLEFh5Sz", "object": "chat.completion", "created": 1690701241, "model": "gpt-4-0613", "choices": [ { "index": 0, "message": { "role": "assistant", "content": "Neurofibromatosis type 2 with pancreatitis and infected pancreatic necrosis. The patient's history of neurofibromatosis type 2, pancreatitis, and infected pancreatic necrosis, along with the presence o…	Neurofibromatosis type 2 with pancreatitis and infected pancreatic necrosis	N	{ "id": "chatcmpl-7huvKA2Pnt5C5W4cRy2nWTQvcYWM0", "object": "chat.completion", "created": 1690701274, "model": "gpt-4-0613", "choices": [ { "index": 0, "message": { "role": "assistant", "content": "The patient is a 55-year-old man with a history of pancreatitis and neurofibromatosis type 2, presenting with abdominal pain and painful skin lesions. His history of pancreatitis is complicated by panc…	Infection secondary to pancreatic necrosis	N
10.1056/NEJMcpc2004996	Case 32-2020: A 63-Year-Old Man with Confusion, Fatigue, and Garbled Speech	Hemoglobin (g/dl) 10.8 10.4 Hematocrit (%) 46.0‚Äö√Ñ√¨56.0 31.6 30.2 Red-cell count (per ≈í¬∫l) 3,580,000 3,460,000 White-cell count (per ≈í¬∫l) 7300 13,970 Differential count (per ≈í¬∫l) Neutrophils 5767 11,651 Lymphocytes 876 1173 Monocytes 511 1048 Eosinophils 0 14 Basophils 00 0 14 Platelet count (per ≈í¬∫l) 269,000 462,000 Sodium (mmol/liter) 132 133 Potassium (mmol/liter) 4.2 4.2 Chloride (…	Borrelia miyamotoi infection.	Borrelia miyamotoi infection.	Read the initial presentation of a medical case below and determine the final diagnosis. Assume that all of the relevant details from figures and tables have been explained in the text. When providing your rationale, USE STEP-BY-STEP DEDUCTION TO IDENTIFY THE CORRECT RESPONSE. After you provide your rationale, provide a single, specific diagnosis for the case in less than 10 words. Example Case: …	Read the initial presentation of a medical case below and determine the final diagnosis. Assume that all of the relevant details from figures and tables have been explained in the text. When providing your rationale, USE STEP BY STEP DEDUCTION TO CREATE A DIFFERENTIAL DIAGNOSIS AND THEN USE STEP BY STEP DEDUCTION TO DETERMINE THE CORRECT RESPONSE.. After you provide your rationale, provide a sing…	{ "id": "chatcmpl-7elXrebg3eUXKq4ZysMHZRmWdREZr", "object": "chat.completion", "created": 1689950239, "model": "gpt-4-0613", "choices": [ { "index": 0, "message": { "role": "assistant", "content": "The patient's symptoms of fever, confusion, headache, garbled speech, fatigue, vision changes, lymphocytic pleocytosis, and an elevated protein level in the cerebrospinal fluid (CSF) suggest a central …	{ "id": "chatcmpl-7huw62t9IqWmOdYl1XCdvuAvl6GOS", "object": "chat.completion", "created": 1690701322, "model": "gpt-4-0613", "choices": [ { "index": 0, "message": { "role": "assistant", "content": "The patient's symptoms of fever, confusion, headache, garbled speech, fatigue, vision changes, lymphocytic pleocytosis, and an elevated protein level in the cerebrospinal fluid (CSF) suggest a central …	Tick-borne encephalitis	Y	{ "id": "chatcmpl-7huwm1VLya1fFWGIclndfwBP6k4Rd", "object": "chat.completion", "created": 1690701364, "model": "gpt-4-0613", "choices": [ { "index": 0, "message": { "role": "assistant", "content": "The patient is a 63-year-old man with a history of primary membranous nephropathy who presents with fever, confusion, headache, garbled speech, fatigue, vision changes, lymphocytic pleocytosis, and an …	Autoimmune Encephalitis.	N
EJMcpc1904039	Case 31-2020: A 48-Year-Old Man with Lymphoma and Abdominal Pain	White-cell count (per ≈í¬∫l) 6110 3370 2480 Hemoglobin (g/dl) 8.6 7.2 8.8 Hematocrit (%) 27.0 22.4 27.2 Mean corpuscular volume (fl) 112.0 112.0 109.7 Platelet count (per ≈í¬∫l) 7000 8000 13,000 Differential count (per ≈í¬∫l) Neutrophils 3010 0 130 Lymphocytes 2100 4800 6370 Monocytes 700 640 1950 Eosinophils 70 160 NA Blasts 0 1120 2400 4420 Smear morphology Toxic granulation, basophilic stippli…	Disseminated cryptococcosis	Disseminated cryptococcosis	Read the initial presentation of a medical case below and determine the final diagnosis. Assume that all of the relevant details from figures and tables have been explained in the text. When providing your rationale, USE STEP-BY-STEP DEDUCTION TO IDENTIFY THE CORRECT RESPONSE. After you provide your rationale, provide a single, specific diagnosis for the case in less than 10 words. Example Case: …	Read the initial presentation of a medical case below and determine the final diagnosis. Assume that all of the relevant details from figures and tables have been explained in the text. When providing your rationale, USE STEP BY STEP DEDUCTION TO CREATE A DIFFERENTIAL DIAGNOSIS AND THEN USE STEP BY STEP DEDUCTION TO DETERMINE THE CORRECT RESPONSE.. After you provide your rationale, provide a sing…	{ "id": "chatcmpl-7elj1rjRBqd9fNBo8xUv2hPyk2c2n", "object": "chat.completion", "created": 1689950931, "model": "gpt-4-0613", "choices": [ { "index": 0, "message": { "role": "assistant", "content": "Disseminated histoplasmosis. The patient's history of lymphoma and immunosuppressive treatments, combined with his symptoms of abdominal pain, fever, and confusion, suggest a systemic infection. His hi…	{ "id": "chatcmpl-7huxTYSDVEmejf4PFDgKQkqgi3ZrF", "object": "chat.completion", "created": 1690701407, "model": "gpt-4-0613", "choices": [ { "index": 0, "message": { "role": "assistant", "content": "The patient has a history of diffuse large B-cell lymphoma and is presenting with severe abdominal pain, night sweats, decreased energy, poor appetite, nausea, and constipation. His lab results show el…	lymphoma recurrence	N	{ "id": "chatcmpl-7huy4kvqZ0wvinSC35aberQRYetir", "object": "chat.completion", "created": 1690701444, "model": "gpt-4-0613", "choices": [ { "index": 0, "message": { "role": "assistant", "content": "The patient is a 48-year-old man with a history of diffuse large B-cell lymphoma who presents with abdominal pain, night sweats, decreased energy, poor appetite, nausea, and constipation. He also has c…	Progression of diffuse large B-cell lymphoma	N
10.1056/NEJMcpc2002420	Case 30-2020: A 54-Year-Old Man with Sudden Cardiac Arrest	Sodium (mmol/liter) 149 149 146 147 150 Potassium (mmol/liter) 3.5‚Äö√Ñ¬∞ 2.0 2.0 3.1 3.1 Chloride (mmol/liter) 96 96 96 100 102 Carbon dioxide (mmol/liter) 6 33 30 19 20 Urea nitrogen (mg/dl) 13 14 15 18 18 Plasma creatinine (mg/dl) 1.79 1.78 1.85 2.30 2.45 Glucose (mg/dl) 319 262 211 220 58 Lactate (mmol/liter) 26.3 10.6 8.0 13.6 Hemoglobin (g/dl) 13.8 13.4 13.7 Hematocrit (%) 44.6 39.6 40.5 Wh…	Peudohyperaldosteronism suggestive of exces sive licorice consumption complicated by cardiac arrest associated with ventricular fibrillation.	Metabolic, renal, vascular, and cardiac toxic effects from apparent mineralocorticoid excess due to licorice consumption.	Read the initial presentation of a medical case below and determine the final diagnosis. Assume that all of the relevant details from figures and tables have been explained in the text. When providing your rationale, USE STEP-BY-STEP DEDUCTION TO IDENTIFY THE CORRECT RESPONSE. After you provide your rationale, provide a single, specific diagnosis for the case in less than 10 words. Example Case: …	Read the initial presentation of a medical case below and determine the final diagnosis. Assume that all of the relevant details from figures and tables have been explained in the text. When providing your rationale, USE STEP BY STEP DEDUCTION TO CREATE A DIFFERENTIAL DIAGNOSIS AND THEN USE STEP BY STEP DEDUCTION TO DETERMINE THE CORRECT RESPONSE.. After you provide your rationale, provide a sing…	{ "id": "chatcmpl-7elsaVxDRxfa0fzI7jCdhUIji6PyM", "object": "chat.completion", "created": 1689951524, "model": "gpt-4-0613", "choices": [ { "index": 0, "message": { "role": "assistant", "content": "Hypokalemia due to licorice consumption. The patient's cardiac arrest and ventricular fibrillation could be due to severe hypokalemia. The patient's diet, which consisted primarily of candy, and the re…	{ "id": "chatcmpl-7huyr6RbmgdFSJwLBDYcUJqmaBdE0", "object": "chat.completion", "created": 1690701493, "model": "gpt-4-0613", "choices": [ { "index": 0, "message": { "role": "assistant", "content": "The patient presented with cardiac arrest associated with ventricular fibrillation. The patient's ECG showed a very wide QRS complex and multifocal premature ventricular contractions, which are indicat…	Cardiac arrest due to severe hypokalemia	N	{ "id": "chatcmpl-7huzQ4w75r7IPnzvtsEa5DmlNZ96L", "object": "chat.completion", "created": 1690701528, "model": "gpt-4-0613", "choices": [ { "index": 0, "message": { "role": "assistant", "content": "The patient is a 54-year-old man who presented with cardiac arrest associated with ventricular fibrillation. The differential diagnosis for this patient includes myocardial infarction, electrolyte imba…	Severe hypokalemia	N
10.1056/NEJMcpc2004982	Case 29-2020: A 66-Year-Old Man with Fever and Shortness of Breath after Liver Transplantation	White-cell count (per ≈í¬∫l) 5390 8910 13 Differential count (per ≈í¬∫l) Neutrophils 4540 8150 Lymphocytes 470 150 Monocytes 380 300 Prothrombin time (sec) 13.1 14.9 16 Prothrombin-time international normalized ratio 1.0 1.2 16 d-dimer (ng/ml) 1074 2977 16 Fibrinogen (mg/dl) 15 0 580 1134 15 Ferritin (≈í¬∫g/liter) 2 00 1361 5798 11 Erythrocyte sedimentation rate (mm/hr) 23 124 15 C-reactive prote…	Severe acute respiratory syndrome coronavirus 2 infection.	Severe acute respiratory syndrome coronavirus 2 infection.	Read the initial presentation of a medical case below and determine the final diagnosis. Assume that all of the relevant details from figures and tables have been explained in the text. When providing your rationale, USE STEP-BY-STEP DEDUCTION TO IDENTIFY THE CORRECT RESPONSE. After you provide your rationale, provide a single, specific diagnosis for the case in less than 10 words. Example Case: …	Read the initial presentation of a medical case below and determine the final diagnosis. Assume that all of the relevant details from figures and tables have been explained in the text. When providing your rationale, USE STEP BY STEP DEDUCTION TO CREATE A DIFFERENTIAL DIAGNOSIS AND THEN USE STEP BY STEP DEDUCTION TO DETERMINE THE CORRECT RESPONSE.. After you provide your rationale, provide a sing…	{ "id": "chatcmpl-7em1WOfbEcjqvlOHrTiwa8HwVsrDm", "object": "chat.completion", "created": 1689952078, "model": "gpt-4-0613", "choices": [ { "index": 0, "message": { "role": "assistant", "content": "The patient presented with fever, chills, diffuse myalgias, dry cough, and nausea, which are common symptoms of COVID-19. He also had a history of close contact with a confirmed COVID-19 case (his sist…	{ "id": "chatcmpl-7hv07fAUMYFgctwnSmpLJdZmWouQG", "object": "chat.completion", "created": 1690701571, "model": "gpt-4-0613", "choices": [ { "index": 0, "message": { "role": "assistant", "content": "The patient presented with fever, chills, diffuse myalgias, dry cough, and nausea, which are all symptoms consistent with COVID-19. He also had a history of close contact with a confirmed COVID-19 case…	COVID-19	Y	{ "id": "chatcmpl-7hv0fFGghdGz0BWkPDnOFcHqVKIC7", "object": "chat.completion", "created": 1690701605, "model": "gpt-4-0613", "choices": [ { "index": 0, "message": { "role": "assistant", "content": "The patient is a 66-year-old man with a history of liver transplantation, hypertension, diabetes, hyperlipidemia, obesity, peripheral neuropathy, chronic kidney disease, and end-stage liver disease due…	COVID-19	Y
10.1056/NEJMcpc2004981	Case 28-2020: A 64-Year-Old Man with Intrusive Thoughts and Fear of Being Poisoned		Post-traumatic stress disorder and major depres sive disorder in the context of culturally and re ligiously derived beliefs and behaviors.	Post-traumatic stress disorder and major depressive disorder in the context of culturally and religiously derived beliefs and behaviors, with an indication to rule out psychotic features.	Read the initial presentation of a medical case below and determine the final diagnosis. Assume that all of the relevant details from figures and tables have been explained in the text. When providing your rationale, USE STEP-BY-STEP DEDUCTION TO IDENTIFY THE CORRECT RESPONSE. After you provide your rationale, provide a single, specific diagnosis for the case in less than 10 words. Example Case: …	Read the initial presentation of a medical case below and determine the final diagnosis. Assume that all of the relevant details from figures and tables have been explained in the text. When providing your rationale, USE STEP BY STEP DEDUCTION TO CREATE A DIFFERENTIAL DIAGNOSIS AND THEN USE STEP BY STEP DEDUCTION TO DETERMINE THE CORRECT RESPONSE.. After you provide your rationale, provide a sing…	{ "id": "chatcmpl-7emHLetiVoMFC31UjgCYrmq2lTUoy", "object": "chat.completion", "created": 1689953059, "model": "gpt-4-0613", "choices": [ { "index": 0, "message": { "role": "assistant", "content": "Delusional Disorder, Persecutory Type. The patient's long-standing belief that he is being poisoned, despite lack of evidence, and the fact that these beliefs persist even during periods of euthymia, s…	{ "id": "chatcmpl-7hv1GV1DKVTrohRT9eP8RysFCZ3Ah", "object": "chat.completion", "created": 1690701642, "model": "gpt-4-0613", "choices": [ { "index": 0, "message": { "role": "assistant", "content": "The patient has a history of chronic depression, intrusive thoughts, and fear of being poisoned. He has a history of trauma, including witnessing police brutality and being a victim of sexual and physi…	Post-Traumatic Stress Disorder (PTSD) with paranoid features	Y	{ "id": "chatcmpl-7hv1r5shEOZAn7jSjhgPtyAj5OyBl", "object": "chat.completion", "created": 1690701679, "model": "gpt-4-0613", "choices": [ { "index": 0, "message": { "role": "assistant", "content": "The patient is a 64-year-old man presenting with chronic depression, intrusive thoughts, and fear of being poisoned. He has a history of trauma, including witnessing police brutality and being a victim…	Delusional disorder, persecutory type	N
10.1056/NEJMcpc1913472	Case 27-2020: A 53-Year-Old Woman with Headache and Gait Imbalance	Hemoglobin (g/dl) 13.9 Hematocrit (%) 42.9 Platelet count (per ≈í¬∫l) 232,000 White-cell count (per ≈í¬∫l) 12,460 Differential count (per ≈í¬∫l) Neutrophils 11,101 Lymphocytes 685 Monocytes 560 Eosinophils 0 Metamyelocytes 0 112 Urine Color Yellow Yellow Clarity Clear Cloudy pH 7.0 Specific gravity 1.021 Protein Negative 1+ Glucose Negative Negative Ketones Negative Trace Bilirubin Negative Negat…	Human immunodeficiency virus type 2 infection and cerebral toxoplasmosis.	Toxoplasma gondii encephalitis in the context of human immunodeficiency virus type 2 infection and associated acquired immunodeficiency syndrome.	Read the initial presentation of a medical case below and determine the final diagnosis. Assume that all of the relevant details from figures and tables have been explained in the text. When providing your rationale, USE STEP-BY-STEP DEDUCTION TO IDENTIFY THE CORRECT RESPONSE. After you provide your rationale, provide a single, specific diagnosis for the case in less than 10 words. Example Case: …	Read the initial presentation of a medical case below and determine the final diagnosis. Assume that all of the relevant details from figures and tables have been explained in the text. When providing your rationale, USE STEP BY STEP DEDUCTION TO CREATE A DIFFERENTIAL DIAGNOSIS AND THEN USE STEP BY STEP DEDUCTION TO DETERMINE THE CORRECT RESPONSE.. After you provide your rationale, provide a sing…	{ "id": "chatcmpl-7emQU3crmXiiq5LmMJuc8qsmsUciW", "object": "chat.completion", "created": 1689953626, "model": "gpt-4-0613", "choices": [ { "index": 0, "message": { "role": "assistant", "content": "Primary Central Nervous System Lymphoma (PCNSL) associated with HIV. The patient's symptoms of progressive headache, gait instability, and weight loss, along with the MRI findings of an enhancing intra…	{ "id": "chatcmpl-7hv2Z6w2PRBorFp14LZStVai8g3M4", "object": "chat.completion", "created": 1690701723, "model": "gpt-4-0613", "choices": [ { "index": 0, "message": { "role": "assistant", "content": "Primary Central Nervous System Lymphoma (PCNSL) associated with HIV infection. \n\nThe patient's symptoms of progressive headache, gait instability, and weight loss, along with the MRI findings of an e…	Primary Central Nervous System Lymphoma (PCNSL) associated with HIV infection	N	{ "id": "chatcmpl-7hv3EtULiM7f3G68HoXbP5nj2IiKP", "object": "chat.completion", "created": 1690701764, "model": "gpt-4-0613", "choices": [ { "index": 0, "message": { "role": "assistant", "content": "The patient is a 53-year-old woman presenting with progressive headache, gait instability, and weight loss. She also has a history of hypertension and hemorrhagic stroke. The patient's symptoms and his…	HIV-associated neurocognitive disorder with a brain lesion	N
10.1056/NEJMcpc2004977	Case 25-2020: A 47-Year-Old Woman with a Lung Mass		Pneumonia due to severe acute respiratory syn drome coronavirus 2 (SARS-CoV-2) infe	Pneumonia due to severe acute respiratory syn drome coronavirus 2 (SARS-CoV-2) infe	Read the initial presentation of a medical case below and determine the final diagnosis. Assume that all of the relevant details from figures and tables have been explained in the text. When providing your rationale, USE STEP-BY-STEP DEDUCTION TO IDENTIFY THE CORRECT RESPONSE. After you provide your rationale, provide a single, specific diagnosis for the case in less than 10 words. Example Case: …	Read the initial presentation of a medical case below and determine the final diagnosis. Assume that all of the relevant details from figures and tables have been explained in the text. When providing your rationale, USE STEP BY STEP DEDUCTION TO CREATE A DIFFERENTIAL DIAGNOSIS AND THEN USE STEP BY STEP DEDUCTION TO DETERMINE THE CORRECT RESPONSE.. After you provide your rationale, provide a sing…	{ "id": "chatcmpl-7enRdEokBpkFRByhlYUux6yREsvJG", "object": "chat.completion", "created": 1689957541, "model": "gpt-4-0613", "choices": [ { "index": 0, "message": { "role": "assistant", "content": "The patient presented with symptoms of cough, shortness of breath, and dizziness. She had no fever, chills, sore throat, chest pain, nausea, vomiting, abdominal pain, diarrhea, leg swelling, or weight …	{ "id": "chatcmpl-7hv5AlFkZeaz2gQGGsmqKRmhD1cDP", "object": "chat.completion", "created": 1690701884, "model": "gpt-4-0613", "choices": [ { "index": 0, "message": { "role": "assistant", "content": "The patient presented with symptoms of cough, shortness of breath, and dizziness. She had no fever, chills, sore throat, chest pain, nausea, vomiting, abdominal pain, diarrhea, leg swelling, or weight …	COVID-19	Y	{ "id": "chatcmpl-7hv6A0A1Unovj0Umr5weGy2bATNxx", "object": "chat.completion", "created": 1690701946, "model": "gpt-4-0613", "choices": [ { "index": 0, "message": { "role": "assistant", "content": "The patient is a 47-year-old woman who presented with a cough and shortness of breath. She has a history of eczema and gestational diabetes. The differential diagnosis for this patient includes COVID-1…	COVID-19	Y
10.1056/NEJMcpc2004975	Case 24-2020: A 44-Year-Old Woman with Chest Pain, Dyspnea, and Shock	Days after symptom onset 8 9 9 Hemoglobin (g/dl) 13.4 13.4 9.6 Hematocrit (%) 40.3 39.7 28.2 White-cell count (per ≈í¬∫l) 7240 13,270 9330 Differential count (%) Neutrophils 67.7 76.5 Lymphocytes 23.9 16.2 Monocytes 8.0 6.8 Eosinophils 0.0 0.0 Platelet count (per ≈í¬∫l) 119,000 124,000 85,000 Sodium (mmol/liter) 139 143 148 Potassium (mmol/liter) 3.9 4.9 4.1 Chloride (mmol/liter) 100 103 111 Carb…	SARS-CoV-2 infection complicated by severe acute inflammatory cardiomyopathy and cardiogenic shock	SARS-CoV-2 infection complicated by severe acute inflammatory cardiomyopathy and cardiogenic shock	Read the initial presentation of a medical case below and determine the final diagnosis. Assume that all of the relevant details from figures and tables have been explained in the text. When providing your rationale, USE STEP-BY-STEP DEDUCTION TO IDENTIFY THE CORRECT RESPONSE. After you provide your rationale, provide a single, specific diagnosis for the case in less than 10 words. Example Case: …	Read the initial presentation of a medical case below and determine the final diagnosis. Assume that all of the relevant details from figures and tables have been explained in the text. When providing your rationale, USE STEP BY STEP DEDUCTION TO CREATE A DIFFERENTIAL DIAGNOSIS AND THEN USE STEP BY STEP DEDUCTION TO DETERMINE THE CORRECT RESPONSE.. After you provide your rationale, provide a sing…	{ "id": "chatcmpl-7enajzqQzM1xLyrMTDahbz09sE1zB", "object": "chat.completion", "created": 1689958105, "model": "gpt-4-0613", "choices": [ { "index": 0, "message": { "role": "assistant", "content": "The patient's symptoms of shortness of breath, chest pain, fever, cough, and myalgias, along with her recent exposure to her husband who had similar symptoms, suggest a respiratory infection. The posit…	{ "id": "chatcmpl-7hv6mCOCf3fw6LJnODI4P2jEgJiat", "object": "chat.completion", "created": 1690701984, "model": "gpt-4-0613", "choices": [ { "index": 0, "message": { "role": "assistant", "content": "The patient's symptoms of shortness of breath, chest pain, cough, and myalgias, along with her husband's similar symptoms, suggest a respiratory infection. The patient's symptoms worsened over time, an…	COVID-19 with cardiac involvement, likely myocarditis or heart failure	Y	{ "id": "chatcmpl-7hv7Nu8Z4tAphToHduMmmkqVSTsdg", "object": "chat.completion", "created": 1690702021, "model": "gpt-4-0613", "choices": [ { "index": 0, "message": { "role": "assistant", "content": "The patient is a 44-year-old woman presenting with shortness of breath, chest pain, and a history of recent flu-like symptoms. Her husband had similar symptoms, and she was suspected to have SARS-CoV-2…	Acute heart failure secondary to COVID-19 related myocarditis	Y
10.1056/NEJMcpc2004974	Case 23-2020: A 76-Year-Old Woman Who Died from Covid-19	Hemoglobin (g/dl) 13.9 Hematocrit (%) 43.2 White-cell count (per ≈í¬∫l) 7690 Differential count (per ≈í¬∫l) Neutrophils 6150 Lymphocytes 1270 Monocytes 200 Basophils 00 70 Platelet count (per ≈í¬∫l) 149,000 Sodium (mmol/liter) 136 Potassium (mmol/liter) 4.2 Chloride (mmol/liter) 94 Carbon dioxide (mmol/liter) 22 Anion gap (mmol/liter) 20 Urea nitrogen (mg/dl) 13 Creatinine (mg/dl) 0.65 Glucose (m…	Diffuse alveolar damage due to severe acute re spiratory syndrome coronavirus 2 (SARS-CoV-2) infection	Acute respiratory distress syndrome due to coronavirus disease 2019 (Covid-19).	Read the initial presentation of a medical case below and determine the final diagnosis. Assume that all of the relevant details from figures and tables have been explained in the text. When providing your rationale, USE STEP-BY-STEP DEDUCTION TO IDENTIFY THE CORRECT RESPONSE. After you provide your rationale, provide a single, specific diagnosis for the case in less than 10 words. Example Case: …	Read the initial presentation of a medical case below and determine the final diagnosis. Assume that all of the relevant details from figures and tables have been explained in the text. When providing your rationale, USE STEP BY STEP DEDUCTION TO CREATE A DIFFERENTIAL DIAGNOSIS AND THEN USE STEP BY STEP DEDUCTION TO DETERMINE THE CORRECT RESPONSE.. After you provide your rationale, provide a sing…	{ "id": "chatcmpl-7enjqnlUY60Hfy8b9i3LJQGBMQwIG", "object": "chat.completion", "created": 1689958670, "model": "gpt-4-0613", "choices": [ { "index": 0, "message": { "role": "assistant", "content": "The patient is a 76-year-old woman who presented with confusion and hypoxemia. She had a history of asthma, diabetes, hypertension, hyperlipidemia, osteoporosis, and psoriasis. She lived in an assisted…	{ "id": "chatcmpl-7hv847DkDXxUea7m8NILC7sUyY1HN", "object": "chat.completion", "created": 1690702064, "model": "gpt-4-0613", "choices": [ { "index": 0, "message": { "role": "assistant", "content": "The patient is a 76-year-old woman who presented with confusion and hypoxemia. She had a history of asthma, diabetes, hypertension, hyperlipidemia, osteoporosis, and psoriasis. She lived in an assisted…	COVID-19 with cardiac involvement, likely myocarditis or heart failure	Y	{ "id": "chatcmpl-7hv8er53xBawoH9vIHPMdBCgKn4Uo", "object": "chat.completion", "created": 1690702100, "model": "gpt-4-0613", "choices": [ { "index": 0, "message": { "role": "assistant", "content": "The patient is a 76-year-old woman with a history of asthma, diabetes, hypertension, hyperlipidemia, osteoporosis, and psoriasis. She was admitted to the hospital due to confusion and hypoxemia. She ha…	COVID-19 with cardiac involvement, likely myocarditis or heart failure	Y
10.1056/NEJMcpc2002422	Case 22-2020: A 62-Year-Old Woman with Early Breast Cancer during the Covid-19 Pandemic		Invasive ductal carcinoma of the left breast, clinical prognostic stage IB (T2N0), estrogen receptor‚Äö√Ñ√¨positive, progesterone receptor‚Äö√Ñ√¨positive, human epidermal growth factor receptor 2‚Äö√Ñ√¨nega tive, grade 2, with an intermediate recurrence score on the 21-gene assay	Invasive ductal carcinoma of the left breast, clinical prognostic stage IB (T2N0), estrogen receptor‚Äö√Ñ√¨positive, progesterone receptor‚Äö√Ñ√¨positive, human epidermal growth factor receptor 2‚Äö√Ñ√¨nega tive, grade 2, with an intermediate recurrence score on the 21-gene assay	Read the initial presentation of a medical case below and determine the final diagnosis. Assume that all of the relevant details from figures and tables have been explained in the text. When providing your rationale, USE STEP-BY-STEP DEDUCTION TO IDENTIFY THE CORRECT RESPONSE. After you provide your rationale, provide a single, specific diagnosis for the case in less than 10 words. Example Case: …	Read the initial presentation of a medical case below and determine the final diagnosis. Assume that all of the relevant details from figures and tables have been explained in the text. When providing your rationale, USE STEP BY STEP DEDUCTION TO CREATE A DIFFERENTIAL DIAGNOSIS AND THEN USE STEP BY STEP DEDUCTION TO DETERMINE THE CORRECT RESPONSE.. After you provide your rationale, provide a sing…	{ "id": "chatcmpl-7entAfxfTPQmSzLYwSeXygQ9kdgSa", "object": "chat.completion", "created": 1689959248, "model": "gpt-4-0613", "choices": [ { "index": 0, "message": { "role": "assistant", "content": "Breast Cancer\n\nThe patient presented with a mass in her left breast, which was confirmed by her physician. Mammography revealed an irregular mass with spiculated margins, which is highly suggestive o…	{ "id": "chatcmpl-7hv9YhOylXtagDlh2pvsjLJhbnSm4", "object": "chat.completion", "created": 1690702156, "model": "gpt-4-0613", "choices": [ { "index": 0, "message": { "role": "assistant", "content": "Breast Cancer. The patient is a 62-year-old woman who found a mass in her left breast. The mass was confirmed by her physician on physical examination. Mammography revealed an irregular mass with spicu…	Breast Cancer	Y	{ "id": "chatcmpl-7hvA4VvWvIq9sfwSdt9S0KXqHUBys", "object": "chat.completion", "created": 1690702188, "model": "gpt-4-0613", "choices": [ { "index": 0, "message": { "role": "assistant", "content": "The patient is a 62-year-old woman who presents with a mass in her left breast. She has a history of fibroadenoma in the same breast, but that was 30 years ago. The differential diagnosis for this pati…	Breast Cancer	Y
10.1056/NEJMcpc2002421	Case 21-2020: A 66-Year-Old Homeless Man with Covid-19		Severe acute respiratory syndrome coronavirus 2 (SARS-CoV-2) infection in a homeless patient.	Severe acute respiratory syndrome coronavirus 2 (SARS-CoV-2) infection in a homeless patient.	Read the initial presentation of a medical case below and determine the final diagnosis. Assume that all of the relevant details from figures and tables have been explained in the text. When providing your rationale, USE STEP-BY-STEP DEDUCTION TO IDENTIFY THE CORRECT RESPONSE. After you provide your rationale, provide a single, specific diagnosis for the case in less than 10 words. Example Case: …	Read the initial presentation of a medical case below and determine the final diagnosis. Assume that all of the relevant details from figures and tables have been explained in the text. When providing your rationale, USE STEP BY STEP DEDUCTION TO CREATE A DIFFERENTIAL DIAGNOSIS AND THEN USE STEP BY STEP DEDUCTION TO DETERMINE THE CORRECT RESPONSE.. After you provide your rationale, provide a sing…	{ "id": "chatcmpl-7eo0mjtfLti74FlUQrPe4s3TghBgB", "object": "chat.completion", "created": 1689959720, "model": "gpt-4-0613", "choices": [ { "index": 0, "message": { "role": "assistant", "content": "The patient initially presented with symptoms of dry cough and rhinorrhea, which are common symptoms of a respiratory infection. He had no known exposure to anyone with a diagnosis of Covid-19. However…	{ "id": "chatcmpl-7hvAgu0dV6HsL90ArU96NuWI0N6Oh", "object": "chat.completion", "created": 1690702226, "model": "gpt-4-0613", "choices": [ { "index": 0, "message": { "role": "assistant", "content": "The patient initially presented with symptoms of dry cough and rhinorrhea, which are common symptoms of a respiratory infection. He had no known exposure to anyone with a diagnosis of Covid-19. However…	COVID-19	Y	{ "id": "chatcmpl-7hvBF7SLkFYutT8abSGaPs6iobdUR", "object": "chat.completion", "created": 1690702261, "model": "gpt-4-0613", "choices": [ { "index": 0, "message": { "role": "assistant", "content": "The patient is a 66-year-old homeless man who initially presented with dry cough and rhinorrhea. He had no known exposure to anyone with a diagnosis of Covid-19 and had received a seasonal influenza va…	COVID-19	Y
10.1056/NEJMcpc2002413	Case 20-2020: A 7-Year-Old Girl with Severe Psychological Distress after Family Separation		Post-traumatic stress disorder.	Post-traumatic stress disorder.	Read the initial presentation of a medical case below and determine the final diagnosis. Assume that all of the relevant details from figures and tables have been explained in the text. When providing your rationale, USE STEP-BY-STEP DEDUCTION TO IDENTIFY THE CORRECT RESPONSE. After you provide your rationale, provide a single, specific diagnosis for the case in less than 10 words. Example Case: …	Read the initial presentation of a medical case below and determine the final diagnosis. Assume that all of the relevant details from figures and tables have been explained in the text. When providing your rationale, USE STEP BY STEP DEDUCTION TO CREATE A DIFFERENTIAL DIAGNOSIS AND THEN USE STEP BY STEP DEDUCTION TO DETERMINE THE CORRECT RESPONSE.. After you provide your rationale, provide a sing…	{ "id": "chatcmpl-7eo8uQIUdfFO2TZp7br4TlMNC6uN1", "object": "chat.completion", "created": 1689960224, "model": "gpt-4-0613", "choices": [ { "index": 0, "message": { "role": "assistant", "content": "Post-Traumatic Stress Disorder (PTSD)\n\nThe patient's symptoms of anxiety, nightmares, aggressive behavior, and catastrophic thoughts are consistent with PTSD. The traumatic events she experienced, su…	{ "id": "chatcmpl-7hvBopa2f6Ylo3MxfuIcoj7fM1qxr", "object": "chat.completion", "created": 1690702296, "model": "gpt-4-0613", "choices": [ { "index": 0, "message": { "role": "assistant", "content": "The patient is a 7-year-old girl who has experienced significant trauma, including physical and emotional abuse, family separation, and bullying. She has symptoms of anxiety, including catastrophic tho…	Post-Traumatic Stress Disorder (PTSD)	Y	{ "id": "chatcmpl-7hvCJotOeNtxiuPVq2Tw9TqKIFbKO", "object": "chat.completion", "created": 1690702327, "model": "gpt-4-0613", "choices": [ { "index": 0, "message": { "role": "assistant", "content": "The patient is a 7-year-old girl who has experienced significant trauma, including physical and emotional abuse, family separation, and bullying. She is now exhibiting symptoms of psychological distres…	Post-Traumatic Stress Disorder (PTSD)	Y
10.1056/NEJMcpc2002419	Case 19-2020: A 74-Year-Old Man with Acute Respiratory Failure and Unclear Goals of Care	Hematocrit (%) 28.5 Hemoglobin (g/dl) 8.8 White‚Äö√Ñ√´cell count (per ≈í¬∫l) 9900 Differential count (per ≈í¬∫l) Neutrophils 5020 Lymphocytes 3120 Monocytes 1650 Eosinophils 10 Basophils 9‚Äö√Ñ√¨300 20 Platelet count (per ≈í¬∫l) 176,000 Sodium (mmol/liter) 134 Potassium (mmol/liter) 5.0 Chloride (mmol/liter) 94 Carbon dioxide (mmol/liter) 27 Anion gap (mmol/liter) 13 Urea nitrogen (mg/dl) 40 Crea…	Influenza A virus infection	Influenza A virus infection	Read the initial presentation of a medical case below and determine the final diagnosis. Assume that all of the relevant details from figures and tables have been explained in the text. When providing your rationale, USE STEP-BY-STEP DEDUCTION TO IDENTIFY THE CORRECT RESPONSE. After you provide your rationale, provide a single, specific diagnosis for the case in less than 10 words. Example Case: …	Read the initial presentation of a medical case below and determine the final diagnosis. Assume that all of the relevant details from figures and tables have been explained in the text. When providing your rationale, USE STEP BY STEP DEDUCTION TO CREATE A DIFFERENTIAL DIAGNOSIS AND THEN USE STEP BY STEP DEDUCTION TO DETERMINE THE CORRECT RESPONSE.. After you provide your rationale, provide a sing…	{ "id": "chatcmpl-7eoHC3PFhoV7kUc26ainh5ELrXIWG", "object": "chat.completion", "created": 1689960738, "model": "gpt-4-0613", "choices": [ { "index": 0, "message": { "role": "assistant", "content": "The patient is a 74-year-old man with a history of mantle-cell lymphoma who was admitted to the hospital with acute respiratory failure. He developed a productive cough and dyspnea, and his oxygen satu…	{ "id": "chatcmpl-7hvCt6k8eTkeUHX7HdaraumTGaCN2", "object": "chat.completion", "created": 1690702363, "model": "gpt-4-0613", "choices": [ { "index": 0, "message": { "role": "assistant", "content": "The patient is a 74-year-old man with a history of mantle-cell lymphoma who was admitted to the hospital with acute respiratory failure. He developed a productive cough and dyspnea, and his oxygen satu…	COVID-19	N	{ "id": "chatcmpl-7hvDQXpoGmX1w5uCJVn340r4qYNF7", "object": "chat.completion", "created": 1690702396, "model": "gpt-4-0613", "choices": [ { "index": 0, "message": { "role": "assistant", "content": "The patient is a 74-year-old man with a history of mantle-cell lymphoma, coronary artery disease, hypertension, hyperlipidemia, chronic renal insufficiency, obstructive sleep apnea, and gout. He presen…	COVID-19	N
10.1056/NEJMcpc2002417	Case 18-2020: A 73-Year-Old Man with Hypoxemic Respiratory Failure and Cardiac Dysfunction	Hemoglobin (g/dl) 15.7 Hematocrit (%) 44.5 White-cell count (per ≈í¬∫l) 18,400 Differential count (%) Neutrophils 82.2 Lymphocytes 11.4 Monocytes 5.3 Eosinophils 0.0 Platelet count (per ≈í¬∫l) 222,000 Sodium (mmol/liter) 138 Potassium (mmol/liter) 3.4‚Äö√Ñ√¨5.4 4.9 Chloride (mmol/liter) 96‚Äö√Ñ√¨108 100 Carbon dioxide (mmol/liter) 22‚Äö√Ñ√¨32 16 Urea nitrogen (mg/dl) 17 Creatinine (mg/dl) 1.8 Cal…	Severe acute respiratory syndrome coronavirus 2 (SARS-CoV-2) infection with acute respiratory distress syndrome and suspected myopericarditis	Infection with severe acute respiratory syndrome coronavirus 2 (SARS-CoV-2), resulting in acute respiratory distress syndrome and suspected myopericarditis.	Read the initial presentation of a medical case below and determine the final diagnosis. Assume that all of the relevant details from figures and tables have been explained in the text. When providing your rationale, USE STEP-BY-STEP DEDUCTION TO IDENTIFY THE CORRECT RESPONSE. After you provide your rationale, provide a single, specific diagnosis for the case in less than 10 words. Example Case: …	Read the initial presentation of a medical case below and determine the final diagnosis. Assume that all of the relevant details from figures and tables have been explained in the text. When providing your rationale, USE STEP BY STEP DEDUCTION TO CREATE A DIFFERENTIAL DIAGNOSIS AND THEN USE STEP BY STEP DEDUCTION TO DETERMINE THE CORRECT RESPONSE.. After you provide your rationale, provide a sing…	{ "id": "chatcmpl-7eoQ2twMqHJssm2EgHJLcx9gv8UIO", "object": "chat.completion", "created": 1689961286, "model": "gpt-4-0613", "choices": [ { "index": 0, "message": { "role": "assistant", "content": "The patient presented with symptoms of dry cough, fever, and fatigue, which are common symptoms of COVID-19. The patient's condition worsened over several days, leading to acute hypoxemic respiratory f…	{ "id": "chatcmpl-7hvE7dQ0UpXDDwZXnQlApcZ4jMMTG", "object": "chat.completion", "created": 1690702439, "model": "gpt-4-0613", "choices": [ { "index": 0, "message": { "role": "assistant", "content": "The patient presented with symptoms of dry cough, fever, and fatigue, which are common symptoms of COVID-19. The patient's condition worsened over several days, leading to acute hypoxemic respiratory f…	COVID-19	Y	{ "id": "chatcmpl-7hvEgI8xM1UJC2HxQCXP1MRxnmTR9", "object": "chat.completion", "created": 1690702474, "model": "gpt-4-0613", "choices": [ { "index": 0, "message": { "role": "assistant", "content": "The patient is a 73-year-old man who presented with a dry cough, fever, fatigue, and worsening dyspnea. His symptoms began 6 days prior to admission. He has a history of hypertension, diabetes mellitus…	COVID-19	Y
10.1056/NEJMcpc2002418	Case 17-2020: A 68-Year-Old Man with Covid-19 and Acute Kidney Injury	Hematocrit (%) 39.8 27.9 26.3 Hemoglobin (g/dl) 12.4 8.6 8.0 White cells (per ≈í¬∫l) 10,710 12,430 11,540 Differential count (per ≈í¬∫l) Neutrophils 9600 9160 9090 Lymphocytes 660 1390 1340 Monocytes 340 1300 810 Eosinophils 10 360 230 Platelets 304,000 403,000 307,000 Prothrombin time (sec) 15.2 16.4 15.4 Prothrombin-time international normalized ratio 1.2 1.3 1.2 Activated partial-thromboplasti…	Acute kidney injury in the context of severe acute respiratory syndrome coronavirus 2 (SARS-CoV-2) infection	Acute kidney injury in the context of severe acute respiratory syndrome coronavirus 2 (SARS-CoV-2) infection	Read the initial presentation of a medical case below and determine the final diagnosis. Assume that all of the relevant details from figures and tables have been explained in the text. When providing your rationale, USE STEP-BY-STEP DEDUCTION TO IDENTIFY THE CORRECT RESPONSE. After you provide your rationale, provide a single, specific diagnosis for the case in less than 10 words. Example Case: …	Read the initial presentation of a medical case below and determine the final diagnosis. Assume that all of the relevant details from figures and tables have been explained in the text. When providing your rationale, USE STEP BY STEP DEDUCTION TO CREATE A DIFFERENTIAL DIAGNOSIS AND THEN USE STEP BY STEP DEDUCTION TO DETERMINE THE CORRECT RESPONSE.. After you provide your rationale, provide a sing…	{ "id": "chatcmpl-7eoYbk9lVhVXB89AdYbMBjtxytoO2", "object": "chat.completion", "created": 1689961817, "model": "gpt-4-0613", "choices": [ { "index": 0, "message": { "role": "assistant", "content": "The patient presented with fever, shortness of breath, and acute kidney injury. He had a history of diabetes, hypertension, hyperlipidemia, coronary artery disease, obesity, and obstructive sleep apnea…	{ "id": "chatcmpl-7hvFKJm4KwpqtcuUCFknoqD21baOQ", "object": "chat.completion", "created": 1690702514, "model": "gpt-4-0613", "choices": [ { "index": 0, "message": { "role": "assistant", "content": "The patient presented with fever, shortness of breath, and acute kidney injury. He had a history of diabetes, hypertension, hyperlipidemia, coronary artery disease, obesity, and obstructive sleep apnea…	COVID-19	Y	{ "id": "chatcmpl-7hvFrpKSd6RBysZiWJQfQkIKmgPGl", "object": "chat.completion", "created": 1690702547, "model": "gpt-4-0613", "choices": [ { "index": 0, "message": { "role": "assistant", "content": "The patient is a 68-year-old man with a history of diabetes, hypertension, hyperlipidemia, coronary artery disease, obesity, and obstructive sleep apnea. He presented with fever, shortness of breath, a…	Severe COVID-19 infection with acute respiratory distress syndrome and acute kidney injury	Y
10.1056/NEJMcpc1916258	Case 16-2020: A 47-Year-Old Woman with Recurrent Melanoma and Pulmonary Nodules		Pulmonary histoplasmosis.	Histoplasmosis in the setting of Metastatic melanoma.	Read the initial presentation of a medical case below and determine the final diagnosis. Assume that all of the relevant details from figures and tables have been explained in the text. When providing your rationale, USE STEP-BY-STEP DEDUCTION TO IDENTIFY THE CORRECT RESPONSE. After you provide your rationale, provide a single, specific diagnosis for the case in less than 10 words. Example Case: …	Read the initial presentation of a medical case below and determine the final diagnosis. Assume that all of the relevant details from figures and tables have been explained in the text. When providing your rationale, USE STEP BY STEP DEDUCTION TO CREATE A DIFFERENTIAL DIAGNOSIS AND THEN USE STEP BY STEP DEDUCTION TO DETERMINE THE CORRECT RESPONSE.. After you provide your rationale, provide a sing…	{ "id": "chatcmpl-7eohZVoxBtwmJi2mrRJEMZb7a0wmL", "object": "chat.completion", "created": 1689962373, "model": "gpt-4-0613", "choices": [ { "index": 0, "message": { "role": "assistant", "content": "Pulmonary Paracoccidioidomycosis\n\nThe patient's history of travel to South America, specifically spending time in the jungle and swimming in fresh water, raises the possibility of a fungal infection.…	{ "id": "chatcmpl-7hvGUyweQKnYqg5xpCdKBeFjPf6wh", "object": "chat.completion", "created": 1690702586, "model": "gpt-4-0613", "choices": [ { "index": 0, "message": { "role": "assistant", "content": "The patient has a history of malignant melanoma and is currently on pembrolizumab therapy. The new findings on chest imaging, including patchy consolidation in the left upper lobe, bilateral hilar and …	Pembrolizumab-induced pneumonitis	N	{ "id": "chatcmpl-7hvH3mnYx7heZuO6wamFDOhJzdrRE", "object": "chat.completion", "created": 1690702621, "model": "gpt-4-0613", "choices": [ { "index": 0, "message": { "role": "assistant", "content": "The patient is a 47-year-old woman with a history of malignant melanoma who presents with new abnormal findings on chest imaging. The differential diagnosis for this patient includes metastatic melanom…	Drug-induced pneumonitis due to pembrolizumab therapy	N
10.1056/NEJMcpc1913477	Case 15-2020: A 79-Year-Old Man with Hyponatremia and Involuntary Movements of the Arm and Face	Hematocrit (%) 35.6 35 Hemoglobin (g/dl) 12.8 12.4 White-cell count (per ≈í¬∫l) 9900 9500 Differential count (per ≈í¬∫l) Neutrophils 7010 6710 Lymphocytes 1270 1490 Monocytes 1340 1080 Eosinophils 130 100 Basophils 00 40 30 Platelet count (per ≈í¬∫l) 329,000 284,000 Red-cell count (per ≈í¬∫l) 4,120,000 4,000,000 Mean corpuscular volume (fl) 86.4 87.5 Mean corpuscular hemoglobin (pg) 26‚Äö√Ñ√¨34 3…	LGI1 autoimmune encephalitis.	Encephalitis associated with LGI1 (leucine-rich, glioma-inactivated 1) antibodies.	Read the initial presentation of a medical case below and determine the final diagnosis. Assume that all of the relevant details from figures and tables have been explained in the text. When providing your rationale, USE STEP-BY-STEP DEDUCTION TO IDENTIFY THE CORRECT RESPONSE. After you provide your rationale, provide a single, specific diagnosis for the case in less than 10 words. Example Case: …	Read the initial presentation of a medical case below and determine the final diagnosis. Assume that all of the relevant details from figures and tables have been explained in the text. When providing your rationale, USE STEP BY STEP DEDUCTION TO CREATE A DIFFERENTIAL DIAGNOSIS AND THEN USE STEP BY STEP DEDUCTION TO DETERMINE THE CORRECT RESPONSE.. After you provide your rationale, provide a sing…	{ "id": "chatcmpl-7eoqwHTIXVpS0C8kQa3CCg2fDjcfC", "object": "chat.completion", "created": 1689962954, "model": "gpt-4-0613", "choices": [ { "index": 0, "message": { "role": "assistant", "content": "Hemichorea\u2013hemiballismus syndrome secondary to nonketotic hyperglycemia. The patient's involuntary movements of the left arm and face, described as spasms, are consistent with hemichorea\u2013hemi…	{ "id": "chatcmpl-7hvHjSQjNuFyBi5vInUO519Xi8wDr", "object": "chat.completion", "created": 1690702663, "model": "gpt-4-0613", "choices": [ { "index": 0, "message": { "role": "assistant", "content": "Hemichorea\u2013hemiballismus syndrome secondary to hyponatremia. The patient's involuntary movements of the left arm and face, described as spasms, are consistent with hemichorea\u2013hemiballismus, a…	Hemichorea and hemiballismus due to hyponatremia	N	{ "id": "chatcmpl-7hvIGhtkMbc3EL0E1zqx7DaflCFyY", "object": "chat.completion", "created": 1690702696, "model": "gpt-4-0613", "choices": [ { "index": 0, "message": { "role": "assistant", "content": "The patient is a 79-year-old man presenting with hyponatremia and involuntary movements of the arm and face. The differential diagnosis for this patient includes Parkinson's disease, Huntington's disea…	Hemiballismus due to nonketotic hyperglycemia	N
10.1056/NEJMcpc1909623	Case 14-2020: A 37-Year-Old Man with Joint Pain and Eye Redness	Hematocrit (%) 37.2 Hemoglobin (g/dl) 13.2 White-cell count (per ≈í¬∫l) 9400 Differential count (%) Neutrophils 70 Lymphocytes 23 Monocytes 5 Eosinophils 2 Basophils 0 Platelet count (per ≈í¬∫l) 211,000 Red-cell count (per ≈í¬∫l) 4,000,000‚Äö√Ñ√¨5,900,000 3,970,000 Mean corpuscular volume (fl) 94 Red-cell distribution width (%) 13 Alkaline phosphatase (U/liter) 70 Bilirubin (mg/dl) Total 0‚Äö√Ñ√¨…	Proteinase 3 antineutrophil cytoplasmic antibody‚Äö√Ñ√¨ associated vasculitis consistent with granuloma tosis with polyangiitis.	Granulomatosis with polyangiitis associated with antineutrophil cytoplasmic antibody directed against proteinase 3.	Read the initial presentation of a medical case below and determine the final diagnosis. Assume that all of the relevant details from figures and tables have been explained in the text. When providing your rationale, USE STEP-BY-STEP DEDUCTION TO IDENTIFY THE CORRECT RESPONSE. After you provide your rationale, provide a single, specific diagnosis for the case in less than 10 words. Example Case: …	Read the initial presentation of a medical case below and determine the final diagnosis. Assume that all of the relevant details from figures and tables have been explained in the text. When providing your rationale, USE STEP BY STEP DEDUCTION TO CREATE A DIFFERENTIAL DIAGNOSIS AND THEN USE STEP BY STEP DEDUCTION TO DETERMINE THE CORRECT RESPONSE.. After you provide your rationale, provide a sing…	{ "id": "chatcmpl-7ep0SrDNyemwe6uruGR4ELIXxbEQG", "object": "chat.completion", "created": 1689963544, "model": "gpt-4-0613", "choices": [ { "index": 0, "message": { "role": "assistant", "content": "The patient's symptoms of joint pain, rash, dry mouth, weight loss, and redness and pain in the eyes, along with the laboratory findings of elevated erythrocyte sedimentation rate, C-reactive protein l…	{ "id": "chatcmpl-7hvIz3abuRJu0SbqfWX0Ma8NXULR1", "object": "chat.completion", "created": 1690702741, "model": "gpt-4-0613", "choices": [ { "index": 0, "message": { "role": "assistant", "content": "The patient's symptoms of joint pain, rash, dry mouth, weight loss, and eye redness, along with the laboratory findings of elevated erythrocyte sedimentation rate, C-reactive protein level, and antinuc…	Polyarteritis nodosa	N	{ "id": "chatcmpl-7hvJaYd1h0qGqgReUDt8NGuZoHRKl", "object": "chat.completion", "created": 1690702778, "model": "gpt-4-0613", "choices": [ { "index": 0, "message": { "role": "assistant", "content": "The patient is a 37-year-old man presenting with joint pain, rash, calf pain, dry mouth, weight loss, and redness in both eyes. The differential diagnosis for this patient includes rheumatoid arthritis…	Vasculitis	N
10.1056/NEJMcpc1916254	Case 13-2020: A 29-Year-Old Man with High Blood Pressure, Renal Insufficiency, and Hematuria	Hemoglobin (g/dl) 10.7 Hematocrit (%) 31.5 Red-cell count (per ≈í¬∫l) 3,660,000 Mean corpuscular volume (fl) 86.1 White-cell count (per ≈í¬∫l) 7670 Platelet count (per ≈í¬∫l) 214,000 Sodium (mmol/liter) 140 Potassium (mmol/liter) 3.9 Chloride (mmol/liter) 99 Carbon dioxide (mmol/liter) 20 Urea nitrogen (mg/dl) 48 Creatinine (mg/dl) 3.93 Glucose (mg/dl) 80 Calcium (mg/dl) 9.6 Albumin (g/dl) 3.8 Ch…	Crescentic IgA nephropathy	gA nephropathy or C3 glomerulopathy.	Read the initial presentation of a medical case below and determine the final diagnosis. Assume that all of the relevant details from figures and tables have been explained in the text. When providing your rationale, USE STEP-BY-STEP DEDUCTION TO IDENTIFY THE CORRECT RESPONSE. After you provide your rationale, provide a single, specific diagnosis for the case in less than 10 words. Example Case: …	Read the initial presentation of a medical case below and determine the final diagnosis. Assume that all of the relevant details from figures and tables have been explained in the text. When providing your rationale, USE STEP BY STEP DEDUCTION TO CREATE A DIFFERENTIAL DIAGNOSIS AND THEN USE STEP BY STEP DEDUCTION TO DETERMINE THE CORRECT RESPONSE.. After you provide your rationale, provide a sing…	{ "id": "chatcmpl-7epA798FUBd0uMY1QpKHL1waVnAm3", "object": "chat.completion", "created": 1689964143, "model": "gpt-4-0613", "choices": [ { "index": 0, "message": { "role": "assistant", "content": "The patient presents with hypertension, renal insufficiency, and hematuria. The patient's blood work shows elevated levels of urea nitrogen and creatinine, indicating kidney dysfunction. The patient al…	{ "id": "chatcmpl-7hvKIHx5wOzFOQNjlvZgIAC8s8T07", "object": "chat.completion", "created": 1690702822, "model": "gpt-4-0613", "choices": [ { "index": 0, "message": { "role": "assistant", "content": "The patient presents with hypertension, renal insufficiency, and hematuria. The patient also has proteinuria and dysmorphic red cells in the urine, which are indicative of glomerular disease. The patie…	Hypertensive Nephrosclerosis	N	{ "id": "chatcmpl-7hvKqBxrYkEWesZOBA5FEb2v6dKjO", "object": "chat.completion", "created": 1690702856, "model": "gpt-4-0613", "choices": [ { "index": 0, "message": { "role": "assistant", "content": "The patient is a 29-year-old man presenting with hypertension, renal insufficiency, and hematuria. The differential diagnosis for this patient includes glomerulonephritis, polycystic kidney disease, re…	Glomerulonephritis	N
10.1056/NEJMcpc1916256	Case 12-2020: A 24-Year-Old Man with Fever, Cough, and Dyspnea	White-cell count (per ≈í¬∫l) 16,040 Differential count (per ≈í¬∫l) Neutrophils 12,350 Lymphocytes 1120 Eosinophils 160 Metamyelocytes 0 1604 Hemoglobin (g/dl) 16.5 Hematocrit (%) 47.4 Platelet count (per ≈í¬∫l) 73,000 Prothrombin time (sec) 14.2 Prothrombin-time international normalized ratio 1.1 Activated partial-thromboplastin time (sec) 6.0 36.9 d-dimer (ng/ml) 2243 Fibrinogen (mg/dl) 15 0 341…	Hantavirus cardiopulmonary syndrome	Hantavirus cardiopulmonary syndrome	Read the initial presentation of a medical case below and determine the final diagnosis. Assume that all of the relevant details from figures and tables have been explained in the text. When providing your rationale, USE STEP-BY-STEP DEDUCTION TO IDENTIFY THE CORRECT RESPONSE. After you provide your rationale, provide a single, specific diagnosis for the case in less than 10 words. Example Case: …	Read the initial presentation of a medical case below and determine the final diagnosis. Assume that all of the relevant details from figures and tables have been explained in the text. When providing your rationale, USE STEP BY STEP DEDUCTION TO CREATE A DIFFERENTIAL DIAGNOSIS AND THEN USE STEP BY STEP DEDUCTION TO DETERMINE THE CORRECT RESPONSE.. After you provide your rationale, provide a sing…	{ "id": "chatcmpl-7epIuOcXUe2FspkLTUPic1YhUc5u4", "object": "chat.completion", "created": 1689964688, "model": "gpt-4-0613", "choices": [ { "index": 0, "message": { "role": "assistant", "content": "The patient's symptoms of fever, fatigue, cough, and dyspnea, along with the presence of ground-glass opacities in both lungs and interlobular septal thickening on CT scan, suggest a severe respiratory…	{ "id": "chatcmpl-7hvLU6xsOzoW1hdlnadych8J5TLwA", "object": "chat.completion", "created": 1690702896, "model": "gpt-4-0613", "choices": [ { "index": 0, "message": { "role": "assistant", "content": "The patient's symptoms of fever, fatigue, cough, and dyspnea, along with the presence of ground-glass opacities in both lungs and interlobular septal thickening on CT scan, suggest a severe respiratory…	Rat-bite fever	N	{ "id": "chatcmpl-7hvMAnyndBBWqKby3xfXSrMthppah", "object": "chat.completion", "created": 1690702938, "model": "gpt-4-0613", "choices": [ { "index": 0, "message": { "role": "assistant", "content": "The patient is a young man who presents with fever, fatigue, cough, and dyspnea. He also has nausea, vomiting, decreased appetite, and diarrhea. His symptoms started after a camping trip in a northern …	Hantavirus pulmonary syndrome	Y
10.1056/NEJMcpc1916252	Case 11-2020: A 37-Year-Old Man with Facial Droop, Dysarthria, and Kidney Failure	Hemoglobin (g/dl) 6.3 Hematocrit (%) 19.8 White-cell count (per ≈í¬∫l) 11,960 Differential count (%) Neutrophils 89.0 Lymphocytes 6.4 Monocytes 4. .0 3.4 Eosinophils 0. .0 0.3 Basophils 0. .0 0.3 Platelet count (per ≈í¬∫l) 347,000 Erythrocyte sedimentation rate (mm/hr) 67 Sodium (mmol/liter) 141 Potassium (mmol/liter) 3.9 Chloride (mmol/liter) 106 Carbon dioxide (mmol/liter) 9 Anion gap (mmol/lit…	AA amyloidosis complicated by cerebral mucor mycosis.	AA amyloidosis and fungal brain abscess related to injection-drug use.	Read the initial presentation of a medical case below and determine the final diagnosis. Assume that all of the relevant details from figures and tables have been explained in the text. When providing your rationale, USE STEP-BY-STEP DEDUCTION TO IDENTIFY THE CORRECT RESPONSE. After you provide your rationale, provide a single, specific diagnosis for the case in less than 10 words. Example Case: …	Read the initial presentation of a medical case below and determine the final diagnosis. Assume that all of the relevant details from figures and tables have been explained in the text. When providing your rationale, USE STEP BY STEP DEDUCTION TO CREATE A DIFFERENTIAL DIAGNOSIS AND THEN USE STEP BY STEP DEDUCTION TO DETERMINE THE CORRECT RESPONSE.. After you provide your rationale, provide a sing…	{ "id": "chatcmpl-7epRwHIFJ51hFLtJMGjaE41NcioCs", "object": "chat.completion", "created": 1689965248, "model": "gpt-4-0613", "choices": [ { "index": 0, "message": { "role": "assistant", "content": "Cerebral Abscess due to Fungal Infection. \n\nThe patient's history of intravenous drug use, along with the presence of multiple track marks on the arms, suggests a high risk for infections, including …	{ "id": "chatcmpl-7hvMwVLuMYnO61Lmcibu80gTsFe1l", "object": "chat.completion", "created": 1690702986, "model": "gpt-4-0613", "choices": [ { "index": 0, "message": { "role": "assistant", "content": "The patient's history of intravenous drug use, along with the presence of kidney failure, facial droop, and dysarthria, suggest a systemic infection. The presence of fungal hyphae in the purulent mater…	Systemic Fungal Infection	N	{ "id": "chatcmpl-7hvNVGRoh423uyUzxslwMEd6ze2lL", "object": "chat.completion", "created": 1690703021, "model": "gpt-4-0613", "choices": [ { "index": 0, "message": { "role": "assistant", "content": "The patient is a 37-year-old man with a history of intravenous drug use who presents with facial droop, dysarthria, and kidney failure. The differential diagnosis for this patient includes stroke, infe…	Fungal brain abscess due to intravenous drug use	N
10.1056/NEJMcpc1916250	Case 10-2020: An 83-Year-Old Man with Pancytopenia and Acute Renal Failure	Hemoglobin (g/dl) 13.3‚Äö√Ñ√¨16.3 12.8 9.6 Hematocrit (%) 40.0‚Äö√Ñ√¨49.0 37.8 27.8 Platelet count (per ≈í¬∫l) 121,000 21,000 White-cell count (per ≈í¬∫l) 4500‚Äö√Ñ√¨10,500 4500 3710 Differential count (per ≈í¬∫l) Neutrophils 1500‚Äö√Ñ√¨7800 4000 3370 Lymphocytes 850‚Äö√Ñ√¨4100 200 270 Monocytes 20 00 300 70 Eosinophils 50‚Äö√Ñ√¨600 0 0 Reticulocytes (%) 0.5‚Äö√Ñ√¨2.5 <0.5 Prothrombin time (sec) …	Anaplasma phagocytophilum infection.	Anaplasma phagocytophilum infection.	Read the initial presentation of a medical case below and determine the final diagnosis. Assume that all of the relevant details from figures and tables have been explained in the text. When providing your rationale, USE STEP-BY-STEP DEDUCTION TO IDENTIFY THE CORRECT RESPONSE. After you provide your rationale, provide a single, specific diagnosis for the case in less than 10 words. Example Case: …	Read the initial presentation of a medical case below and determine the final diagnosis. Assume that all of the relevant details from figures and tables have been explained in the text. When providing your rationale, USE STEP BY STEP DEDUCTION TO CREATE A DIFFERENTIAL DIAGNOSIS AND THEN USE STEP BY STEP DEDUCTION TO DETERMINE THE CORRECT RESPONSE.. After you provide your rationale, provide a sing…	{ "id": "chatcmpl-7epaw4KDp7hQzkEToK0sLzTRbLHv8", "object": "chat.completion", "created": 1689965806, "model": "gpt-4-0613", "choices": [ { "index": 0, "message": { "role": "assistant", "content": "Disseminated intravascular coagulation (DIC) secondary to sepsis. The patient's pancytopenia, elevated D-dimer level, and low fibrinogen level are indicative of DIC, a condition characterized by system…	{ "id": "chatcmpl-7hvOI4AZhRsnCQYz7Sgicfit7ylEd", "object": "chat.completion", "created": 1690703070, "model": "gpt-4-0613", "choices": [ { "index": 0, "message": { "role": "assistant", "content": "The patient presents with pancytopenia and acute renal failure. His lab results show an elevated D-dimer level and decreased fibrinogen level, which are indicative of disseminated intravascular coagula…	Disseminated intravascular coagulation (DIC)	N	{ "id": "chatcmpl-7hvOr9wu8CS1ZemzOhdafAQJrkPm1", "object": "chat.completion", "created": 1690703105, "model": "gpt-4-0613", "choices": [ { "index": 0, "message": { "role": "assistant", "content": "The patient is an elderly man who presents with pancytopenia, acute renal failure, and generalized weakness. The differential diagnosis for this patient includes sepsis, malignancy, autoimmune disease,…	Thrombotic thrombocytopenic purpura (TTP) is the most likely diagnosis	N
10.1056/NEJMcpc1909621	Case 9-2020: A 64-Year-Old Man with Shortness of Breath, Cough, and Hypoxemia	Hematocrit (%) 33.3 39.2 Hemoglobin (g/dl) 11.3 13.9 White-cell count (per ≈í¬∫l) 10,180 6490 Differential count (%) Neutrophils 80.6 90.4 Lymphocytes 8.1 7.0 Monocytes 8.5 2.6 Eosinophils 2.0 0 Basophils 0.6 0 Platelet count (per ≈í¬∫l) 320,000 292,000 Red-cell count (per ≈í¬∫l) 3,750,000 4,730,000 Mean corpuscular volume (fl) 90.1 82.9 Sodium (mmol/liter) 133 132 Potassium (mmol/liter) 3.9 2.4 …	Aspergillus terreus infection associated with toxic effects induced by immune checkpoint inhibitor therapy (pneumonitis, colitis, and motor axonal neuropathy) and metastatic melanoma without evidence of active disease.	Pneumonitis induced by immune checkpoint inhibitor therapy.	Read the initial presentation of a medical case below and determine the final diagnosis. Assume that all of the relevant details from figures and tables have been explained in the text. When providing your rationale, USE STEP-BY-STEP DEDUCTION TO IDENTIFY THE CORRECT RESPONSE. After you provide your rationale, provide a single, specific diagnosis for the case in less than 10 words. Example Case: …	Read the initial presentation of a medical case below and determine the final diagnosis. Assume that all of the relevant details from figures and tables have been explained in the text. When providing your rationale, USE STEP BY STEP DEDUCTION TO CREATE A DIFFERENTIAL DIAGNOSIS AND THEN USE STEP BY STEP DEDUCTION TO DETERMINE THE CORRECT RESPONSE.. After you provide your rationale, provide a sing…	{ "id": "chatcmpl-7epjoXIZyDWzf8VsiQxoMapVLUp7n", "object": "chat.completion", "created": 1689966356, "model": "gpt-4-0613", "choices": [ { "index": 0, "message": { "role": "assistant", "content": "The patient initially presented with clumsiness and weakness in his right arm. Imaging revealed a mass in the left frontal and left parietal lobes of his brain, and a nodule in his right lung. Given hi…	{ "id": "chatcmpl-7hvPnCrPLRdrS5DDJo4UWxlcCymul", "object": "chat.completion", "created": 1690703163, "model": "gpt-4-0613", "choices": [ { "index": 0, "message": { "role": "assistant", "content": "The patient has a history of melanoma and presented with a mass in the left frontal and left parietal lobes, which was later confirmed to be metastatic melanoma. The patient also presented with a solid…	pneumonitis induced by immune checkpoint inhibitors.	Y	{ "id": "chatcmpl-7hvQL4lN9Q8W1s8pEHLmhXJv6obrk", "object": "chat.completion", "created": 1690703197, "model": "gpt-4-0613", "choices": [ { "index": 0, "message": { "role": "assistant", "content": "The patient is a 64-year-old man with a history of melanoma who presented with a mass in the left frontal and left parietal lobes. He had symptoms of clumsiness and weakness in the right arm. The patie…	Metastatic melanoma with lung involvement	N
10.1056/NEJMcpc1913476	Case 8-2020: An 89-Year-Old Man with Recurrent Abdominal Pain and Bloody Stools	Hemoglobin (g/dl) 11.7 8.8 11.3 9.8 9.4 Hematocrit (%) 37.9 27.7 36.4 30.9 29.4 White-cell count (per ≈í¬∫l) 10,140 5590 8030 9220 9670 Differential count (%) Neutrophils 72.8 52.3 78.2 65.5 72.6 Lymphocytes 17.9 27.5 17.4 21.9 15.0 Monocytes 4.4 10.4 2.6 2.5 2.7 Eosinophils 4.1 8.9 0.9 1.7 0.9 Basophils 0.6 0.7 0 0 0 Bands 8.4 8.8 Platelet count (per ≈í¬∫l) 152,000 102,000 129,000 85,000 103,000…	Ulcerative colitis.	Ulcerative colitis.	Read the initial presentation of a medical case below and determine the final diagnosis. Assume that all of the relevant details from figures and tables have been explained in the text. When providing your rationale, USE STEP-BY-STEP DEDUCTION TO IDENTIFY THE CORRECT RESPONSE. After you provide your rationale, provide a single, specific diagnosis for the case in less than 10 words. Example Case: …	Read the initial presentation of a medical case below and determine the final diagnosis. Assume that all of the relevant details from figures and tables have been explained in the text. When providing your rationale, USE STEP BY STEP DEDUCTION TO CREATE A DIFFERENTIAL DIAGNOSIS AND THEN USE STEP BY STEP DEDUCTION TO DETERMINE THE CORRECT RESPONSE.. After you provide your rationale, provide a sing…	{ "id": "chatcmpl-7epsW02wAibZ43Tv2zzHnQLq5cSWx", "object": "chat.completion", "created": 1689966896, "model": "gpt-4-0613", "choices": [ { "index": 0, "message": { "role": "assistant", "content": "The patient's recurrent bloody stools, abdominal pain, and the findings of diffuse bowel-wall thickening and inflammatory changes involving the rectum and the entire colon on CT scan suggest a gastroin…	{ "id": "chatcmpl-7hvRS9Lile22S2UfirZidiBVoBcgM", "object": "chat.completion", "created": 1690703266, "model": "gpt-4-0613", "choices": [ { "index": 0, "message": { "role": "assistant", "content": "The patient is an elderly man with a history of coronary artery disease, aortic stenosis, hypertension, and chronic renal insufficiency. He presents with recurrent bloody stools, abdominal pain, and we…	Ischemic colitis	N	{ "id": "chatcmpl-7hvS66ZnIPSI9xCw5wAvyjMuJ5Ub3", "object": "chat.completion", "created": 1690703306, "model": "gpt-4-0613", "choices": [ { "index": 0, "message": { "role": "assistant", "content": "The patient is an elderly man with a history of coronary artery disease, moderate aortic stenosis, hypertension, left ventricular hypertrophy, chronic renal insufficiency, glaucoma, and a thyroid nodul…	Ischemic colitis	N
10.1056/NEJMcpc1913470	Case 7-2020: A 52-Year-Old Man with a Mass in the Left Breast		Invasive ductal carcinoma, grade 3, with meta static carcinoma in 1 of 19 lymph nod	Invasive ductal carcinoma, grade 3, with meta static carcinoma in 1 of 19 lymph nod	Read the initial presentation of a medical case below and determine the final diagnosis. Assume that all of the relevant details from figures and tables have been explained in the text. When providing your rationale, USE STEP-BY-STEP DEDUCTION TO IDENTIFY THE CORRECT RESPONSE. After you provide your rationale, provide a single, specific diagnosis for the case in less than 10 words. Example Case: …	Read the initial presentation of a medical case below and determine the final diagnosis. Assume that all of the relevant details from figures and tables have been explained in the text. When providing your rationale, USE STEP BY STEP DEDUCTION TO CREATE A DIFFERENTIAL DIAGNOSIS AND THEN USE STEP BY STEP DEDUCTION TO DETERMINE THE CORRECT RESPONSE.. After you provide your rationale, provide a sing…	{ "id": "chatcmpl-7eq1QRti5BvEZas4PpXtthikEZxqS", "object": "chat.completion", "created": 1689967448, "model": "gpt-4-0613", "choices": [ { "index": 0, "message": { "role": "assistant", "content": "Invasive ductal carcinoma of the left breast. The patient presented with a hard, non-tender lump in his left breast. Mammography and ultrasound confirmed a round mass with irregular margins and associa…	{ "id": "chatcmpl-7hvSt0r5jsBN97SZaX3QCZzew6PCP", "object": "chat.completion", "created": 1690703355, "model": "gpt-4-0613", "choices": [ { "index": 0, "message": { "role": "assistant", "content": "The patient presented with a nontender lump in his left breast. Mammography and ultrasound confirmed a round mass with irregular margins and associated heterogeneous calcifications in the left breast. …	Invasive ductal carcinoma of the left breast	Y	{ "id": "chatcmpl-7hvTRmjrujRXykApiQL0qTmtV0XuL", "object": "chat.completion", "created": 1690703389, "model": "gpt-4-0613", "choices": [ { "index": 0, "message": { "role": "assistant", "content": "Invasive ductal carcinoma of the left breast. The patient presented with a nontender lump in his left breast. Mammography and ultrasound confirmed a round mass with irregular margins and associated het…	Invasive ductal carcinoma of the left breast	Y
10.1056/NEJMcpc1913475	Case 6-2020: A 34-Year-Old Woman with Hyperglycemia		Maturity-onset diabetes of the young due to a GCK variant.	Maturity-onset diabetes of the young, most likely due to a GCK variant.	Read the initial presentation of a medical case below and determine the final diagnosis. Assume that all of the relevant details from figures and tables have been explained in the text. When providing your rationale, USE STEP-BY-STEP DEDUCTION TO IDENTIFY THE CORRECT RESPONSE. After you provide your rationale, provide a single, specific diagnosis for the case in less than 10 words. Example Case: …	Read the initial presentation of a medical case below and determine the final diagnosis. Assume that all of the relevant details from figures and tables have been explained in the text. When providing your rationale, USE STEP BY STEP DEDUCTION TO CREATE A DIFFERENTIAL DIAGNOSIS AND THEN USE STEP BY STEP DEDUCTION TO DETERMINE THE CORRECT RESPONSE.. After you provide your rationale, provide a sing…	{ "id": "chatcmpl-7eq9M07XzMg7yjfmDR1ZMME3wJhiu", "object": "chat.completion", "created": 1689967940, "model": "gpt-4-0613", "choices": [ { "index": 0, "message": { "role": "assistant", "content": "The patient has a history of hyperglycemia, gestational diabetes, and type 2 diabetes. She has been on a low-carbohydrate diet and exercises regularly, but her glycated hemoglobin level remains elevate…	{ "id": "chatcmpl-7hvU1lvJ1jajxczXYszRMkhOSfaKo", "object": "chat.completion", "created": 1690703425, "model": "gpt-4-0613", "choices": [ { "index": 0, "message": { "role": "assistant", "content": "The patient has a history of hyperglycemia, gestational diabetes, and type 2 diabetes. She has been on a low-carbohydrate diet and exercises regularly, but her glycated hemoglobin level remains elevate…	Maturity-Onset Diabetes of the Young (MODY)	Y	{ "id": "chatcmpl-7hvUe4QHVnrEy5G1TdGwnbjTFKXLl", "object": "chat.completion", "created": 1690703464, "model": "gpt-4-0613", "choices": [ { "index": 0, "message": { "role": "assistant", "content": "The patient is a 34-year-old woman with a history of hyperglycemia, gestational diabetes, and a family history of type 2 diabetes. The differential diagnosis for this patient includes type 2 diabetes, …	Maturity-Onset Diabetes of the Young (MODY)	Y
10.1056/NEJMcpc1900420	Case 5-2020: A 32-Day-Old Male Infant with a Fall	Hemoglobin (g/dl) 10.7 Hematocrit (%) 30.8 White-cell count (per ≈í¬∫l) 13,940 Differential count (%) Neutrophils 20‚Äö√Ñ√¨46 35 Lymphocytes 5 5 48 Monocytes 15 Eosinophils 2 Platelet count (per ≈í¬∫l) 288,000 Red-cell count (per ≈í¬∫l) 3,000,000‚Äö√Ñ√¨ 5,400,000 3,320,000 Mean corpuscular volume (fl) 85.0‚Äö√Ñ√¨123.0 92.8 Mean corpuscular hemoglobin (pg) 28. .0 32.2 Mean corpuscular hemoglobin c…	Intraparenchymal and intracranial hemorrhage presumably due to birth trauma.	Possible intracranial hemorrhage at parturition due to a bleeding disorder, most likely von Willebrand’s disease.	Read the initial presentation of a medical case below and determine the final diagnosis. Assume that all of the relevant details from figures and tables have been explained in the text. When providing your rationale, USE STEP-BY-STEP DEDUCTION TO IDENTIFY THE CORRECT RESPONSE. After you provide your rationale, provide a single, specific diagnosis for the case in less than 10 words. Example Case: …	Read the initial presentation of a medical case below and determine the final diagnosis. Assume that all of the relevant details from figures and tables have been explained in the text. When providing your rationale, USE STEP BY STEP DEDUCTION TO CREATE A DIFFERENTIAL DIAGNOSIS AND THEN USE STEP BY STEP DEDUCTION TO DETERMINE THE CORRECT RESPONSE.. After you provide your rationale, provide a sing…	{ "id": "chatcmpl-7eqIVTUd6RV6FJrz2WO5NM0QvGlXy", "object": "chat.completion", "created": 1689968507, "model": "gpt-4-0613", "choices": [ { "index": 0, "message": { "role": "assistant", "content": "Abusive head trauma is suspected in this case due to the presence of multiple intracranial hemorrhages in different stages of healing, which is not consistent with the history of a single fall provided…	{ "id": "chatcmpl-7hvVOHSlXS7VTcCTCv0mjTVe9vwzY", "object": "chat.completion", "created": 1690703510, "model": "gpt-4-0613", "choices": [ { "index": 0, "message": { "role": "assistant", "content": "Abusive head trauma (Shaken Baby Syndrome). The infant's mother's history of mental health issues, the history of intimate-partner violence, and the fact that the baby had been left alone on a bed from…	Abusive head trauma (Shaken Baby Syndrome	N	{ "id": "chatcmpl-7hvVtn9dr9gVc6IxhUEnn0NJby9iX", "object": "chat.completion", "created": 1690703541, "model": "gpt-4-0613", "choices": [ { "index": 0, "message": { "role": "assistant", "content": "The infant presents with a history of a fall and subsequent change in behavior, which prompted the mother to seek medical attention. The physical examination was largely unremarkable, with no signs of …	Abusive head trauma (Shaken Baby Syndrome	N
10.1056/NEJMcpc1913471	Case 4-2020: A 52-Year-Old Woman with Seizure Disorder and Wide-Complex Tachycardia	Hemoglobin (g/dl) 11.8 10.2 Hematocrit (%) 35.5 31.7 White-cell count (per ≈í¬∫l) 3.93 12.81 Platelet count (per ≈í¬∫l) 281,000 307,000 Sodium (mmol/liter) 140 145 Potassium (mmol/liter) 4.5 3.8 Chloride (mmol/liter) 95 115 Carbon dioxide (mmol/liter) 25 19 Urea nitrogen (mg/dl) 14 13 Creatinine (mg/dl) 0.65 0.45 Glucose (mg/dl) 104 152 Phosphorus (mg/dl) 4.6 2.6 Magnesium (mg/dl) 1.7 2.2 Calcium…	Antiepileptic drug toxicity	Antiepileptic drug toxicity.	Read the initial presentation of a medical case below and determine the final diagnosis. Assume that all of the relevant details from figures and tables have been explained in the text. When providing your rationale, USE STEP-BY-STEP DEDUCTION TO IDENTIFY THE CORRECT RESPONSE. After you provide your rationale, provide a single, specific diagnosis for the case in less than 10 words. Example Case: …	Read the initial presentation of a medical case below and determine the final diagnosis. Assume that all of the relevant details from figures and tables have been explained in the text. When providing your rationale, USE STEP BY STEP DEDUCTION TO CREATE A DIFFERENTIAL DIAGNOSIS AND THEN USE STEP BY STEP DEDUCTION TO DETERMINE THE CORRECT RESPONSE.. After you provide your rationale, provide a sing…	{ "id": "chatcmpl-7eqQaB9O2h0fZLQH96QJ2aw16AGtb", "object": "chat.completion", "created": 1689969008, "model": "gpt-4-0613", "choices": [ { "index": 0, "message": { "role": "assistant", "content": "Propofol Infusion Syndrome (PRIS)\nThe patient's wide-complex tachycardia, bradycardia, and ventricular bigeminy, along with her history of prolonged propofol infusion for seizure control, suggest Prop…	{ "id": "chatcmpl-7hvWYkGzn0FGKvkjT0zTQE4C93KMT", "object": "chat.completion", "created": 1690703582, "model": "gpt-4-0613", "choices": [ { "index": 0, "message": { "role": "assistant", "content": "Propofol Infusion Syndrome (PRIS)\nThe patient's wide-complex tachycardia, bradycardia, and ventricular bigeminy, along with her history of prolonged propofol infusion for seizure management, suggest P…	Propofol Infusion Syndrome (PRIS)	Y	{ "id": "chatcmpl-7hvX785Vtn14JuB34IMAZIuvb7b9N", "object": "chat.completion", "created": 1690703617, "model": "gpt-4-0613", "choices": [ { "index": 0, "message": { "role": "assistant", "content": "The patient is a 52-year-old woman with a history of seizure disorder, PTSD, and bipolar disorder. She was admitted to the hospital for management of seizures and developed a new wide-complex tachycard…	Drug-induced tachycardia	Y
10.1056/NEJMcpc1913473	Case 3-2020: A 44-Year-Old Man with Weight Loss, Diarrhea, and Abdominal Pain	Hemoglobin (g/dl) 12.3 12.4 13.2 Hematocrit (%) 37.4 37.8 40.6 White-cell count (per ≈í¬∫l) 28,600 10,300 11,170 Differential count (%) Neutrophils 40. 0.0 63.9 35.9 53.4 Bands 16.8 Immature granulocytes 0.5 Lymphocytes 6.0 5.0 43.3 29.5 Atypical lymphocytes 0 0.8 0 0 Monocytes 9.2 9.7 12.4 Eosinophils 0.8 9.8 5.0 Basophils 0.5 0.6 Metamyelocytes 3.4 0 Platelet count (per ≈í¬∫l) 258,000 415,000 3…	Strongyloidiasis with human T-lymphotropic virus type 1 infection	Strongyloidiasis with hyperinfection syndrome.	Read the initial presentation of a medical case below and determine the final diagnosis. Assume that all of the relevant details from figures and tables have been explained in the text. When providing your rationale, USE STEP-BY-STEP DEDUCTION TO IDENTIFY THE CORRECT RESPONSE. After you provide your rationale, provide a single, specific diagnosis for the case in less than 10 words. Example Case: …	Read the initial presentation of a medical case below and determine the final diagnosis. Assume that all of the relevant details from figures and tables have been explained in the text. When providing your rationale, USE STEP BY STEP DEDUCTION TO CREATE A DIFFERENTIAL DIAGNOSIS AND THEN USE STEP BY STEP DEDUCTION TO DETERMINE THE CORRECT RESPONSE.. After you provide your rationale, provide a sing…	{ "id": "chatcmpl-7eqZCxjYXbnBPj1yV0UeeW4pRFBZS", "object": "chat.completion", "created": 1689969542, "model": "gpt-4-0613", "choices": [ { "index": 0, "message": { "role": "assistant", "content": "Whipple's disease. The patient's symptoms of weight loss, diarrhea, and abdominal pain, along with the presence of fever and neurological symptoms, suggest a systemic disease. The patient's history of …	{ "id": "chatcmpl-7hvXru2HRu42fT4bKM5sAAJDG9Dy6", "object": "chat.completion", "created": 1690703663, "model": "gpt-4-0613", "choices": [ { "index": 0, "message": { "role": "assistant", "content": "The patient's symptoms of diarrhea, weight loss, abdominal pain, early satiety, nausea, and anorexia, along with the CT scan findings of diffuse inflammation and mesenteric lymphadenopathy, suggest a g…	Whipple's disease	N	{ "id": "chatcmpl-7hvYVQzpkYicScoGUE5Ahuw3xQGte", "object": "chat.completion", "created": 1690703703, "model": "gpt-4-0613", "choices": [ { "index": 0, "message": { "role": "assistant", "content": "The patient is a 44-year-old man presenting with diarrhea, weight loss, and abdominal pain. He also has a history of fever, malaise, neck pain, photophobia, retro-orbital pain, and headache. His sympto…	Inflammatory Bowel Disease	N
10.1056/NEJMcpc1913468	Case 2-2020: A 64-Year-Old Man with Fever and Respiratory Failure	Hemoglobin (g/dl) 13.8 11.7 10.4 Hematocrit (%) 43.2 34.1 30.2 Platelet count (per ≈í¬∫l) 256,000 128,000 119,000 White-cell count (per ≈í¬∫l) 11,820 6850 2760 Differential count (%) Neutrophils 54.2 61.6 97.3 Lymphocytes 25.4 23.6 0.9 Monocytes 10.7 8.3 Eosinophils 8.4 5.1 0.9 Basophils 0.7 1.0 Plasma cells (%) 0 0.9 Erythrocyte sedimentation rate (mm/hr) 65 31 41 C-reactive protein (mg/liter) .…	Disseminated coccidioidomycosis and ANCA associated glomeruloneph	Disseminated coccidioidomycosis.	Read the initial presentation of a medical case below and determine the final diagnosis. Assume that all of the relevant details from figures and tables have been explained in the text. When providing your rationale, USE STEP-BY-STEP DEDUCTION TO IDENTIFY THE CORRECT RESPONSE. After you provide your rationale, provide a single, specific diagnosis for the case in less than 10 words. Example Case: …	Read the initial presentation of a medical case below and determine the final diagnosis. Assume that all of the relevant details from figures and tables have been explained in the text. When providing your rationale, USE STEP BY STEP DEDUCTION TO CREATE A DIFFERENTIAL DIAGNOSIS AND THEN USE STEP BY STEP DEDUCTION TO DETERMINE THE CORRECT RESPONSE.. After you provide your rationale, provide a sing…	{ "id": "chatcmpl-7eqiDPm4RONH0wcA3Ug0WAXmU0XIt", "object": "chat.completion", "created": 1689970101, "model": "gpt-4-0613", "choices": [ { "index": 0, "message": { "role": "assistant", "content": "Granulomatosis with polyangiitis (GPA). The patient's symptoms of fever, cough, and flank pain, along with the presence of centrilobular nodules and patchy opacities in both lung bases, and mediastinal…	{ "id": "chatcmpl-7hvZNrVMb5hstgjsaLEjgZWsU7IRW", "object": "chat.completion", "created": 1690703757, "model": "gpt-4-0613", "choices": [ { "index": 0, "message": { "role": "assistant", "content": "The patient's symptoms of fever, cough, and flank pain, along with the presence of centrilobular nodules and patchy opacities in both lung bases, and mediastinal and left hilar lymphadenopathy on CT sc…	Microscopic polyangiitis	N	{ "id": "chatcmpl-7hvZymQGeT9R0vcwVJu0gIXL7FCm5", "object": "chat.completion", "created": 1690703794, "model": "gpt-4-0613", "choices": [ { "index": 0, "message": { "role": "assistant", "content": "The patient is a 64-year-old man with a history of congenital aortic stenosis, hypertrophic cardiomyopathy, atrial fibrillation, complete heart block, ascending aortic aneurysm with severe aortic insuf…	Microscopic polyangiitis	N
10.1056/NEJMcpc1913469	Case 1-2020: An 11-Year-Old Boy with Vomiting and Weight Loss	Hemoglobin (g/dl) 15.7 Hematocrit (%) 43.9 White-cell count (per ≈í¬∫l) 450 ,500 10,050 Differential count (%) Neutrophils 52.9 Immature granulocytes 0.0‚Äö√Ñ√¨0.3 0.3 Lymphocytes 37.9 Monocytes 6.8 Eosinophils 1.5 Basophils 0.6 Red-cell count (per ≈í¬∫l) 4,000,000‚Äö√Ñ√¨5,200,000 5,410,000 Mean corpuscular volume (fl) 81.1 Mean corpuscular hemoglobin (pg) 25. 3.0 29.0 Mean corpuscular hemoglobin…	Autoimmune primary adrenal insufficiency and celiac disease	Celiac disease and adrenal insufficiency.	Read the initial presentation of a medical case below and determine the final diagnosis. Assume that all of the relevant details from figures and tables have been explained in the text. When providing your rationale, USE STEP-BY-STEP DEDUCTION TO IDENTIFY THE CORRECT RESPONSE. After you provide your rationale, provide a single, specific diagnosis for the case in less than 10 words. Example Case: …	Read the initial presentation of a medical case below and determine the final diagnosis. Assume that all of the relevant details from figures and tables have been explained in the text. When providing your rationale, USE STEP BY STEP DEDUCTION TO CREATE A DIFFERENTIAL DIAGNOSIS AND THEN USE STEP BY STEP DEDUCTION TO DETERMINE THE CORRECT RESPONSE.. After you provide your rationale, provide a sing…	{ "id": "chatcmpl-7eqqjtmQiMTuo1r8tKHUkejGdntI0", "object": "chat.completion", "created": 1689970629, "model": "gpt-4-0613", "choices": [ { "index": 0, "message": { "role": "assistant", "content": "The patient's symptoms of ongoing vomiting, weight loss, fatigue, and weakness, along with the physical examination findings of dry oral mucous membranes and tanned skin, suggest a possible endocrine d…	{ "id": "chatcmpl-7hvauYGUkFKL0mtE9Lkuveq7RtO57", "object": "chat.completion", "created": 1690703852, "model": "gpt-4-0613", "choices": [ { "index": 0, "message": { "role": "assistant", "content": "The patient's symptoms of ongoing vomiting, weight loss, fatigue, and weakness, along with physical findings of dry oral mucous membranes and tanned skin, suggest a possible endocrine disorder. The pat…	Addison's disease	Y	{ "id": "chatcmpl-7hvbZqSp7nal6RWe4lsXY9f42i9DV", "object": "chat.completion", "created": 1690703893, "model": "gpt-4-0613", "choices": [ { "index": 0, "message": { "role": "assistant", "content": "The patient is an 11-year-old boy with a history of GERD, hypertension, and recent symptoms of nausea, vomiting, decreased appetite, and weight loss. The differential diagnosis for this patient include…	Addison's disease	Y
10.1056/NEJMcpc1904042	Case 40-2019: A 26-Year-Old Returning Traveler with Headache	Hemoglobin (g/dl) 12.8 Hematocrit (%) 37.8 Platelet count (per ≈í¬∫l) 339,000 White-cell count (per ≈í¬∫l) 6160 Differential count (%) Neutrophils 59.4 Lymphocytes 31.3 Monocytes 8.3 Eosinophils 0.5 Basophils 0.3 Immature granulocytes 0.2 C-reactive protein (mg/liter) .0 0.4 Erythrocyte sedimentation rate (mm/hr) 0 5 Cerebrospinal fluid Color Colorless Colorless Turbidity Clear Moderate Glucose (…	Lymphocytic choriomeningitis virus infection.	Lymphocytic choriomeningitis virus infection.	Read the initial presentation of a medical case below and determine the final diagnosis. Assume that all of the relevant details from figures and tables have been explained in the text. When providing your rationale, USE STEP-BY-STEP DEDUCTION TO IDENTIFY THE CORRECT RESPONSE. After you provide your rationale, provide a single, specific diagnosis for the case in less than 10 words. Example Case: …	Read the initial presentation of a medical case below and determine the final diagnosis. Assume that all of the relevant details from figures and tables have been explained in the text. When providing your rationale, USE STEP BY STEP DEDUCTION TO CREATE A DIFFERENTIAL DIAGNOSIS AND THEN USE STEP BY STEP DEDUCTION TO DETERMINE THE CORRECT RESPONSE.. After you provide your rationale, provide a sing…	{ "id": "chatcmpl-7esotnIGw2b1zfAk2YeVHcN2QduFr", "object": "chat.completion", "created": 1689978203, "model": "gpt-4-0613", "choices": [ { "index": 0, "message": { "role": "assistant", "content": "Lymphocytic Choriomeningitis Virus (LCMV) Infection. \n\nThe patient's symptoms of severe headache, neck stiffness, and fever, along with the cloudy cerebrospinal fluid (CSF) and lymphocytic pleocytosi…	{ "id": "chatcmpl-7hvcGCxIEmiuRg2M4mFbSSYFdKwRI", "object": "chat.completion", "created": 1690703936, "model": "gpt-4-0613", "choices": [ { "index": 0, "message": { "role": "assistant", "content": "The patient's symptoms of severe headache, neck stiffness, and fever, along with the cloudy cerebrospinal fluid with abundant mononuclear cells, are indicative of meningitis. The patient's recent trave…	Hantavirus meningitis	N	{ "id": "chatcmpl-7hvcot4sQY9WvqmOTAdPAyzWaop3V", "object": "chat.completion", "created": 1690703970, "model": "gpt-4-0613", "choices": [ { "index": 0, "message": { "role": "assistant", "content": "The patient is a 26-year-old woman presenting with severe headache, nausea, vomiting, neck stiffness, and decreased range of motion in the neck. She also has a history of migraines. The differential di…	Viral meningitis	N
10.1056/NEJMcpc1904048	Case 37-2019: A 20-Month-Old Boy with Severe Anemia	Hemoglobin (g/dl) 2.2 Hematocrit (%) 6.7 White-cell count (per ≈í¬∫l) 36,450 Platelet count (per ≈í¬∫l) 135,00 0,000 995,000 Red-cell count (per ≈í¬∫l) 72,000 Mean corpuscular volume (fl) 7 6 93.1 Mean corpuscular hemoglobin (pg) 30.6 Mean corpuscular hemoglobin concentration (g/dl) 32.8 Red-cell distribution width (%) 17.2 Mean platelet volume (fl) 12.8 Reticulocyte count (%) 1.2 Prothrombin tim…	Juvenile myelomonocytic leukemia.	Neurofibromatosis type 1 and severe anemia, probably due to leukemia.	Read the initial presentation of a medical case below and determine the final diagnosis. Assume that all of the relevant details from figures and tables have been explained in the text. When providing your rationale, USE STEP-BY-STEP DEDUCTION TO IDENTIFY THE CORRECT RESPONSE. After you provide your rationale, provide a single, specific diagnosis for the case in less than 10 words. Example Case: …	Read the initial presentation of a medical case below and determine the final diagnosis. Assume that all of the relevant details from figures and tables have been explained in the text. When providing your rationale, USE STEP BY STEP DEDUCTION TO CREATE A DIFFERENTIAL DIAGNOSIS AND THEN USE STEP BY STEP DEDUCTION TO DETERMINE THE CORRECT RESPONSE.. After you provide your rationale, provide a sing…	{ "id": "chatcmpl-7etjcAbEBGLqJ9RrOdIIs69mB6P0y", "object": "chat.completion", "created": 1689981720, "model": "gpt-4-0613", "choices": [ { "index": 0, "message": { "role": "assistant", "content": "Juvenile myelomonocytic leukemia (JMML)\n\nThe patient's severe anemia, hepatosplenomegaly, and high white blood cell count are indicative of a hematological disorder. The presence of multiple cafe au …	{ "id": "chatcmpl-7i1m7sbvmJMDfpKUmuj90ks3GWbxf", "object": "chat.completion", "created": 1690727611, "model": "gpt-4-0613", "choices": [ { "index": 0, "message": { "role": "assistant", "content": "The patient presents with severe anemia, vomiting, pallor, decreased activity, decreased urine output, and hepatosplenomegaly. The presence of multiple cafe au lait macules and inguinal freckling sugge…	juvenile myelomonocytic leukemia in a patient with neurofibromatosis type 1	Y	{ "id": "chatcmpl-7i1mgUvWsuXbyqVbBtHh92yboOwih", "object": "chat.completion", "created": 1690727646, "model": "gpt-4-0613", "choices": [ { "index": 0, "message": { "role": "assistant", "content": "The patient is a 20-month-old boy presenting with severe anemia, vomiting, pallor, decreased activity, decreased urine output, tachycardia, tachypnea, hepatosplenomegaly, and multiple cafe au lait macu…	Fanconi anemia	N
10.1056/NEJMcpc1909625	Case 36-2019: A 34-Year-Old Man with Dyspnea, Odynophagia, and Abdominal Pain	Hemoglobin (g/dl) 11.6 9.1 Hematocrit (%) 35.5 28.0 White-cell count (per ≈í¬∫l) 8590 6200 Differential count (%) Neutrophils 77.1 79.4 Immature granulocytes 0.6 Lymphocytes 18.0 13.2 Monocytes 3.4 6.0 Eosinophils 1.4 0.6 Basophils 0.1 0.2 Red-cell count (per ≈í¬∫l) 4,360,000 3,390,000 Platelet count (per ≈í¬∫l) 506,000 389,000 Prothrombin time (sec) 15.6 Prothrombin-time international normalized…	Kaposi‚Äö√Ñ√¥s sarcoma of the gastrointestinal tract	Kaposi’s sarcoma of the gastrointestinal tract.	Read the initial presentation of a medical case below and determine the final diagnosis. Assume that all of the relevant details from figures and tables have been explained in the text. When providing your rationale, USE STEP-BY-STEP DEDUCTION TO IDENTIFY THE CORRECT RESPONSE. After you provide your rationale, provide a single, specific diagnosis for the case in less than 10 words. Example Case: …	Read the initial presentation of a medical case below and determine the final diagnosis. Assume that all of the relevant details from figures and tables have been explained in the text. When providing your rationale, USE STEP BY STEP DEDUCTION TO CREATE A DIFFERENTIAL DIAGNOSIS AND THEN USE STEP BY STEP DEDUCTION TO DETERMINE THE CORRECT RESPONSE.. After you provide your rationale, provide a sing…	{ "id": "chatcmpl-7etsNTX35DUPu6qRA3DdwR3bx8iFM", "object": "chat.completion", "created": 1689982263, "model": "gpt-4-0613", "choices": [ { "index": 0, "message": { "role": "assistant", "content": "The patient's symptoms of dyspnea, cough, and odynophagia, along with the presence of white plaques in his mouth, suggest a respiratory and oral infection. The patient's positive HIV test and low CD4+ …	{ "id": "chatcmpl-7i1nJ1RRXzob4Kc3rIQAywSWX7MpM", "object": "chat.completion", "created": 1690727685, "model": "gpt-4-0613", "choices": [ { "index": 0, "message": { "role": "assistant", "content": "The patient's symptoms of dyspnea, cough, and fever, along with the presence of diffuse ground-glass opacities on chest imaging, are suggestive of a pulmonary infection. The patient's history of thrush…	Pneumocystis jirovecii pneumonia in a patient with HIV/AIDS	N	{ "id": "chatcmpl-7i1nx8VSXAlCFMKLkotSgNBkUQACY", "object": "chat.completion", "created": 1690727725, "model": "gpt-4-0613", "choices": [ { "index": 0, "message": { "role": "assistant", "content": "The patient is a 34-year-old man with a history of asthma, presenting with dyspnea, odynophagia, and white plaques in his mouth. He also has a history of weight loss, nausea, vomiting, and abdominal pa…	Advanced HIV disease/Acquired Immunodeficiency Syndrome (AIDS)	N
10.1056/NEJMcpc1909627	Case 35-2019: A 66-Year-Old Man with Pancytopenia and Rash	Hemoglobin (g/dl) 9.2 9.8 Hematocrit (%) 26.1 28.2 Mean corpuscular volume (fl) 89.4 89.5 Platelet count (per ≈í¬∫l) 58,000 51,000 White-cell count (per ≈í¬∫l) 800 940 Differential count (%) Neutrophils 56 65.5 Lymphocytes 28 22.0 Monocytes 14 9.9 Reactive lymphocytes <1 2 Immature granulocytes 0 1.3 Erythrocyte morphologic features Presence of microcytes, macrocytes, ovalocytes, polychromasia, s…	Skin involvement associated with peripheral T-cell lymphoma most consistent with primary cutaneous gamma‚Äö√Ñ√¨delta T-cell lymphoma	Primary cutaneous gamma–delta T-cell lymphoma that triggered hemophagocytic lymphohistiocytosis syndrome.	Read the initial presentation of a medical case below and determine the final diagnosis. Assume that all of the relevant details from figures and tables have been explained in the text. When providing your rationale, USE STEP-BY-STEP DEDUCTION TO IDENTIFY THE CORRECT RESPONSE. After you provide your rationale, provide a single, specific diagnosis for the case in less than 10 words. Example Case: …	Read the initial presentation of a medical case below and determine the final diagnosis. Assume that all of the relevant details from figures and tables have been explained in the text. When providing your rationale, USE STEP BY STEP DEDUCTION TO CREATE A DIFFERENTIAL DIAGNOSIS AND THEN USE STEP BY STEP DEDUCTION TO DETERMINE THE CORRECT RESPONSE.. After you provide your rationale, provide a sing…	{ "id": "chatcmpl-7eu0v0iH79OSXi8jhqaiUD1xIJOfr", "object": "chat.completion", "created": 1689982793, "model": "gpt-4-0613", "choices": [ { "index": 0, "message": { "role": "assistant", "content": "Hemophagocytic lymphohistiocytosis (HLH)\nThe patient's history of pancytopenia, fevers, and rash, along with the laboratory findings of elevated ferritin levels, and the bone marrow biopsy showing hem…	{ "id": "chatcmpl-7i1oiq6WPEky46WY3Sqd60nESWgnn", "object": "chat.completion", "created": 1690727772, "model": "gpt-4-0613", "choices": [ { "index": 0, "message": { "role": "assistant", "content": "The patient's symptoms include pancytopenia, fevers, rash, and orthostatic hypotension. The patient's lab results show elevated ferritin levels and evidence of hemophagocytosis in the bone marrow. Thes…	Hemophagocytic lymphohistiocytosis (HLH)	N	{ "id": "chatcmpl-7i1pHHQKeUSHpgoPe17SbtLva2eQg", "object": "chat.completion", "created": 1690727807, "model": "gpt-4-0613", "choices": [ { "index": 0, "message": { "role": "assistant", "content": "The patient is a 66-year-old man with a history of pancytopenia who presents with episodic fevers, rash, and orthostatic hypotension. His lab results show elevated liver enzymes and ferritin levels, bu…	Hemophagocytic lymphohistiocytosis (HLH)	N
10.1056/NEJMcpc1904047	Case 34-2019: A 16-Year-Old Boy with Jaundice	Hemoglobin (g/dl) 12.2 13.0‚Äö√Ñ√¨16.0 11.4 Hematocrit (%) 36 37.0‚Äö√Ñ√¨49.0 33.2 White-cell count (per ≈í¬∫l) 450 ,000 700 450 ,000 900 Differential count (%) Neutrophils 20 Lymphocytes 64 Monocytes 8 Atypical lymphocytes 8 Platelet count (per ≈í¬∫l) 95,000 92,000 Red-cell count (per ≈í¬∫l) 4,090,000 4,030,000 Prothrombin time (sec) 16.1 Prothrombin-time international normalized ratio 1.3 Prote…	B-cell acute lymphoblastic leukemia	Acute leukemia.	Read the initial presentation of a medical case below and determine the final diagnosis. Assume that all of the relevant details from figures and tables have been explained in the text. When providing your rationale, USE STEP-BY-STEP DEDUCTION TO IDENTIFY THE CORRECT RESPONSE. After you provide your rationale, provide a single, specific diagnosis for the case in less than 10 words. Example Case: …	Read the initial presentation of a medical case below and determine the final diagnosis. Assume that all of the relevant details from figures and tables have been explained in the text. When providing your rationale, USE STEP BY STEP DEDUCTION TO CREATE A DIFFERENTIAL DIAGNOSIS AND THEN USE STEP BY STEP DEDUCTION TO DETERMINE THE CORRECT RESPONSE.. After you provide your rationale, provide a sing…	{ "id": "chatcmpl-7eu9GgkmOvq77wRYLLuz4W7XhHhlp", "object": "chat.completion", "created": 1689983310, "model": "gpt-4-0613", "choices": [ { "index": 0, "message": { "role": "assistant", "content": "The patient's symptoms of jaundice, pruritus, fatigue, malaise, and abnormal liver-function tests suggest a liver disorder. The patient's history of eating at a fast-food restaurant five days before th…	{ "id": "chatcmpl-7i1q0kbZ4n2TlKPBpPlMnxI45qsBs", "object": "chat.completion", "created": 1690727852, "model": "gpt-4-0613", "choices": [ { "index": 0, "message": { "role": "assistant", "content": "The patient's symptoms of jaundice, pruritus, fatigue, malaise, and abdominal pain, along with abnormal liver function tests, suggest a liver disorder. The presence of bilirubin in the urine indicates …	Autoimmune Hepatitis	N	{ "id": "chatcmpl-7i1qdy0D0TjM9ZFDM4hT6M0sjsBTf", "object": "chat.completion", "created": 1690727891, "model": "gpt-4-0613", "choices": [ { "index": 0, "message": { "role": "assistant", "content": "The patient is a 16-year-old boy presenting with jaundice, pruritus, malaise, fatigue, and right upper quadrant pain. He also reports that his urine is darker than usual and his stool is pale gray. The…	Autoimmune Hepatitis	N
10.1056/NEJMcpc1904046	Case 33-2019: A 35-Year-Old Woman with Cardiopulmonary Arrest during Cesarean Section	Hematocrit (%) 35.4 28.9 Hemoglobin (g/dl) 11.3 9.2 White-cell count (per mm3 ) 10,080 12,300 Platelet count (per mm3 ) 203,000 64,000 Red-cell count (per mm3 ) 4,000,000‚Äö√Ñ√¨5,200,000 4,520,000 3,710,000 Mean corpuscular volume (fl) 78.3 77.9 Mean corpuscular hemoglobin (pg) 26. 4.0 25.0 24.8 Mean corpuscular hemoglobin concentration (g/dl) 31. 7.0 31.9 31.8 Red-cell distribution width (%) 14.…	Amniotic fluid embolism	Amniotic fluid embolism	Read the initial presentation of a medical case below and determine the final diagnosis. Assume that all of the relevant details from figures and tables have been explained in the text. When providing your rationale, USE STEP-BY-STEP DEDUCTION TO IDENTIFY THE CORRECT RESPONSE. After you provide your rationale, provide a single, specific diagnosis for the case in less than 10 words. Example Case: …	Read the initial presentation of a medical case below and determine the final diagnosis. Assume that all of the relevant details from figures and tables have been explained in the text. When providing your rationale, USE STEP BY STEP DEDUCTION TO CREATE A DIFFERENTIAL DIAGNOSIS AND THEN USE STEP BY STEP DEDUCTION TO DETERMINE THE CORRECT RESPONSE.. After you provide your rationale, provide a sing…	{ "id": "chatcmpl-7euHpsPVn82F2TRcJSGcJRr6TnoTU", "object": "chat.completion", "created": 1689983841, "model": "gpt-4-0613", "choices": [ { "index": 0, "message": { "role": "assistant", "content": "Amniotic fluid embolism. The patient's sudden cardiovascular collapse and coagulopathy following delivery are characteristic of this condition. The onset of symptoms during the removal of the placenta …	{ "id": "chatcmpl-7i1rLq1OP0n0G9Qf7dcXuZqSw96Kk", "object": "chat.completion", "created": 1690727935, "model": "gpt-4-0613", "choices": [ { "index": 0, "message": { "role": "assistant", "content": "Amniotic fluid embolism. The patient's sudden loss of consciousness, followed by cardiac arrest and generalized bleeding, are classic signs of an amniotic fluid embolism. This condition occurs when amn…	Amniotic fluid embolism	Y	{ "id": "chatcmpl-7i1rpmXWDp1QFleWmOgp1FCQ2HdZt", "object": "chat.completion", "created": 1690727965, "model": "gpt-4-0613", "choices": [ { "index": 0, "message": { "role": "assistant", "content": "Amniotic fluid embolism. \n\nThis patient presented with sudden cardiovascular collapse and coagulopathy immediately after delivery, which is highly suggestive of amniotic fluid embolism. This conditio…	Amniotic fluid embolism	Y
10.1056/NEJMcpc1909624	Case 32-2019: A 70-Year-Old Woman with Rapidly Progressive Ataxia C	Hemoglobin (g/dl) 12.1 Hematocrit (%) 37.3 White-cell count (per mm3) 6390 Differential count (%) Neutrophils 60.6 Lymphocytes 26.4 Monocytes 9.7 Eosinophils 2.3 Basophils 0.8 Immature granulocytes 0.2 Thyrotropin (≈í¬∫IU/ml) 0.4 0 4.51 Thyroid peroxidase antibodies (IU/ml) <9 260 Thyroglobulin antibodies (IU/ml) <4.0 29 Cerebrospinal fluid Color Colorless Colorless Turbidity Clear Clear Glucose …	Creutzfeldt‚Äö√Ñ√¨Jakob disease	Cerebellar form of Creutzfeldt–Jakob disease.	Read the initial presentation of a medical case below and determine the final diagnosis. Assume that all of the relevant details from figures and tables have been explained in the text. When providing your rationale, USE STEP-BY-STEP DEDUCTION TO IDENTIFY THE CORRECT RESPONSE. After you provide your rationale, provide a single, specific diagnosis for the case in less than 10 words. Example Case: …	Read the initial presentation of a medical case below and determine the final diagnosis. Assume that all of the relevant details from figures and tables have been explained in the text. When providing your rationale, USE STEP BY STEP DEDUCTION TO CREATE A DIFFERENTIAL DIAGNOSIS AND THEN USE STEP BY STEP DEDUCTION TO DETERMINE THE CORRECT RESPONSE.. After you provide your rationale, provide a sing…	{ "id": "chatcmpl-7euPRzLuc8NjLDvdWUJQyxOmVn7ns", "object": "chat.completion", "created": 1689984313, "model": "gpt-4-0613", "choices": [ { "index": 0, "message": { "role": "assistant", "content": "The patient's symptoms include rapidly progressive ataxia, dysmetria, dysdiadochokinesia, and cognitive impairment. These symptoms suggest a neurological disorder. The patient's MRI showed minimal, con…	{ "id": "chatcmpl-7i1sMoZZOCztwXehVwzhJskF5GXYL", "object": "chat.completion", "created": 1690727998, "model": "gpt-4-0613", "choices": [ { "index": 0, "message": { "role": "assistant", "content": "The patient's symptoms include rapidly progressive ataxia, dysmetria, dysdiadochokinesia, and cognitive impairment. These symptoms suggest a neurological disorder. The MRI of the head showed minimal, c…	Creutzfeldt-Jakob disease	Y	{ "id": "chatcmpl-7i1t1YGRzohAsv4ipAF1BmWTenwYo", "object": "chat.completion", "created": 1690728039, "model": "gpt-4-0613", "choices": [ { "index": 0, "message": { "role": "assistant", "content": "The patient is a 70-year-old woman presenting with rapidly progressive ataxia, dysmetria, dysdiadochokinesia, and cognitive impairment. The differential diagnosis for these symptoms includes cerebellar…	Creutzfeldt-Jakob disease	Y
10.1056/NEJMcpc1904045	Case 31-2019: A 45-Year-Old Woman with Headache and Somnolence	White-cell count (per mm3 ) 400 ,000 6490 8450 5710 Platelet count (per mm3 ) 135,00 0,000 260,000 166,000 93,000 Differential count (%) Neutrophils 59.8 71.3 68.1 Lymphocytes 26.8 17.3 20.0 Monocytes 10.9 9.2 7.5 Eosinophils 0.5 0.4 1.9 Basophils 0.8 0.7 0.7 Immature granulocytes 1.2 1.1 1.8 Lactate dehydrogenase (U/liter) 12 46 304 11 10 424 Erythrocyte sedimentation rate (mm/hr) 5 C-reactive p…	Adenovirus (serotype 2) meningoencephalitis.	Adenovirus meningoencephalitis.	Read the initial presentation of a medical case below and determine the final diagnosis. Assume that all of the relevant details from figures and tables have been explained in the text. When providing your rationale, USE STEP-BY-STEP DEDUCTION TO IDENTIFY THE CORRECT RESPONSE. After you provide your rationale, provide a single, specific diagnosis for the case in less than 10 words. Example Case: …	Read the initial presentation of a medical case below and determine the final diagnosis. Assume that all of the relevant details from figures and tables have been explained in the text. When providing your rationale, USE STEP BY STEP DEDUCTION TO CREATE A DIFFERENTIAL DIAGNOSIS AND THEN USE STEP BY STEP DEDUCTION TO DETERMINE THE CORRECT RESPONSE.. After you provide your rationale, provide a sing…	{ "id": "chatcmpl-7euXuM25OxFl5aeJUovTRBrVlc0Oh", "object": "chat.completion", "created": 1689984838, "model": "gpt-4-0613", "choices": [ { "index": 0, "message": { "role": "assistant", "content": "Neurologic Lyme Disease. \n\nThe patient's symptoms of severe headache, photophobia, nausea, vomiting, lethargy, disorientation, and decreased verbal output, along with her history of living in New Eng…	{ "id": "chatcmpl-7i1tfc5QonmmdiOSI22ciwIyzTQRM", "object": "chat.completion", "created": 1690728079, "model": "gpt-4-0613", "choices": [ { "index": 0, "message": { "role": "assistant", "content": "The patient's symptoms of severe headache, photophobia, nausea, vomiting, and decreased verbal output, along with the MRI findings of leptomeningeal enhancement and periventricular signal hyperintensit…	Neurologic Lyme disease, specifically Lyme meningitis.	N	{ "id": "chatcmpl-7i1uL8pF9yOT5RVNHtSFzs9m17GnT", "object": "chat.completion", "created": 1690728121, "model": "gpt-4-0613", "choices": [ { "index": 0, "message": { "role": "assistant", "content": "This is a 45-year-old woman with a history of multiple sclerosis, seronegative inflammatory polyarthritis, and migraine who presents with severe headache, nausea, vomiting, lethargy, disorientation, an…	Autoimmune Encephalitis	N
10.1056/NEJMcpc1900423	Case 30-2019: A 65-Year-Old Woman with Lung Cancer and Chest Pain	Hemoglobin (g/dl) 10.6 8.9 Hematocrit (%) 33.0 28.0 White-cell count (per mm3 ) 12,740 11,710 Platelet count (per mm3 ) 135,00 0,000 341,000 304,000 Sodium (mmol/liter) 138 137 Potassium (mmol/liter) 4.6 4.3 Chloride (mmol/liter) 97 102 Carbon dioxide (mmol/liter) 28 22 Urea nitrogen (mg/dl) 15 15 Creatinine (mg/dl) 0.50‚Äö√Ñ√¨1.30 0.61 0.60 Glucose (mg/dl) 74‚Äö√Ñ√¨106 103 109 Troponin T (ng/ml)…	Active myocarditis consistent with myocarditis related to immune checkpoint inhibition.	Nonischemic chest pain most likely due to myocarditis associated with the use of an immune checkpoint inhibitor.	Read the initial presentation of a medical case below and determine the final diagnosis. Assume that all of the relevant details from figures and tables have been explained in the text. When providing your rationale, USE STEP-BY-STEP DEDUCTION TO IDENTIFY THE CORRECT RESPONSE. After you provide your rationale, provide a single, specific diagnosis for the case in less than 10 words. Example Case: …	Read the initial presentation of a medical case below and determine the final diagnosis. Assume that all of the relevant details from figures and tables have been explained in the text. When providing your rationale, USE STEP BY STEP DEDUCTION TO CREATE A DIFFERENTIAL DIAGNOSIS AND THEN USE STEP BY STEP DEDUCTION TO DETERMINE THE CORRECT RESPONSE.. After you provide your rationale, provide a sing…	{ "id": "chatcmpl-7eughghwSaR6alE1RAhks2jn6tNTS", "object": "chat.completion", "created": 1689985383, "model": "gpt-4-0613", "choices": [ { "index": 0, "message": { "role": "assistant", "content": "The patient initially presented with back pain and was found to have a spiculated nodule in the left lung, left hilar lymphadenopathy, and bone lesions in the thoracic skeleton. A biopsy of the lung ma…	{ "id": "chatcmpl-7i1v9F4am91iv5nhzq62G7mqSejuv", "object": "chat.completion", "created": 1690728171, "model": "gpt-4-0613", "choices": [ { "index": 0, "message": { "role": "assistant", "content": "The patient initially presented with back pain and was found to have a spiculated nodule in the left lung, left hilar lymphadenopathy, and bone lesions in the thoracic skeleton. A biopsy of the lung ma…	Metastatic non-small-cell lung cancer (NSCLC)	N	{ "id": "chatcmpl-7i1vk4sX7SVHMIVzRoDaRrbWthHQv", "object": "chat.completion", "created": 1690728208, "model": "gpt-4-0613", "choices": [ { "index": 0, "message": { "role": "assistant", "content": "The patient is a 65-year-old woman with a history of lung adenocarcinoma who presents with chest pain. The differential diagnosis for this patient includes myocardial infarction, pulmonary embolism, pn…	Chest pain due to complications of lung adenocarcinoma	N
10.1056/NEJMcpc1904049	Case 29-2019: A 14-Month-Old Boy with Vomiting		Congenital esophageal stenosis with fibromus cular thickening of the esophagus.	Congenital esophageal stenosis.	Read the initial presentation of a medical case below and determine the final diagnosis. Assume that all of the relevant details from figures and tables have been explained in the text. When providing your rationale, USE STEP-BY-STEP DEDUCTION TO IDENTIFY THE CORRECT RESPONSE. After you provide your rationale, provide a single, specific diagnosis for the case in less than 10 words. Example Case: …	Read the initial presentation of a medical case below and determine the final diagnosis. Assume that all of the relevant details from figures and tables have been explained in the text. When providing your rationale, USE STEP BY STEP DEDUCTION TO CREATE A DIFFERENTIAL DIAGNOSIS AND THEN USE STEP BY STEP DEDUCTION TO DETERMINE THE CORRECT RESPONSE.. After you provide your rationale, provide a sing…	{ "id": "chatcmpl-7eupNqCiwA1eCjIfdBnKZQmpcK0f3", "object": "chat.completion", "created": 1689985921, "model": "gpt-4-0613", "choices": [ { "index": 0, "message": { "role": "assistant", "content": "Rumination syndrome. The patient's symptoms of frequent vomiting immediately after meals, often with undigested food, and the fact that he often appears to induce vomiting himself, are characteristic o…	{ "id": "chatcmpl-7i1wPC6zucL02x7aI8uBL2R7ksQVW", "object": "chat.completion", "created": 1690728249, "model": "gpt-4-0613", "choices": [ { "index": 0, "message": { "role": "assistant", "content": "The patient's symptoms include frequent vomiting, often immediately after eating, and the vomitus often contains undigested food. The patient also appears to be hungry shortly after vomiting. These sym…	Rumination syndrome	N	{ "id": "chatcmpl-7i1x0MpbQid88cRqT0nBuK0bC5QvR", "object": "chat.completion", "created": 1690728286, "model": "gpt-4-0613", "choices": [ { "index": 0, "message": { "role": "assistant", "content": "The patient is a 14-month-old boy with a history of vomiting, particularly after meals. The differential diagnosis includes gastroesophageal reflux disease (GERD), food allergies, pyloric stenosis, and…	Rumination syndrome	N
10.1056/NEJMcpc1904041	Case 28-2019: A 22-Year-Old Woman with Dyspnea and Chest Pain		Interstitial lung disease associated with FLNA mutation	Mutation in the gene encoding filamin A (FLNA).	Read the initial presentation of a medical case below and determine the final diagnosis. Assume that all of the relevant details from figures and tables have been explained in the text. When providing your rationale, USE STEP-BY-STEP DEDUCTION TO IDENTIFY THE CORRECT RESPONSE. After you provide your rationale, provide a single, specific diagnosis for the case in less than 10 words. Example Case: …	Read the initial presentation of a medical case below and determine the final diagnosis. Assume that all of the relevant details from figures and tables have been explained in the text. When providing your rationale, USE STEP BY STEP DEDUCTION TO CREATE A DIFFERENTIAL DIAGNOSIS AND THEN USE STEP BY STEP DEDUCTION TO DETERMINE THE CORRECT RESPONSE.. After you provide your rationale, provide a sing…	{ "id": "chatcmpl-7euxZkhVewmXQX5kdnMRXt1roq2CQ", "object": "chat.completion", "created": 1689986429, "model": "gpt-4-0613", "choices": [ { "index": 0, "message": { "role": "assistant", "content": "The patient's history of repeated respiratory illnesses, decreased breath sounds at the apex of the right lung, and chest radiography findings suggestive of congenital lobar emphysema of the right uppe…	{ "id": "chatcmpl-7i1xgJwCxcrAjnwk7a7tX5ORv9Rmv", "object": "chat.completion", "created": 1690728328, "model": "gpt-4-0613", "choices": [ { "index": 0, "message": { "role": "assistant", "content": "The patient has a history of repeated respiratory illnesses, decreased breath sounds at the apex of the right lung, and chest radiography revealed findings suggestive of congenital lobar emphysema of t…	Severe Emphysema	N	{ "id": "chatcmpl-7i1yLR80pTKIXjS1J5icxtZBw3xsx", "object": "chat.completion", "created": 1690728369, "model": "gpt-4-0613", "choices": [ { "index": 0, "message": { "role": "assistant", "content": "This is a young woman with a history of congenital lobar emphysema, recurrent respiratory illnesses, and recent symptoms of chest pain, cough, and dyspnea on exertion. Her symptoms and history suggest …	Primary ciliary dyskinesia	N
10.1056/NEJMcpc1900590	Case 27-2019: A 16-Year-Old Girl with Head Trauma during a Sailboat Race		Concussion, benign paroxysmal positional vertigo, and attention deficit‚Äö√Ñ√¨hyperactivity disorder.	Concussion (consistent with a vestibular and ocular phenotype).	Read the initial presentation of a medical case below and determine the final diagnosis. Assume that all of the relevant details from figures and tables have been explained in the text. When providing your rationale, USE STEP-BY-STEP DEDUCTION TO IDENTIFY THE CORRECT RESPONSE. After you provide your rationale, provide a single, specific diagnosis for the case in less than 10 words. Example Case: …	Read the initial presentation of a medical case below and determine the final diagnosis. Assume that all of the relevant details from figures and tables have been explained in the text. When providing your rationale, USE STEP BY STEP DEDUCTION TO CREATE A DIFFERENTIAL DIAGNOSIS AND THEN USE STEP BY STEP DEDUCTION TO DETERMINE THE CORRECT RESPONSE.. After you provide your rationale, provide a sing…	{ "id": "chatcmpl-7ev6DwIbElcI8qnBla59IwGzq9pye", "object": "chat.completion", "created": 1689986965, "model": "gpt-4-0613", "choices": [ { "index": 0, "message": { "role": "assistant", "content": "The patient's symptoms of headache, dizziness, balance problems, fatigue, irritability, and difficulties with sleep and concentration began after she experienced head trauma during a sailboat race. She…	{ "id": "chatcmpl-7i1z3Vn4ozb7NtJMOkE79ZocEMg3k", "object": "chat.completion", "created": 1690728413, "model": "gpt-4-0613", "choices": [ { "index": 0, "message": { "role": "assistant", "content": "The patient's symptoms of headache, dizziness, balance problems, fatigue, irritability, difficulties with sleep and concentration, and memory loss following a head trauma are indicative of a concussion…	Post-Concussion Syndrom	Y	{ "id": "chatcmpl-7i1zXU3mAafG39II3Fiv1ay28WqTS", "object": "chat.completion", "created": 1690728443, "model": "gpt-4-0613", "choices": [ { "index": 0, "message": { "role": "assistant", "content": "The patient is a 16-year-old girl presenting with headache, dizziness, balance problems, fatigue, irritability, difficulties with sleep and concentration following a head trauma during a sailboat race.…	Post-Concussion Syndrom	Y
10.1056/NEJMcpc1904043	Case 26-2019: A 27-Year-Old Woman with Opioid Use Disorder and Suicidal Ideation		Opioid use disorder and malingering.	Severe opioid use disorder and malingering (deception syndrome).	Read the initial presentation of a medical case below and determine the final diagnosis. Assume that all of the relevant details from figures and tables have been explained in the text. When providing your rationale, USE STEP-BY-STEP DEDUCTION TO IDENTIFY THE CORRECT RESPONSE. After you provide your rationale, provide a single, specific diagnosis for the case in less than 10 words. Example Case: …	Read the initial presentation of a medical case below and determine the final diagnosis. Assume that all of the relevant details from figures and tables have been explained in the text. When providing your rationale, USE STEP BY STEP DEDUCTION TO CREATE A DIFFERENTIAL DIAGNOSIS AND THEN USE STEP BY STEP DEDUCTION TO DETERMINE THE CORRECT RESPONSE.. After you provide your rationale, provide a sing…	{ "id": "chatcmpl-7evDxfNVeyQHqIkzEczzW1a4gkRuP", "object": "chat.completion", "created": 1689987445, "model": "gpt-4-0613", "choices": [ { "index": 0, "message": { "role": "assistant", "content": "The patient has a history of polysubstance use disorder, depression, and anxiety. She has recently become homeless and has started using clonazepam and heroin daily. She has expressed suicidal ideation…	{ "id": "chatcmpl-7i20EsdrLyn8vKwhYqqq98wdtBISl", "object": "chat.completion", "created": 1690728486, "model": "gpt-4-0613", "choices": [ { "index": 0, "message": { "role": "assistant", "content": "The patient has a history of polysubstance use disorder, depression, and anxiety. She has attempted suicide by ingesting glass shards and has self-harmed by dislocating her elbows. These behaviors, alo…	Severe mental health disorder with suicidal ideation and self-harm	N	{ "id": "chatcmpl-7i20ljRLUgfrW2tm9gFdbuX35AvpR", "object": "chat.completion", "created": 1690728519, "model": "gpt-4-0613", "choices": [ { "index": 0, "message": { "role": "assistant", "content": "The patient is a 27-year-old woman with a history of polysubstance use disorder, depression, and anxiety who presented to the hospital after a suicide attempt by ingesting glass shards. She has a histo…	evere depression with suicidal ideation and self-harm behavior	N
10.1056/NEJMcpc1900596	Case 25-2019: A 41-Year-Old Pregnant Woman with Abdominal Pain	Hemoglobin (g/dl) 12.5 Hematocrit (%) 37.5 Platelet count (per mm3 ) 160,000 White-cell count (per mm3) 14,300 Differential count (%) Neutrophils 85.9 Lymphocytes 7.2 Monocytes 6.5 Eosinophils 0.1 Basophils 0.1 Immature granulocytes 0.2 Sodium (mmol/liter) 136 Potassium (mmol/liter) 3.5 Chloride (mmol/liter) 98‚Äö√Ñ√¨107 99 Carbon dioxide (mmol/liter) 20 Anion gap (mmol/liter) 18 Urea nitrogen (m…	Acute suppurative appendicitis and periappendicitis.	Appendicitis during pregnancy.	Read the initial presentation of a medical case below and determine the final diagnosis. Assume that all of the relevant details from figures and tables have been explained in the text. When providing your rationale, USE STEP-BY-STEP DEDUCTION TO IDENTIFY THE CORRECT RESPONSE. After you provide your rationale, provide a single, specific diagnosis for the case in less than 10 words. Example Case: …	Read the initial presentation of a medical case below and determine the final diagnosis. Assume that all of the relevant details from figures and tables have been explained in the text. When providing your rationale, USE STEP BY STEP DEDUCTION TO CREATE A DIFFERENTIAL DIAGNOSIS AND THEN USE STEP BY STEP DEDUCTION TO DETERMINE THE CORRECT RESPONSE.. After you provide your rationale, provide a sing…	{ "id": "chatcmpl-7evLfHDhA0yMaivtGMNlWQiIAEYQ6", "object": "chat.completion", "created": 1689987923, "model": "gpt-4-0613", "choices": [ { "index": 0, "message": { "role": "assistant", "content": "The patient is a pregnant woman presenting with severe, sharp, and constant pain in the right lower quadrant of her abdomen. The pain is not associated with fever, chills, diarrhea, dysuria, hematuria,…	{ "id": "chatcmpl-7i21QPv9lh4qPoovOCbOlq9seZ4AI", "object": "chat.completion", "created": 1690728560, "model": "gpt-4-0613", "choices": [ { "index": 0, "message": { "role": "assistant", "content": "The patient is a pregnant woman presenting with severe right lower quadrant abdominal pain. The pain is described as sharp and constant, and is more severe than her previous labor pains. She has no fev…	Appendicitis	Y	{ "id": "chatcmpl-7i2248ShmnJnPdwZvoOPXR1RlYCh3", "object": "chat.completion", "created": 1690728600, "model": "gpt-4-0613", "choices": [ { "index": 0, "message": { "role": "assistant", "content": "The patient is a 41-year-old pregnant woman presenting with severe right lower quadrant abdominal pain. The differential diagnosis for this patient includes appendicitis, ectopic pregnancy, ovarian tor…	Appendicitis	Y
10.1056/NEJMcpc1900142	Case 24-2019: A 39-Year-Old Woman with Palpitations, Abdominal Pain, and Vomiting	Hematocrit (%) 27.9 36.9 Hemoglobin (g/dl) 9.5 12.7 White-cell count (per mm3) 400 ,000 3730 10,030 Differential count (%) Neutrophils 83.3 84.7 Immature granulocytes 0.3 0.4 Lymphocytes 11.6 9.5 Monocytes 4.7 5.4 Basophils 0.0 0.0 Eosinophils 0.1 0.0 Platelet count (per mm3 ) 135,00 0,000 209,000 413,000 Red-cell count (per mm3 ) 3,420,000 4,640,000 Mean corpuscular volume (fl) 81.6 79.5 Red-cel…	Hyperthyroidism due to Graves' disease.	Hyperthyroidism	Read the initial presentation of a medical case below and determine the final diagnosis. Assume that all of the relevant details from figures and tables have been explained in the text. When providing your rationale, USE STEP-BY-STEP DEDUCTION TO IDENTIFY THE CORRECT RESPONSE. After you provide your rationale, provide a single, specific diagnosis for the case in less than 10 words. Example Case: …	Read the initial presentation of a medical case below and determine the final diagnosis. Assume that all of the relevant details from figures and tables have been explained in the text. When providing your rationale, USE STEP BY STEP DEDUCTION TO CREATE A DIFFERENTIAL DIAGNOSIS AND THEN USE STEP BY STEP DEDUCTION TO DETERMINE THE CORRECT RESPONSE.. After you provide your rationale, provide a sing…	{ "id": "chatcmpl-7evTkxK73nAOZyjhZhqZdvEf3MtJm", "object": "chat.completion", "created": 1689988424, "model": "gpt-4-0613", "choices": [ { "index": 0, "message": { "role": "assistant", "content": "Serotonin Syndrome. The patient's symptoms of agitation, rapid speech, tremors, and tachycardia, along with her history of polysubstance use and recent use of cannabinoids, suggest a diagnosis of serot…	{ "id": "chatcmpl-7i22gMsG6bhCekW1XDx6GJv0EQFX1", "object": "chat.completion", "created": 1690728638, "model": "gpt-4-0613", "choices": [ { "index": 0, "message": { "role": "assistant", "content": "Serotonin Syndrome. The patient's presentation of labile affect, intense gaze, rapid and pressured speech, agitation, erythematous skin, fine hand tremors, and supraventricular tachycardia are all symp…	Serotonin Syndrome	N	{ "id": "chatcmpl-7i23DpkvJYF6NbJiJqZh3j7iZkFcO", "object": "chat.completion", "created": 1690728671, "model": "gpt-4-0613", "choices": [ { "index": 0, "message": { "role": "assistant", "content": "The patient is a 39-year-old woman with a history of cyclic vomiting syndrome and polysubstance use disorder. She presents with abdominal pain, vomiting, and recent weight loss. She also has a history …	Flare of cyclic vomiting syndrome triggered by substance use and withdrawal	N
10.1056/NEJMcpc1900598	Case 23-2019: A 52-Year-Old Man with Fever, Cough, and Hypoxemia	White-cell count (per mm3 ) 400 ,000 17,300 24,510 Hemoglobin (g/dl) 16.5 14.4 Hematocrit (%) 46.9 41.6 Platelet count (per mm3 ) 135,00 0,000 307,000 294,000 Neutrophils (%) 85.2 Sodium (mmol/liter) 138 138 Potassium (mmol/liter) 3.5‚Äö√Ñ√¨5.2 4.6 4.7 Chloride (mmol/liter) 95‚Äö√Ñ√¨106 98 106 Carbon dioxide (mmol/liter) 2 1 23 18 Urea nitrogen (mg/dl) 9‚Äö√Ñ√¨23 24 25 Creatinine (mg/dl) 0.50‚Äö√…	Flail mitral valve due to acute myocardial infarc tion of the papillary muscle in the absence of obstructive coronary artery disease.	Acute mitral regurgitation.	Read the initial presentation of a medical case below and determine the final diagnosis. Assume that all of the relevant details from figures and tables have been explained in the text. When providing your rationale, USE STEP-BY-STEP DEDUCTION TO IDENTIFY THE CORRECT RESPONSE. After you provide your rationale, provide a single, specific diagnosis for the case in less than 10 words. Example Case: …	Read the initial presentation of a medical case below and determine the final diagnosis. Assume that all of the relevant details from figures and tables have been explained in the text. When providing your rationale, USE STEP BY STEP DEDUCTION TO CREATE A DIFFERENTIAL DIAGNOSIS AND THEN USE STEP BY STEP DEDUCTION TO DETERMINE THE CORRECT RESPONSE.. After you provide your rationale, provide a sing…	{ "id": "chatcmpl-7evbeplYLK7KTPwBUTNVSEcfSGoqw", "object": "chat.completion", "created": 1689988914, "model": "gpt-4-0613", "choices": [ { "index": 0, "message": { "role": "assistant", "content": "The patient presents with symptoms of nonproductive cough, intermittent fever, malaise, mild anorexia, weakness, and exertional dyspnea. These symptoms, along with the patient's hypoxemia, suggest a re…	{ "id": "chatcmpl-7i245caHNXemlmOn6sSDBWwGg72xl", "object": "chat.completion", "created": 1690728725, "model": "gpt-4-0613", "choices": [ { "index": 0, "message": { "role": "assistant", "content": "The patient presents with symptoms of nonproductive cough, intermittent fever, malaise, mild anorexia, weakness, and exertional dyspnea. These symptoms are indicative of a respiratory illness. The pati…	None	N	{ "id": "chatcmpl-7i25YY7IXqa7Xs3OkY6XfZc9CazES", "object": "chat.completion", "created": 1690728816, "model": "gpt-4-0613", "choices": [ { "index": 0, "message": { "role": "assistant", "content": "The patient is a 52-year-old man presenting with hypoxemia, nonproductive cough, intermittent fever, malaise, mild anorexia, weakness, and exertional dyspnea. The differential diagnosis for this patien…	Acute Respiratory Distress Syndrome (ARDS)	N
10.1056/NEJMcpc1900589	Case 22-2019: A 65-Year-Old Woman with Weakness, Dark Urine, and Dysphagia	Sodium (mmol/liter) 140 Potassium (mmol/liter) 3.2 Chloride (mmol/liter) 97 Carbon dioxide (mmol/liter) 28 Urea nitrogen (mg/dl) 11 Creatinine (mg/dl) 0.66 Glucose (mg/dl) 98 Phosphorus (mg/dl) 3.0 Calcium (mg/dl) 9.6 Total protein (g/dl) 6. .3 7.5 Albumin (g/dl) 3.8 Alanine aminotransferase (U/liter) 360 Aspartate aminotransferase (U/liter) 813 Creatine kinase (U/liter) 20,793 N-terminal pro‚Äö√…	Statin-associated autoimmune myopathy	Statin-associated autoimmune myopathy.	Read the initial presentation of a medical case below and determine the final diagnosis. Assume that all of the relevant details from figures and tables have been explained in the text. When providing your rationale, USE STEP-BY-STEP DEDUCTION TO IDENTIFY THE CORRECT RESPONSE. After you provide your rationale, provide a single, specific diagnosis for the case in less than 10 words. Example Case: …	Read the initial presentation of a medical case below and determine the final diagnosis. Assume that all of the relevant details from figures and tables have been explained in the text. When providing your rationale, USE STEP BY STEP DEDUCTION TO CREATE A DIFFERENTIAL DIAGNOSIS AND THEN USE STEP BY STEP DEDUCTION TO DETERMINE THE CORRECT RESPONSE.. After you provide your rationale, provide a sing…	{ "id": "chatcmpl-7evkTdFGayjVZjwMwzdLvoBfFdaPP", "object": "chat.completion", "created": 1689989461, "model": "gpt-4-0613", "choices": [ { "index": 0, "message": { "role": "assistant", "content": "The patient's symptoms of progressive weakness, difficulty swallowing, and dark urine, along with the lab results showing elevated creatine kinase levels, suggest a muscle disorder. The patient's histo…	{ "id": "chatcmpl-7i26G2axlxKrrLSLxk046nsUyRwEQ", "object": "chat.completion", "created": 1690728860, "model": "gpt-4-0613", "choices": [ { "index": 0, "message": { "role": "assistant", "content": "The patient's symptoms of progressive weakness, difficulty swallowing, and dark urine, along with the lab findings of elevated creatine kinase, suggest a myopathic process. The history of stroke and ca…	Myopathy, specific type to be determined by further testing	N	{ "id": "chatcmpl-7i26qGZxfkkcX6m4ozeLUjA84zzcU", "object": "chat.completion", "created": 1690728896, "model": "gpt-4-0613", "choices": [ { "index": 0, "message": { "role": "assistant", "content": "The patient is a 65-year-old woman with a history of male-to-female sex reassignment surgery, ischemic stroke, and nonischemic cardiomyopathy. She presents with falls, weakness, dark urine, and difficu…	Polymyositis	N
[truncated: 149 more rows]
