# Supplementary material for: Diagnostic reasoning prompts reveal the potential for large language model interpretability in medicine
Source: NPJ Digit Med. 2024 Jan 24;7:20. doi: 10.1038/s41746-024-01010-1 (PMC10808088; doi:10.1038/s41746-024-01010-1)
Supplement: Supplementary file 4 — Supplementary Data 3 [file 41746_2024_1010_MOESM4_ESM.csv]

question	answer	diag_IR1	grade (1 for y , 2 for n)	diag_AR1	grade	diag_BR1	grade	diag_DR1	grade	diag_IR2	grade	diag_AR2	grade	diag_BR2	grade	diag_DR2	grade	diag_IR3	grade	diag_AR3	grade	diag_BR3	grade	diag_DR3	grade	diag_IR4	grade	diag_AR4	grade	diag_BR4	grade	diag_DR4	grade	diag_IR5	grade	diag_AR5	grade	diag_IR6	grade	diag_AR6	grade
A 16-year-old female high school student is brought to the physician by her parents for her repeated behavioral problems at home and school during the past 10 months. Her teachers describe her behavior as uncooperative and disruptive as she persistently refuses to answer questions, insults her teachers, and annoys her classmates on a daily basis. At home, her parents try to address her frequent v…	Oppositional defiant disorder	Conduct Disorder	2	Oppositional Defiant Disorder	1	Conduct Disorder	2	Conduct disorder	2	Oppositional Defiant Disorder	1	Oppositional Defiant Disorder (ODD)	1	Conduct Disorder	2	Oppositional Defiant Disorder	1	Oppositional defiant disorder	1	Conduct disorder	2	Oppositional Defiant Disorder	1	Oppositional defiant disorder	1	Oppositional defiant disorder	1	Oppositional defiant disorder	1	Oppositional Defiant Disorder	1	Oppositional defiant disorder	1	Oppositional defiant disorder (ODD)	1	Oppositional defiant disorder	1	Oppositional defiant disorder	1	Disruptive, impulse-control, and conduct disorder.	2
ŸêA 62-year-old man comes to the emergency department because of colicky pain in the lower abdomen and abdominal distension for the past 12 hours. He has chronic constipation for which he takes lactulose and senna laxatives. His temperature is 37.1¬∞C (98.7¬∞F), blood pressure is 110/60 mm Hg and pulse is 85/min. On physical examination, there is diffuse abdominal distension and tenderness, and b…	Volvulus	Intestinal obstruction	1	Intestinal obstruction	1	Intestinal obstruction	1	Intestinal obstruction	1	Ileus	2	Small bowel obstruction	1	Bowel obstruction	1	Small bowel obstruction	1	Small bowel obstruction	1	Small bowel obstruction	1	Large bowel obstruction	1	Small bowel obstruction	1	Small bowel obstruction	1	Small bowel obstruction.	1	Small bowel obstruction	1	Small bowel obstruction	1	Small bowel obstruction	1	Small bowel obstruction.	1	Small bowel obstruction	1	Bowel obstruction	1
A 27-year-old G1P0 woman at 9 weeks estimated gestational age presents for a prenatal visit. She has no current complaints and takes no medications. She is vegetarian and emigrated from Nepal 7 years ago. She does not use tobacco, alcohol or recreational drugs. The patient‚Äôs vital signs include: blood pressure 111/95 mm Hg, temperature 36.7¬∞C (98.6¬∞F), pulse 88/min. Laboratory results are sig…	Thalassemia trait	Iron deficiency anemia	2	Iron deficiency anemia	2	Iron deficiency anemia	2	Hemolytic anemia	2	Iron-deficiency anemia	2	Iron deficiency anemia	2	Iron deficiency anemia	2	Iron deficiency anemia	2	Nutritional deficiency	2	Iron deficiency anemia	2	Iron deficiency anemia	2	Iron deficiency anemia	2	Nutritional deficiency	2	Iron-deficiency anemia	2	Iron deficiency anemia	2	Iron deficiency anemia	2	Iron deficiency anemia	2	Iron-deficiency anemia	2	Iron deficiency	2	Iron deficiency anemia.	2
A 55-year-old man comes to the emergency department because of a dry cough and severe chest pain beginning that morning. Two months ago, he was diagnosed with inferior wall myocardial infarction and was treated with stent implantation of the right coronary artery. He has a history of hypertension and hypercholesterolemia. His medications include aspirin, clopidogrel, atorvastatin, and enalapril. …	Dressler syndrome	Dressler Syndrome	1	Dressler's Syndrome	1	Dressler Syndrome	1	Dressler Syndrome	1	Dressler Syndrome	1	Pericarditis	2	Dresslers Syndrome	1	Dressler Syndrome	1	Dressler Syndrome	1	Dressler Syndrome	1	Dressler Syndrome	1	Dressler's Syndrome	1	Dressler Syndrome	1	Dressler Syndrome	1	Dressler Syndrome	1	Dressler's Syndrome	1	Dressler's Syndrome	1	Dressler Syndrome	1	Dressler Syndrome	1	Pericarditis	2
A 31-year-old male presents with a 2-day history of watery diarrhea that began 8 days after his arrival from Africa. None of the other members of his family became ill. He reports symptoms of malaise, anorexia, and abdominal cramps followed by watery diarrhea. He denies tenesmus, urgency, and bloody diarrhea. His temperature is 98.6¬∞F (37¬∞C), respiratory rate is 15/min, pulse is 107/min, and bl…	Traveler‚Äôs diarrhea due to ETEC	Infectious diarrhea	2	Traveler's diarrhea	1	Traveler's diarrhea	1	Infectious gastroenteritis	2	Travelers diarrhea	1	Protozoan infection	2	Traveler's diarrhea	1	Food poisoning	2	Traveler's Diarrhea	1	Gastrointestinal infection	2	Infectious diarrhea	2	Infectious colitis	2	Traveler's Diarrhea	1	Traveler's Diarrhea	1	Traveler's diarrhea	1	Infectious colitis	2	Traveler's diarrhea	1	Traveler's Diarrhea	1	Traveler's Diarrhea	1	Traveler's diarrhea	1
A 4-year-old boy is brought to the physician because of a progressive rash for 2 days. The rash started behind the ears and now involves the trunk and extremities. Over the past 4 days, he has had mild sore throat, red, itchy eyes, and headache. He was born at term and has been healthy except for recurrent episodes of tonsillitis and occasional asthma attacks. Two weeks ago, he was treated for to…	Rubella	Rubella	1	Measles	2	Rubella	1	Measles	2	Rubella	1	Rubella.	1	Rubella	1	Dengue fever	2	Rubella	1	Rubella	1	Rubella	1	Measles	2	Rubella	1	Rubella	1	Rubella	1	Measles	2	Rubella	1	Rubella	1	Rubella	1	Rubella	1
A 55-year-old African American man presents to the emergency department with central chest pressure. His symptoms started 1 day before. The pain was initially intermittent in nature but has become constant and radiates to his jaw and left shoulder. He also complains of some difficulty breathing. The patient was diagnosed with essential hypertension 1 year ago, but he is not taking any medications…	Hypertensive emergency	Acute coronary syndrome	2	Acute myocardial infarction.	2	Acute myocardial infarction	2	Myocardial Infarction	2	Acute myocardial infarction	2	Acute myocardial infarction	2	Acute myocardial infarction	2	Acute Coronary Syndrome	2	Acute myocardial infarction	2	Acute myocardial infarction	2	Unstable angina	2	Myocardial infarction	2	Acute myocardial infarction	2	Acute myocardial infarction	2	Acute myocardial infarction	2	Myocardial infarction	2	Acute Myocardial Infarction (AMI)	2	Acute myocardial infarction	2	Acute myocardial infarction	2	Acute myocardial infarction	2
A 19-year-old female college student comes to the physician for a sudden loss of visual acuity of her right eye. She noticed that she was unable to read the time on the alarm clock when she woke up in the morning. When she closes her right eye, she is able to see sharply. When she closes her left eye, she has blurry double vision. She does not recall trauma to her eye but has been working long ni…	Marfan syndrome	Marfan Syndrome	1	Marfan Syndrome	1	Marfan Syndrome	1	Marfan syndrome	1	Marfan Syndrome	1	Marfan Syndrome	1	Marfan Syndrome	1	Marfan syndrome	1	Brown's Syndrome	2	Marfan Syndrome	1	Marfan Syndrome	1	Marfan Syndrome	1	Brown's Syndrome	2	Marfan Syndrome	1	Marfan Syndrome	1	Marfan Syndrome	1	Marfan Syndrome	1	Marfan Syndrome	1	Marfan Syndrome	1	Marfan Syndrome	1
A 64-year-old woman comes to the physician because of several episodes of dizziness during the last month. The episodes last between 30‚Äì40 seconds and during the episodes she feels as though she is spinning. Episodes usually occur immediately after lying down or suddenly sitting up from a reclined position. They also sometimes happen when she suddenly turns her head to look at something. She ha…	Benign paroxysmal positional vertigo	Benign paroxysmal positional vertigo (BPPV)	1	BPPV	1	Benign paroxysmal positional vertigo.	1	Benign paroxysmal positional vertigo (BPPV).	1	BPPV	1	BPPV	1	Benign paroxysmal positional vertigo.	1	Benign paroxysmal positional vertigo.	1	Benign paroxysmal positional vertigo	1	BPPV	1	Benign paroxysmal positional vertigo.	1	BPPV	1	Benign paroxysmal positional vertigo	1	BPPV	1	Benign paroxysmal positional vertigo.	1	BPPV	1	BPPV	1	BPPV	1	Benign paroxysmal positional vertigo.	1	BPPV	1
A 45-year-old man presents to the clinic for the third time in the past 3 weeks asking for an MRI of his lower back. He had initially gone to the gym as advised by his wife and had started doing some back exercises. The next day, he developed soreness in his lower back and spent the whole day online trying to figure out what was wrong with him. He has been to the emergency department a few times …	Illness anxiety disorder	Muscular strain/sprain	2	Muscular strain	2	Musculoskeletal injury	2	Muscle sprain/strain	2	Muscle strain	2	Somatic symptom disorder	2	Musculoskeletal pain	2	Musculoskeletal strain	2	Health anxiety	1	Muscular pain with psychological components.	2	Musculoskeletal pain	2	Musculoskeletal pain	2	Health anxiety	1	Muscle strain	2	Musculoskeletal injury	2	Musculoskeletal pain	2	Muscle strain	2	Muscle strain	2	Muscle strain	2	Musculoskeletal pain	2
A 68-year-old woman comes to the physician with increasing fatigue and shortness of breath for 2 weeks. She has only passed very small amounts of urine over the past few days. During this time, she has also noticed that her feet appear unusually puffy for a few hours every morning. Three weeks ago, she had a sore throat that resolved spontaneously after several days without antibiotic therapy. Sh…	Immunoglobulin light chains	Lupus nephritis	2	Lupus nephritis.	2	Renal Failure	2	Lupus Nephritis	2	Lupus nephritis	2	Chronic kidney disease	2	Lupus nephritis.	2	Systemic lupus erythematosus	2	Lupus nephritis	2	Systemic autoimmune disorder	2	Nephrotic Syndrome	2	Renal failure.	2	Lupus nephritis	2	Systemic lupus erythematosus	2	Nephrotic syndrome	2	Renal failure.	2	Kidney disease	2	Systemic lupus erythematosus	2	Nephrotic Syndrome	2	Lupus nephritis	2
Shortly after undergoing a bipolar prosthesis for a displaced femoral neck fracture of the left hip acquired after a fall the day before, an 80-year-old woman suddenly develops dyspnea. The surgery under general anesthesia with sevoflurane was uneventful, lasting 98 minutes, during which the patient maintained oxygen saturation readings of 96‚Äì100% on 8 L of oxygen. She has a history of hyperten…	Fat embolism	Fat embolism	1	Fat embolism	1	Fat embolism	1	Fat embolism	1	Fat embolism	1	Fat embolism.	1	Fat embolism	1	Fat embolism.	1	Fat embolism	1	Fat embolism.	1	Fat embolism	1	Fat embolism	1	Fat embolism	1	Fat embolism	1	Fat embolism	1	Fat embolism	1	Fat embolism	1	Fat embolism	1	Fat embolism	1	Fat embolism	1
A 4-day-old, full-term infant born by uncomplicated vaginal delivery is brought to a pediatrician by his mother, who notes that her son's skin appears yellow. She reports that the child cries several times per day, but sleeps 7-8 hours at night, uninterrupted. She has been breastfeeding exclusively and feels that he has been feeding well. He has been having a bowel movement on average once every …	Breastfeeding jaundice	Jaundice	2	Breastfeeding-associated jaundice	1	Neonatal jaundice	2	Jaundice	2	Neonatal jaundice	2	Neonatal jaundice	2	Neonatal jaundice	2	Neonatal jaundice	2	Neonatal jaundice	2	Neonatal jaundice	2	Hemolytic disease of the newborn	2	Neonatal hepatitis	2	Neonatal jaundice	2	Neonatal jaundice	2	Neonatal jaundice	2	Neonatal hepatitis	2	Physiologic jaundice	2	Neonatal jaundice	2	Physiological jaundice	2	Hyperbilirubinemia	2
A 60-year-old man presents to the physician for a follow-up examination. During the previous visit, splenomegaly was detected on the abdominal exam, which has been confirmed by abdominal ultrasound. He has no complaints other than fatigue for several months. There is no history of serious illness. His only medication is acetaminophen for knee pain. The temperature is 36.7‚ÑÉ (98.1‚Ñâ), pulse is 6…	Chronic myeloid leukemia	Chronic Myeloid Leukemia	1	Chronic Myeloid Leukemia (CML)	1	Chronic myeloid leukemia	1	Chronic Myeloid Leukemia (CML)	1	Chronic Myeloid Leukemia (CML)	1	Chronic myeloid leukemia	1	Acute myeloid leukemia	2	Acute Myelogenous Leukemia	2	Chronic Myeloid Leukemia	1	Chronic Myelogenous Leukemia	1	CML	1	Chronic myelogenous leukemia (CML)	1	Chronic Myeloid Leukemia	1	Chronic Myelogenous Leukemia (CML)	1	Chronic Myeloid Leukemia (CML)	1	Chronic myelogenous leukemia (CML)	1	Chronic myelogenous leukemia	1	Chronic Myelogenous Leukemia (CML)	1	Chronic myeloid leukemia	1	CML	1
A 6-week-old boy is brought to see his pediatrician. His mother says that he has not been feeding well and forcefully vomited after every feed over the past 4 days. The infant was born at 39 weeks gestation via spontaneous vaginal delivery. He is up to date on all vaccines and is meeting all developmental milestones. However, a week after delivery he developed a respiratory infection involving an…	Antibiotic use	Pyloric stenosis	2	Infantile hypertrophic pyloric stenosis (IHPS)	2	Pyloric stenosis	2	Abdominal mass.	2	Pyloric stenosis	2	Pyloric stenosis	2	Pyloric stenosis	2	Pyloric stenosis	2	Pyloric stenosis	2	Sepsis	2	Pyloric stenosis	2	Pyloric stenosis	2	Pyloric stenosis	2	Abdominal abscess	2	Pyloric stenosis	2	Pyloric stenosis	2	Pyloric stenosis	2	Abdominal abscess	2	Pyloric stenosis	2	Sepsis	2
A 75-year-old woman is brought to the emergency department because of vomiting, abdominal pain, and constipation for the past 2 days. She has urinated frequently over the past week and has become excessively thirsty during this time. She has no significant past medical history. She is a 30-pack-year smoker. She appears confused. Her blood pressure is 95/70 mm Hg, pulse is 110/min, respirations ar…	Squamous cell carcinoma	Right middle lobe pneumonia	2	Nicotine overdose	2	Acute pancreatitis	2	Diabetes mellitus	2	Cholecystitis	2	COPD exacerbation with dehydration	2	Type 2 diabetes	2	COPD	2	Hyponatremia-induced pulmonary edema	2	Nicotine toxicity	2	Pneumonia	2	Metabolic acidosis	2	Hyponatremia-induced pulmonary edema	2	Diabetes mellitus	2	Pulmonary Embolism	2	Metabolic acidosis	2	Diabetic Ketoacidosis	2	Diabetes mellitus	2	Hyponatremia	2	Pulmonary edema	2
A 30-year-old previously healthy male presents to your office with complaints of facial pressure and rhinorrhea for the past 3 weeks. The patient reports that several weeks prior, he had a ‚Äúcommon cold‚Äù which resolved. However, he has since developed worsening facial pressure, especially over his cheeks and forehead. He reports over 1 week of green tinged rhinorrhea. His temperature is 100.1 …	Acute bacterial rhinosinusitis	Acute sinusitis	1	Sinus infection	1	Sinusitis	1	Sinusitis	1	Sinusitis	1	Acute sinusitis	1	Sinusitis	1	Acute sinusitis	1	Acute sinusitis	1	Bacterial sinusitis	1	Sinusitis	1	Bacterial rhinitis	1	Acute sinusitis	1	Sinusitis	1	Sinusitis	1	Bacterial rhinitis	1	Sinusitis	1	Sinusitis	1	Acute sinusitis	1	Acute sinusitis	1
A 48-year-old man comes to the physician because of a 4-month history of persistent cough productive of white phlegm. He coughs consistently throughout the day, and he has not noticed any particular triggers that make it worse. He has also recently experienced some shortness of breath with exertion. He has not had any weight loss, fever, or chills. He had similar symptoms last year, which lasted …	Chronic bronchitis	COPD	2	COPD	2	Asthma	2	Asthma	2	COPD	2	Chronic bronchitis	1	COPD	2	COPD	2	COPD	2	COPD	2	COPD	2	COPD	2	COPD	2	COPD	2	COPD	2	COPD	2	COPD	2	COPD	2	COPD	2	COPD	2
A 2-year-old girl is brought to the physician because of abdominal distention and twitching of her feet, which her mother noticed a week ago. The patient has also had a low-grade fever for 5 days. She has not had a bowel movement in 3 days. She was born at term and has been healthy since. She is at the 40th percentile for height and 20th percentile for weight. Her temperature is 38.1¬∞C (100.6¬∞F…	Neuroblastoma	Neuroblastoma	1	Neuroblastoma	1	Neuroblastoma	1	Neuroblastoma	1	Neuroblastoma	1	Neuroblastoma	1	Neuroblastoma	1	Neuroblastoma	1	Neuroblastoma	1	Lesch-Nyhan Syndrome	2	Neuroblastoma	1	Wilms tumor	2	Neuroblastoma	1	Adrenal tumor	2	Neuroblastoma	1	Wilms tumor	2	Neuroblastoma	1	Adrenal tumor	2	Neuroblastoma	1	Neuroblastoma	1
A 29-year-old G3P2 undergoes a cesarean section at 38 weeks gestation and delivers a boy weighing 4570 g with Apgar scores of 5 and 8 at 1 and 5 minutes, respectively. The current pregnancy was complicated by gestational diabetes with poor glycemic control. The newborn‚Äôs heart rate is 122/min, the respiratory rate is 31/min, and the temperature 36.4‚ÑÉ (97.5‚Ñâ). On examination, the newborn is …	Hyperinsulinemia	Hypoglycemia	2	Hypoglycemia	2	Hypoglycemia	2	Hypoglycemia	2	Hypoglycemia	2	Hypoglycemia.	2	Hypoglycemia	2	Hypoglycemia	2	Hypoglycemia	2	Hypoglycemia	2	Hypoglycemia.	2	Hypoglycemia	2	Hypoglycemia	2	Hypoglycemia.	2	Hypoglycemia	2	Hypoglycemia	2	Hypoglycemia	2	Hypoglycemia.	2	Hypoglycemia	2	Hypoglycemia	2
A 65-year-old woman presents to the emergency department with a new-onset seizure. The patient was at home watching television when she suddenly began jerking her limbs and not responding according to her partner. The patient works as a gardener is often dehydrated but drinks large volumes of water to compensate for her work. She does not wear protective gear or sunscreen while working. She has s…	Small cell carcinoma of the lung	Metabolic or cerebrovascular event	2	Hyponatremia	1	Hyponatremia	1	Hypoglycemia	2	Hyponatremic seizure	1	Hyponatremia	1	Alcohol intoxication	2	Alcohol withdrawal	2	Hyponatremia	1	Heat stroke	2	Alcohol withdrawal	2	Alcohol withdrawal	2	Hyponatremia	1	Alcohol withdrawal	2	Hyponatremia	1	Alcohol withdrawal	2	Metabolic disorder	2	Alcohol withdrawal	2	Alcohol withdrawal	2	Electrolyte imbalance	2
A 45-year-old woman comes to the physician because of fatigue and irregular menstrual cycles for the past year. She also complains of recurrent sinus infections. During the past 6 months, she has had increased urinary frequency and swelling of her feet. She has also had difficulty lifting her 3-year-old niece for the past 3 weeks. She was recently diagnosed with depression. She works as a medical…	Small cell lung cancer	Cushing's Syndrome	1	Cushing's Syndrome	1	Cushing's Syndrome	1	Cushing's Syndrome	1	Cushing's Syndrome	1	Cushing's Syndrome	1	Cushing's Syndrome	1	Cushing's Syndrome	1	Cushing's syndrome	1	Cushing's Syndrome	1	Cushing's Syndrome	1	Cushing's Syndrome	1	Cushing's syndrome	1	Adrenal insufficiency	2	Cushing Syndrome	1	Cushing's Syndrome	1	Cushing's Syndrome	1	Adrenal insufficiency	2	Cushing's Syndrome	1	Adrenal Cushing's Syndrome	2
A 66-year-old man presents to his primary care physician with abdominal pain in the setting of progressively worsening constipation. He complains of epigastric pain that waxes and wanes, and expressed concern that he has not defecated for the past 5 days. Upon further questioning, he relates that he has been taking three of his wife's multivitamins each day for the past three weeks to "combat a c…	Iron overdose	Vitamin toxicity	1	Hypervitaminosis	1	Medication-related abdominal pain.	1	Medication-related constipation	1	Vitamin toxicity	1	Vitamin overdose	1	Hypervitaminosis	1	Medication-induced constipation.	1	Medication-induced constipation	1	Vitamin toxicity	1	Vitamin toxicity	1	Medication-induced constipation	1	Medication-induced constipation	1	Iron toxicity	1	Drug-induced constipation	1	Medication-induced constipation	1	Medication-induced bowel obstruction	1	Iron toxicity	1	Opioid-induced constipation	2	Drug-induced constipation	1
A 47-year-old man presents to his ophthalmologist for abnormal vision. The patient was discharged from the hospital 2 weeks ago after a motor vehicle accident where he was given 1L of blood. He also underwent several surgical procedures including enucleation of the right globe and exploratory abdominal laparotomy to stop internal bleeding. Currently, he states that he has noticed decreased vision…	Sympathetic ophthalmia	Post-traumatic endophthalmitis		Uveitis.	1	Central retinal artery occlusion.	2	Uveitis	1	Endophthalmitis	1	Ocular infection due to sepsis	2	Endophthalmitis	1	Uveitis	1	Endophthalmitis	1	Ocular inflammation	1	Endophthalmitis	1	Endophthalmitis	1	Endophthalmitis	1	Eye infection	2	Post-traumatic endophthalmitis.	1	Endophthalmitis	1		2	Eye infection	2	Post-operative endophthalmitis	1	Eye infection	2
A 29-year-old woman presents to her primary care physician with worsening fatigue and lightheadedness over the past several months. She states that she has felt easily fatigued and has experienced several falls during this time frame as well. She drinks 5 to 8 drinks per day and works as a waitress. Her temperature is 98.2¬∞F (36.8¬∞C), blood pressure is 114/64 mmHg, pulse is 98/min, respirations…	Vitamin B12 deficiency	Vitamin B12 deficiency	1	Megaloblastic anemia	1	Vitamin B12 deficiency	1	Vitamin B12 deficiency	1	Alcoholic megaloblastic anemia	2	Vitamin B12 deficiency anemia	1	Megaloblastic anemia	1	Vitamin B12 deficiency	1	Vitamin B12 deficiency	1	Vitamin B12 deficiency anemia	1	Megaloblastic anemia	1	B12 deficiency	1	Vitamin B12 deficiency	1	Vitamin B12 deficiency anemia.	1	Megaloblastic anemia.	1	B12 deficiency	1	Vitamin B12 deficiency	1	Vitamin B12 deficiency anemia.	1	Vitamin B12 deficiency	1	Vitamin B12 deficiency	1
A 23-year-old African American G1P0 woman at 18 weeks estimated gestational age presents with fatigue and lethargy. She says the symptoms onset gradually about 1 week ago and have progressively worsened. She has been otherwise healthy. Past medical history is unremarkable. She denies smoking, drug or alcohol use. The patient is afebrile and vital signs are within normal limits. Her physical exami…	Alpha-thalassemia trait	Iron deficiency anemia	2	Iron deficiency anemia	2	Iron deficiency anemia	2	Anemia of chronic disease	2	Anemia of chronic disease	2	Beta thalassemia	2	Iron deficiency anemia	2	Megaloblastic anemia	2	Iron deficiency anemia	2	Vitamin B12/folate deficiency	2	Iron deficiency anemia	2	Iron deficiency anemia	2	Iron deficiency anemia	2	Iron deficiency anemia	2	Beta thalassemia trait	2	Iron deficiency anemia	2	Iron deficiency anemia	2	Iron deficiency anemia	2	Iron deficiency anemia	2	Hemoglobinopathy	2
A 43-year-old woman presents to a new primary care physician complaining of anxiety. She has been worrying non-stop recently about the possibility that her husband will lose his job as a teacher. Her husband, who is present, assures the physician that his job is entirely secure and states that she has "fretted" for their entire marriage, though the exact topic causing her anxiety varies over time…	Generalized anxiety disorder	Generalized Anxiety Disorder	1	Generalized Anxiety Disorder	1	Generalized Anxiety Disorder (GAD)	1	Generalized Anxiety Disorder	1	Generalized Anxiety Disorder	1	Generalized Anxiety Disorder	1	Generalized Anxiety Disorder (GAD)	1	Generalized Anxiety Disorder (GAD)	1	Generalized Anxiety Disorder (GAD)	1	Generalized Anxiety Disorder (GAD)	1	Generalized Anxiety Disorder	1	Generalized Anxiety Disorder	1	Generalized Anxiety Disorder (GAD)	1	Generalized Anxiety Disorder (GAD)	1	Generalized Anxiety Disorder	1	Generalized Anxiety Disorder	1	Generalized Anxiety Disorder	1	Generalized Anxiety Disorder (GAD)	1	Generalized Anxiety Disorder	1	Generalized Anxiety Disorder	1
A 13-year-old boy presents to the clinic for evaluation of pain, swelling, and redness in the left knee. This began a month ago and has been progressively worsening. He thinks his pain is due to playing soccer. He is frustrated that the pain does not respond to Tylenol. History is non-contributory. The vital signs are unremarkable. On examination, there is tenderness and warmth present over the k…	Osteosarcoma	Osteomyelitis	2	Osteomyelitis	2	Chronic osteomyelitis	2	Osteomyelitis	2	Osteomyelitis	2	Osteomyelitis	2	Osteosarcoma	1	Osteomyelitis	2	Osteomyelitis	2	Osteomyelitis	2	Osteomyelitis	2	Osteomyelitis	2	Osteomyelitis	2	Osteomyelitis	2	Juvenile idiopathic arthritis	2	Osteomyelitis	2	Osteomyelitis	2	Osteomyelitis	2	Osteomyelitis	2	Septic arthritis	2
A 68-year-old male presents to your office for his annual physical exam. He has no complaints at this time and his chronic hypertension is well controlled. You notice a .5cm papule on the patient's eyelid that has a pink pearly appearance, rolled borders, and overlying telangiectasias. On further questioning, you find out the patient was a door-to-door salesman and spent a lot of time outdoors, a…	Basal cell carcinoma	Basal Cell Carcinoma (BCC)	1	Basal cell carcinoma	1	Basal cell carcinoma	1	Basal Cell Carcinoma	1	Basal cell carcinoma	1	Malignant neoplasm	2	Basal cell carcinoma	1	Basal cell carcinoma	1	Basal cell carcinoma	1	Basal cell carcinoma	1	Basal cell carcinoma	1	Basal cell carcinoma	1	Basal cell carcinoma	1	Basal Cell Carcinoma	1	Basal cell carcinoma	1	Basal cell carcinoma	1	Actinic keratosis	2	Basal Cell Carcinoma	1	Basal cell carcinoma	1	Basal cell carcinoma	1
An obese 50-year-old woman presents to the emergency department of a rural hospital due to chest pain for the last 12 hours. The pain is substernal, crushing in nature, radiating into her neck, and accompanied by profuse sweating. Her history is significant for hypertension, and she admits poor compliance with her medications. An ECG done at the clinic confirmed the presence of STEMI, and the pat…	Left ventricular free wall rupture	Cardiogenic shock	2	Cardiogenic shock caused by a myocardial infarction.	2	Cardiogenic shock	2	Cardiogenic shock	2	Cardiogenic shock	2	Cardiogenic shock	2	Cardiogenic shock	2	Cardiac tamponade	1	Cardiogenic shock	2	Pulmonary embolism	2	Cardiac tamponade	1	Cardiogenic shock	2	Cardiogenic shock	2	Cardiogenic shock	2	Cardiogenic shock	2	Cardiogenic shock	2	Cardiogenic shock	2	Cardiogenic shock	2	Cardiogenic shock	2	Cardiogenic shock	2
A 40-year-old woman presents to the clinic for hair loss. She was in her usual state of health until earlier this month when she started noticing more and more hair on her pillow in the morning. The problem has only been getting worse since then; she's even started pulling out clumps of hair when she shampoos in the morning. She has no other symptoms, and her past medical history is unremarkable.…	Alopecia areata	Alopecia areata	1	Alopecia Areata	1	Alopecia areata	1	Alopecia areata	1	Alopecia areata	1	Alopecia areata	1	Alopecia areata	1	Alopecia areata	1	Alopecia areata	1	Alopecia areata	1	Alopecia areata	1	Alopecia Areata	1	Alopecia areata	1	Alopecia areata	1	Alopecia areata	1	Alopecia Areata	1	Alopecia areata	1	Alopecia areata	1	Alopecia areata	1	Alopecia areata	1
A 5-year-old boy is brought to the physician because of high-grade fever and generalized fatigue for 5 days. Two days ago, he developed a rash on his trunk. He returned from a family hiking trip to Montana 1 week ago. His immunization records are unavailable. His temperature is 39.8¬∞C (103.6¬∞F), pulse is 111/min, and blood pressure is 96/60 mm Hg. Examination shows injection of the conjunctivae…	Kawasaki disease "	Rubella	2	Tick-borne infection	2	Rocky Mountain spotted fever	2	Lyme disease	2	Rocky Mountain spotted fever	2	Lyme disease	2	Lyme disease	2	Measles	2	Rocky Mountain spotted fever	2	Lyme disease	2	Rocky Mountain spotted fever	2	Rocky Mountain spotted fever	2	Rocky Mountain spotted fever	2	Lyme Disease	2	Rocky Mountain spotted fever	2	Rocky Mountain spotted fever	2	Rocky Mountain spotted fever	2	Lyme Disease	2	Rubella	2	Lyme disease	2
A 52-year-old woman comes to the physician because of mild fatigue and dizziness for the past 2 days. She has not been to work since yesterday due to her symptoms. She says she has ""very high blood sugar‚Äù and has had similar episodes often in the past 2 years, for which she has visited multiple doctors around the city. She has also purchased a home glucose monitoring device, which she uses dai…	Illness anxiety disorder	Anxiety disorder	1	Anxiety related to pre-diabetes	1	Psychological distress caused by diabetes	1	Stress-induced hyperglycemia	2	Diabetes distress	2	Anxiety	1	Diabetes mellitus type 2	2	Stress and anxiety	1	Hypoglycemia	2	Anxiety related to diabetes.	1	Anxiety disorder	1	Diabetes mellitus type 2	2	Hypoglycemia	2	Anxiety disorder	1	Hypoglycemia	2	Diabetes mellitus type 2	2	Anxiety related diabetes distress.	1	Anxiety disorder	1	Hypoglycemia Anxiety Disorder	1	Hypoglycemia	2
A 78-year-old man comes to the physician for evaluation of progressive hearing loss in both ears over the past year. He has difficulties understanding conversations in crowded places and when more than one person talks at the same time. He has no dizziness, ear discharge, ringing noise, or ear pain. He has a history of hypertension, hypercholesterolemia, and type 2 diabetes mellitus. Medications …	Presbycusis	Sensorineural hearing loss	2	Presbycusis	1	Presbycusis	1	Conductive hearing loss	2	Bilateral sensorineural hearing loss	2	Presbycusis	1	Sensory hearing loss	2	Presbycusis	1	Sensorineural hearing loss	2	Conductive hearing loss	2	Sensorineural hearing loss	2	Conductive hearing loss	2	Sensorineural hearing loss	2	Sensorineural hearing loss	2	Sensorineural hearing loss	2	Conductive hearing loss	2	Sensorineural hearing loss	2	Sensorineural hearing loss	2	Conductive hearing loss	2	Presbycusis	1
A 65-year-old Asian woman comes to the physician for a routine health maintenance examination. On questioning, she has had occasional night sweats during the past 2 months. She has not had fevers or weight loss. Seven months ago, she had an acute myocardial infarction and was treated with percutaneous coronary intervention. She has hypertension, hyperlipidemia, and gastroesophageal reflux disease…	Malignant melanoma	Buerger's disease	2	Melanoma	1	Subungual melanoma	1	Mycetoma	2	Mycobacterium tuberculosis infection	2	Xanthoma	2	Squamous cell carcinoma	2	Basal cell carcinoma	2	Mycobacterium marinum infection	2	Cutaneous fungal infection	2	Kaposi sarcoma	2	Benign neoplasm	2	Mycobacterium marinum infection	2	Malignant melanoma	1	Malignant lesion	2	Benign neoplasm	2	Cutaneous Mycobacterium tuberculosis infection.	2	Malignant melanoma	2	Mycobacterium tuberculosis infection	2	Subungual melanoma	1
A 12-year-old girl brought to the clinic by her mother has a 3-day history of fever and sore throat and hematuria since this morning. The patient‚Äôs mother says she had a fever up to 39.5‚ÑÉ (103.1‚Ñâ) for the last 3 days and a severe sore throat, which has improved slightly. The mother states that she noticed her daughter had red urine today. The patient‚Äôs temperature is 39.3‚ÑÉ (102.8‚Ñâ), p…	Adenovirus	Group A Streptococcus (GAS)	2	Viral infection	1	Viral infection	1	Bacterial infection	2	Streptococcal infection	2	Streptococcus infection	2	Streptococcal infection	2	Streptococcus	2	Streptococcus	2	UTI microorganism	2	Group A Streptococcus	2	Streptococcus pyogenes	2	Streptococcus	2	Bacterial infection	2	Bacterial infection	2	Streptococcus pyogenes	2	Urinary tract infection	2	Bacterial infection	2	Virus and bacteria	2	Streptococcal infection	2
A 27-year-old woman presents to the emergency department for pain in multiple joints. She states that she has had symmetric joint pain that started yesterday and has been worsening. It is affecting her wrists, elbows, and shoulders. She also endorses a subjective fever and some fatigue but denies any other symptoms. The patient works as a schoolteacher and is generally healthy. She is currently s…	Parvovirus B19	Gonorrhea	2	Reactive Arthritis	2	Rheumatoid Arthritis	2	Rheumatoid Arthritis	2	Reactive arthritis	2	Reactive Arthritis	2	Rheumatoid Arthritis	2	Septic arthritis	2	Rheumatoid arthritis	2	Rheumatoid Arthritis	2	Rheumatoid Arthritis	2	Rheumatoid Arthritis	2	Rheumatoid arthritis	2	Septic arthritis	2	Septic arthritis	2	Rheumatoid Arthritis	2	Connective tissue disorder	2	Septic arthritis	2	Reactive arthritis	2	Reactive arthritis	2
A 55-year-old man presents for a routine check-up. He currently has no complaints, and his last physical and laboratory studies were unremarkable. His past medical history is significant for hypercholesterolemia, well managed with rosuvastatin, and hypertension, well managed with hydrochlorothiazide. His current medications also include aspirin. The patient is afebrile and his vital signs are wit…	Chronic lymphocytic leukemia	Lymphocytic leukocytosis	2	Lymphoma	2	Chronic lymphocytic leukemia (CLL)	1	Lymphoma	2	Viral illness	2	Lymphoproliferative disorder	2	Lymphoma	2	Infectious mononucleosis	2	Chronic lymphocytic leukemia (CLL)	1	Benign lymphocytosis	2	Chronic lymphocytic leukemia	1	Leukemia	2	Chronic lymphocytic leukemia (CLL)	1	Lymphoproliferative disorder	2	Chronic lymphocytic leukemia (CLL)	1	Leukemia	2	Lymphoma	2	Lymphoproliferative disorder	2	Chronic lymphocytic leukemia (CLL)	1	Chronic Lymphocytic Leukemia	1
A 3-year-old boy is brought to the physician for a well-child examination. He feels well. He was born at 38 weeks' gestation and weighed 2766 g (6 lb 2 oz). He now weighs 14 kg (31 lbs). There is no personal or family history of serious illness. His immunizations are up-to-date. He is at 60th percentile for height and 55th percentile for weight. Vital signs are within normal limits. The lungs are…	Atrial septal defect	Patent ductus arteriosus	2	Innocent murmur	2	Innocent murmur	2	Atrial septal defect	1	Patent ductus arteriosus	2	Patent ductus arteriosus	2	Ventricular septal defect	2	Ventricular septal defect	2	Patent ductus arteriosus	2	Benign functional murmur	2	Patent ductus arteriosus.	2	Ventricular septal defect	2	Patent ductus arteriosus	2	Patent ductus arteriosus	2	Ventricular septal defect	2	Ventricular septal defect	2	Patent ductus arteriosus (PDA)	2	Patent ductus arteriosus	2	Patent ductus arteriosus	2	Congenital heart defect	2
A 19-year-old man is brought to a psychiatrist by his mother. The patient‚Äôs mother has become increasingly concerned about him since his high school graduation. Although she says that he had been an excellent student in high school, his grades have begun slipping in his second year in college, and he no longer socializes with friends. When she asked him why he no longer talks to his friends, sh…	Schizophrenia	Schizophrenia	1	Schizophrenia	1	Schizophrenia	1	Schizophrenia	1	Schizoid Personality Disorder	2	Schizophrenia	1	Schizophrenia	1	Schizophrenia	1	Schizophrenia	1	Schizophrenia	1	Schizophrenia	1	Schizotypal Personality Disorder	2	Schizophrenia	1	Schizophrenia	1	Schizophrenia	1	Schizotypal Personality Disorder	2	Schizophrenia	1	Schizophrenia	1	Schizophrenia	1	Schizophrenia	1
A 56-year-old woman presents to her primary care physician for dizziness. She says that her symptoms began approximately 1 month prior to presentation and are associated with nausea and ringing of the ears. She describes her dizziness as a spinning sensation that has a start and end and lasts approximately 25 minutes. This dizziness is severe enough that she cannot walk or stand. Her symptoms are…	Meniere disease	Meniere's disease	1	Vestibular neuritis.	2	Meniere's Disease	1	Vestibular neuritis	2	Meniere's disease	1	Vestibular neuritis	2	Vestibular neuritis	2	Migraine-associated vertigo	2	Vestibular neuronitis	2	Vestibular neuritis	2	Vestibular neuronitis	2	Benign paroxysmal positional vertigo.	2	Vestibular neuronitis	2	Vestibular migraine	2	Vestibular neuronitis	2	Benign paroxysmal positional vertigo.	2	Meniere's disease	1	Vestibular migraine	2	Meniere's Disease	1	Vestibular neuritis	2
A 68-year-old man comes to the physician for a routine health maintenance examination. He has had increasing shortness of breath and a productive cough for the past 1 year. He can walk up a flight of stairs without stopping. He has hypertension and his only medication is amlodipine. He has a history of asthma during childhood. He smoked 1 pack of cigarettes daily for 30 years but quit 16 years ag…	Emphysema	COPD	1	COPD	1	COPD	1	COPD	1	COPD	1	COPD	1	COPD	1	Asthma	2	COPD	1	COPD	1	Obstructive lung disease	2	Asthma	2	COPD	1	Obstructive airway disease	2	COPD	1	Asthma	2	COPD	1	Obstructive airway disease	2	COPD	1	Occupational asthma and/or COPD	2
A previously healthy 18-year-old woman comes to the emergency department because of diarrhea and abdominal cramps since the previous evening. She has had around 3‚Äì4 episodes of watery stools. She feels nauseous and has vomited twice. She recollects eating out 2 days ago. She has been on a vegan diet for 6 months. She takes no medications and has not traveled anywhere recently. Her temperature i…	Norovirus	Foodborne pathogen	2	Food-borne illness	2	Norovirus	1	Viral gastroenteritis	2	Foodborne pathogen	2	Food-borne virus	2	E. coli	2	Bacterial or viral organism	2	Foodborne illness	2	Foodborne pathogen	2	Salmonella	2	Food poisoning	2	Foodborne illness	2	Food borne illness	2	Food borne illness	2	Food poisoning	2	Food-borne pathogen	2	Food borne illness	2	Bacteria	2	Bacterial or viral infection	2
A 56-year-old man comes to the physician for a routine health maintenance examination. He has had mild pain in his left groin for 2 weeks. He was admitted to the hospital 1 month ago for myocardial infarction. Cardiac catheterization and angiography showed occlusion of the left anterior descending artery and he underwent placement of 2 stents. He has hypertension and hypercholesterolemia. There i…	Femoral artery pseudoaneurysm	Aortoiliac occlusive disease.	2	Aortic aneurysm	2	Femoral artery aneurysm	2	Femoral artery aneurysm	2	Aortic aneurysm	2	Myocardial bridge	2	Aortic aneurysm.	2	Aneurysm	2	Aortoiliac occlusive disease	2	Arterial aneurysm	2	Aortic aneurysm	2	Femoral artery aneurysm	2	Aortoiliac occlusive disease	2	Abdominal aortic aneurysm	2	Aortoiliac aneurysm	2	Femoral artery aneurysm	2	Femoral artery aneurysm	2	Abdominal aortic aneurysm	2	Femoral artery pseudoaneurysm	1	Pseudoaneurysm	1
A 43-year-old woman presents to the clinic complaining of ‚Äúspotting.‚Äù She states that over the past 5 months she has had intermenstrual bleeding. Additionally, her menses last more than a week with the first 4 days consisting of heavy bleeding. She denies abdominal pain but reports feeling an increasing ‚Äúpressure-like" discomfort. She denies dysuria, dyspareunia, or dyschezia. Prior to 5 mo…	Leiomyoma	Endometriosis	2	Endometrial hyperplasia	2	Uterine Fibroids	1	Uterine Fibroids	1	Endometrial hyperplasia	2	Endometrial Hyperplasia	2	Uterine leiomyomas	1	Uterine Fibroids	1	Leiomyomas	1	Uterine Fibroids	1	Endometriosis	2	Uterine fibroids	1	Leiomyomas	1	Uterine fibroids	1	Endometrial cancer	2	Uterine fibroids	1	Endometrial polyps	2	Uterine fibroids	1	Endometrial polyps	2	Uterine fibroids	1
A 56-year-old woman comes to the emergency department because of severe abdominal pain associated with nausea and vomiting for 12 hours. The pain extends from the epigastrium to the right upper quadrant and radiates to the right scapula. The patient has gastroesophageal reflux disease. She underwent total thyroidectomy for papillary thyroid carcinoma 3 years ago. She has smoked one pack of cigare…	Cutaneous malignant melanoma	Gallbladder cancer	2	Gallbladder cancer	2	Gallbladder carcinoma	2	Gallbladder cancer	2	Gallbladder cancer	2	Gallbladder carcinoma	2	Gallbladder cancer	2	Cholelithiasis	2	Gallbladder cancer	2	Metastatic cancer	2	Gallbladder cancer	2	Gallbladder carcinoma	2	Gallbladder cancer	2	Gallbladder cancer	2	Gallbladder cancer	2	Gallbladder carcinoma	2	Gallbladder cancer	2	Gallbladder cancer	2	Gallbladder cancer	2	Gallbladder cancer	2
A 58-year-old woman is brought to the emergency department by her husband because of increasing confusion and generalized fatigue over the past week. During this period, she has had muscle cramps, headaches, nausea, and vomiting. Six days ago, she underwent resection of a parasagittal meningioma. She tolerated the procedure well without complications and was discharged two days ago. She has hyper…	Syndrome of inappropriate antidiuretic hormone	SIADH	1	SIADH	1	SIADH	1	Hyponatremia	2	SIADH	1	SIADH.	1	SIADH	1	Hyponatremia	2	SIADH	1	Hyponatremia.	2	SIADH	1	Hyponatremia	2	SIADH	1	SIADH	1	SIADH	1	Hyponatremia	2	SIADH	1	SIADH	1	SIADH	1	Cerebral edema.	2
A 62-year-old African American man is admitted to the emergency department with a 24-hour history of intense epigastric pain that radiates to the back with nausea and vomiting. His medical history is relevant for hypertension, heart failure (HF), chronic obstructive pulmonary disease (COPD), and radicular pain, all under control with amlodipine, furosemide, ipratropium, and gabapentin. He drinks …	Furosemide	Pancreatitis	1	Subcutaneous hematoma	2	Pancreatitis	1	Pancreatitis	1	Pancreatitis	1	Aortic dissection	2	Pancreatitis	1	Acute pancreatitis	2	Abdominal wall hematoma	2	Alcoholic gastritis	2	Pancreatitis	1	Acute pancreatitis	1	Abdominal wall hematoma	2	Abdominal Aortic Aneurysm	2	Pancreatitis	1	Acute pancreatitis	1	Abdominal compartment syndrome	2	Abdominal Aortic Aneurysm	2	Peptic ulcer disease	2	Ascites.	2
A 63-year-old African American man with a history of hypertension and dyslipidemia presents to the emergency department with facial swelling and difficulty breathing. Symptoms began suddenly that morning and continued to worsen. He started taking lisinopril several weeks ago. His blood pressure is 110/74 mm Hg, heart rate is 94/min, and respiratory rate is 20/min. Physical examination is notable …	Drug-induced angioedema	Anaphylactic reaction	2	Angioedema	1	Angioedema	1	Angioedema	1	Anaphylaxis	2	Allergic reaction to lisinopril	2	Angioedema	1	Angioedema	1	Angioedema	1	ACE inhibitor-induced angioedema	1	Anaphylaxis	2	Angioedema	1	Angioedema	1	Anaphylaxis	2	Angioedema	1	Angioedema	1	Angioedema	1	Anaphylaxis	2	Drug-induced angioedema	1	Drug-induced angioedema	1
A 17-year-old boy comes to the physician 1 week after noticing a lesion on his penis. There is no history of itching or pain associated with the lesion. He is sexually active with two female partners and uses condoms inconsistently. Five weeks ago, he returned from a trip to the Caribbean with some of his football teammates. He takes no medications. He has recently started an intense exercise pro…	Treponema pallidum	Chlamydia trachomatis	2	Donovanosis	2	Human papillomavirus (HPV)	2	Molluscum contagiosum	2	Chancroid	2	Human papillomavirus (HPV)	2	Molluscum contagiosum	2	Lymphogranuloma Venereum	2	Human papillomavirus (HPV)	2	Chlamydia trachomatis	2	Chlamydia	2	Lymphogranuloma venereum	2	Human papillomavirus (HPV)	2	Herpes simplex virus	2	Syphilis	1	Lymphogranuloma venereum	2	Chancroid	2	Herpes simplex virus	2	Human Papillomavirus (HPV)	2	Chancroid	2
A 60-year-old man comes to the physician because of a 3-month history of a slowly enlarging painless ulcer on his lower lip. One year ago he had a painful rash near his upper lip that resolved completely with acyclovir therapy. He has a 10-year history of type 2 diabetes mellitus treated with metformin. He has worked in construction for the past 33 years. He has smoked one pack of cigarettes dail…	Squamous cell carcinoma	Squamous cell carcinoma	1	Aphthous ulcer	2	Squamous cell carcinoma	1	Herpes Simplex Virus	2	Squamous cell carcinoma	1	Squamous cell carcinoma	1	Basal cell carcinoma	2	Actinic cheilitis	2	Squamous cell carcinoma	1	Squamous cell carcinoma.	1	Squamous cell carcinoma	1	Squamous cell carcinoma	1	Squamous cell carcinoma	1	Squamous cell carcinoma.	1	Squamous cell carcinoma	1	Squamous cell carcinoma	1	Squamous cell carcinoma of the lip	1	Squamous cell carcinoma.	1	Squamous cell carcinoma	1	Squamous cell carcinoma	1
A 57-year-old woman presents to the emergency department with acute pain in the left lower abdomen associated with nausea and vomiting for the past 24 hours. Prior to this episode, the patient did not have any significant gastrointestinal (GI) problems except for occasional constipation and indigestion after heavy meals. She has had hypertension and hypercholesterolemia for the past 7 years. Her …	Herniation of mucosa and submucosa through the muscular layer of the colon	Mesenteric ischemia	2	Inflammatory bowel disease	2	Ischemic colitis	2	Diverticulitis	1	Diverticulitis	1	Crohn's disease	2	Ischemic colitis	2	Diverticulitis	1	Acute mesenteric ischemia	2	Mesenteric ischemia	2	Ischemic colitis	2	Appendicitis	2	Acute mesenteric ischemia	2	Bowel obstruction	2	Diverticulitis	1	Appendicitis	2	Acute mesenteric ischemia	2	Bowel obstruction	2	Diverticulitis	1	Mesenteric ischemia	2
A 35-year-old is brought into the emergency room after a bicycle vs motored vehicle accident. He was unconscious after hitting the side of his head on the road, but recovered consciousness after a few minutes. He started to ride his bicycle again, but then developed a severe headache with nausea and vomiting, at which time he called EMS. While in the hospital, the patient is confused and cannot p…	Epidural hematoma	Subarachnoid Hemorrhage	2	Subdural hematoma	2	Subarachnoid hemorrhage	2	Subdural hematoma	2	Subdural hematoma	2	Traumatic brain injury	2	Subarachnoid hemorrhage	2	Intracranial hemorrhage	2	Left temporal bone fracture	2	Traumatic brain injury (TBI)	2	Subdural hematoma	2	Traumatic brain injury	2	Left temporal bone fracture	2	Left-sided skull fracture with subdural hematoma.	2	Subdural hematoma	2	Traumatic brain injury	2	Subarachnoid hemorrhage	2	Left-sided skull fracture with subdural hematoma.	2	Traumatic brain injury	2	Epidural hematoma	1
A 42-year-old female presents to the emergency department with two days of severe abdominal pain and fever. The patient has a history of gallstones, for which she was scheduled to have a cholecystectomy in two weeks. On physical exam, her abdomen is tender to palpation over the epigastrium, without rebound or guarding. The patient is noticeably jaundiced. Laboratory evaluation is notable for a le…	Acute cholangitis	Acute cholecystitis	2	Cholecystitis.	2	Cholangitis	1	Cholecystitis	2	Cholangitis	1	Cholecystitis	2	Cholangitis	1	Cholecystitis	2	Acute cholecystitis	2	Cholecystitis	2	Cholangitis	1	Cholangitis	1	Acute cholecystitis	2	Cholangitis	1	Cholangitis	1	Cholangitis	1	Acute cholangitis	1	Cholangitis	1	Acute cholecystitis	2	Cholecystitis	2
A 37-year-old woman, gravida 4, para 3, at 35 weeks' gestation is admitted to the hospital in active labor. She has had no prenatal care. Her three children were delivered by lower segment transverse cesarean section. The patient appears in acute distress. Her pulse is 98/min, respirations are 15/min, and blood pressure is 130/80 mm Hg. The abdomen is nontender and contractions are felt. The fetu…	Placenta accreta	Placenta accreta	1	Placenta accreta.	1	Placental accreta	1	Uterine atony	2	Postpartum hemorrhage due to retained placenta.	2	Uterine atony.	2	Placenta accreta	1	Postpartum hemorrhage	2	Placenta accreta	1	Uterine rupture	2	Placenta accreta	1	Retained placenta	2	Placenta accreta	1	Placenta accreta	1	Uterine atony	2	Retained placenta	2	Uterine atony	2	Placenta accreta	1	Retained placenta	2	Placenta accreta.	1
Six days after admission to the hospital for treatment of infective endocarditis, a 64-year-old woman develops persistent ringing in both ears, lightheadedness, and nausea. When she turns her head, she sees the light on the ceiling swinging from side to side. She has congestive heart disease, hypertension, and coronary artery disease. She was treated for a cerebrovascular accident 7 years ago and…	Medication toxicity	Bacterial labyrinthitis	2	Vestibular neuritis/labyrinthitis	2	Vestibular neuritis	2	Vestibular Neuronitis	2	Peripheral vestibular syndrome.	2	Endocarditis-induced vertigo	2	Benign paroxysmal positional vertigo (BPPV).	2	Meniere's Disease	2	Benign paroxysmal positional vertigo	2	Peripheral Vestibulopathy	2	BPPV	2	Vestibular neuritis	2	Benign paroxysmal positional vertigo	2	Benign paroxysmal positional vertigo (BPPV).	2	BPPV	2	Vestibular neuritis	2	BPPV	2	Benign paroxysmal positional vertigo (BPPV).	2	Labyrinthitis	2	Labyrinthitis	2
A 16-year-old African-American boy is brought to the physician because of a 2-month history of progressive right shoulder pain. He has had many episodes of joint and bone pain in the past, and as a child, had recurrent painful swelling of his hands and feet. His brother had a stroke at 6 years of age and now has an intellectual disability. The patient is at the 60th percentile for height and 55th…	Infarction of the bone trabeculae	Sickle Cell Anemia	1	Sickle cell anemia.	1	Sickle cell disease	1	Avascular necrosis	1	Sickle cell disease	1	Sickle cell anemia	1	Legg-Calvé-Perthes syndrome	2	Rheumatoid Arthritis	2	Sickle cell anemia	1	Sickle Cell Anemia	1	Avascular necrosis	1	Avascular necrosis	1	Sickle cell anemia	1	Sickle cell disease	1	Avascular necrosis.	1	Avascular necrosis	1	Sickle cell anemia	1	Sickle cell disease	1	Legg-Calve-Perthes disease	2	Genetic inflammatory arthropathy	2
A 31-year-old gravida 2 para 2 woman presents to her primary care physician for follow up. Two weeks ago, she gave birth via vaginal delivery to a 9.5 lb (4.3 kg) male infant. The delivery was complicated by a vaginal laceration that required extensive suturing once the infant was delivered. Immediately after delivery of the placenta she experienced intense shaking and chills that resolved within…	Rectovaginal fistula	Candida vaginitis	2	Bacterial vaginosis	2	Trichomoniasis	2	Bacterial Vaginosis	2	Candidal vulvovaginitis	2	Candida albicans infection	2	Trichomoniasis	2	Candidiasis	2	Vulvovaginal candidiasis	2	Trichomoniasis.	2	Vaginal candidiasis	2	Bacterial Vaginosis	2	Vulvovaginal candidiasis	2	Yeast infection	2	Trichomoniasis	2	Bacterial Vaginosis	2	Vulvovaginal candidiasis	2	Yeast infection	2	Candidal vulvovaginitis	2	Atrophic vaginitis.	2
A 36-year-old male is brought to the emergency department by fire and rescue after being found down in his apartment by his wife. His wife reports that the patient had been complaining of chest pain for the last few hours but refused to go to the hospital. She went to the grocery store for about half an hour and found her husband unresponsive on the ground when she returned home. The patient‚Äôs …	Spontaneous separation in the arterial wall	Marfan's Syndrome	1	Aortic dissection.	1	Marfan Syndrome	1	Aortic dissection	1	Marfan syndrome	1	Marfan Syndrome	1	Marfan Syndrome	1	Cardiac tamponade	2	Marfan Syndrome	1	Marfan syndrome	1	Marfan Syndrome	1	Aortic dissection	1	Marfan Syndrome	1	Aortic dissection	1	Marfan Syndrome	1	Aortic dissection	1	Marfan Syndrome	1	Aortic dissection	1	Marfan Syndrome	1	Aortic dissection	1
Two weeks after undergoing coronary artery bypass surgery for acute myocardial infarction, a 62-year-old man comes to the physician because of a 4-day history of fever, stabbing chest pain, and fatigue. Initially the pain was only present when he was lying supine, but now it is present all the time and only subsides when he is leaning forward. He has hypertension and mild mitral regurgitation. He…	Decreased left ventricular diastolic filling	Post-cardiac surgery pericardial effusion.	1	Pericardial effusion	1	Post-cardiac surgery pericarditis	1	Congestive Heart Failure	2	Post-cardiac surgery syndrome	1	Post-operative pericardial effusion.	1	Acute pericarditis	1	Congestive Heart Failure	2	Cardiogenic shock	2	Endocarditis	2	Pericardial effusion	1	Congestive heart failure	2	Cardiogenic shock	2	Cardiac tamponade	1	Post-pericardiotomy syndrome.	1	Congestive heart failure	2	Post-pericardiotomy syndrome	1	Cardiac tamponade	1	Postpericardiotomy syndrome	1	Pericardial effusion	1
A 28-year-old woman comes to the physician with her mother because of a 1-week history of feeling unusually energetic. The mother describes her state as ‚Äúhyper‚Äù and reports that she often paces around her room. During this period, the patient has not slept. She had similar episodes 2 months and 5 months ago. The mother also states that, for the past 8 months, the patient has believed she is a…	Schizoaffective disorder	Schizophrenia	2	Bipolar disorder	2	Schizophrenia	2	Bipolar disorder	2	Bipolar disorder	2	Schizophrenia	2	Schizophrenia	2	Bipolar disorder	2	Schizophrenia	2	Psychosis	2	Bipolar disorder	2	Bipolar disorder	2	Schizophrenia	2	Bipolar disorder	2	Schizophrenia	2	Bipolar disorder	2	Schizophrenia	2	Bipolar disorder	2	Schizophrenia	2	Schizophrenia	2
A 56-year-old man comes to the physician because of a 2-month history of worsening pain in his left buttock. The pain is described as a deep, dull ache that is worse at night. He does not report any recent trauma. He has hyperlipidemia. He has smoked one pack of cigarettes daily for the past 30 years and drinks one beer every night. He does not use illicit drugs. His only medication is simvastati…	Chondrosarcoma	Metastatic cancer	2	Malignant bone tumor	2	Ewing sarcoma	2	Metastatic disease	2	Metastatic cancer	2	Multiple myeloma	2	Metastatic disease	2	Chondrosarcoma	1	Aneurysmal bone cyst	2	Metastatic bone disease	2	Multiple myeloma	2	Bone tumor	2	Aneurysmal bone cyst	2	Metastatic cancer	2	Metastatic carcinoma	2	Bone tumor	2	Primary metastatic bone cancer	2	Metastatic cancer	2	Metastatic bone disease	2	Paget's disease	2
A 7-year-old boy is brought in to your clinic by his mother, who is complaining of her son‚Äôs ‚Äúdry scalp and hair loss.‚Äù She reports a scaling spot on his scalp developed around 2 months ago, soon after moving to a new school, which then became a larger bald spot. She denies that anyone in the household is exhibiting similar symptoms, but does recall a note that came home from school warning…	Tinea capitis	Head lice	2	Head lice.	2	Lice infestation	2	Lice infestation	2	Pediculosis capitis	2	Head lice infestation	2	Lice infestation	2	Lice infestation	2	Head lice.	2	Head lice.	2	Lice infestation	2	Lice infestation	2	Head lice.	2	Lice infestation	2	Lice infestation	2	Lice infestation	2	Lice infestation	2	Lice infestation	2	Head lice	2	Head lice.	2
A 15-year-old boy is brought in to his pediatrician's office by his step-mother for uncontrollable behavior. She reports he has an extensive history of detention for outbursts in class. He recently got expelled from school for fist fighting. At home, he punches his younger brother when he‚Äôs angry. The family had to give their cat away to a neighbor because the patient tried to set it on fire. T…	Conduct disorder	Conduct disorder with possible bipolar disorder.	1	Conduct Disorder	1	Conduct Disorder	1	Conduct disorder and attention deficit hyperactivity disorder.	1	Conduct Disorder	1	Conduct Disorder	1	Conduct Disorder	1	Conduct disorder	1	Conduct disorder	1	Conduct Disorder	1	Conduct Disorder	1	Conduct disorder	1	Conduct disorder	1	Conduct disorder	1	Conduct disorder	1	Conduct disorder	1	Conduct Disorder	1	Conduct disorder	1	Conduct disorder	1	Conduct disorder with co-occurring substance use disorder.	1
A 48-year-old man is brought to the physician by his wife because he has become increasingly restless and anxious. His wife says that he has seemed sad and irritable for the past 4 months. He lost his job as a store clerk because he often lied to avoid work, and spent most of his days on the phone placing bets on football games. He avoids all family-related events because he has borrowed money fr…	Gambling disorder	Pathological Gambling	1	Substance use disorder	2	Major depressive disorder	2	Bipolar disorder	2	Pathological gambling	1	Gambling disorder	1	Substance use disorder	2	Bipolar disorder	2	Gambling disorder	1	Substance-Induced Anxiety Disorder	2	Bipolar disorder	2	Bipolar disorder	2	Gambling disorder	1	Substance-induced mood disorder	2	Substance use disorder	2	Bipolar disorder	2	Substance-Induced Mood Disorder	2	Substance-induced mood disorder	2	Nicotine withdrawal	2	Substance use disorder	2
A 37-year-old man presents to his primary care physician with a chief complaint of diarrhea. The patient states that his symptoms have worsened recently. He works as a farmer and is dressed in tattered and old denim. He lives alone, and this is the first time he has come to town in years. The patient‚Äôs diet is mostly dairy products and some meat products. He denies any systemic symptoms and sta…	Schizoid personality disorder	Lactose intolerance	2	Lactose intolerance	2	Lactose intolerance	2	Lactose intolerance and depression.	2	Lactose intolerance	2	Malnutrition	2	Lactose intolerance	2	Lactose Intolerance	2	Celiac disease	2	Lactose intolerance with secondary depression.	2	Lactose intolerance	2	Lactose intolerance	2	Celiac disease	2	Lactose intolerance	2	Lactose Intolerance	2	Lactose intolerance	2	Lactose Intolerance	2	Lactose intolerance	2	Lactose intolerance	2	Lactose intolerance	2
A 77-year-old man presents to the emergency department with a change in his mental status. The patient‚Äôs daughter states that he can cook and clean up after himself and only needs help paying bills. Yesterday the patient seemed fine; however, this morning she noticed that he struggled to perform simple tasks and was forgetful while cooking, leaving the stove on. They recently returned from a tr…	Vascular dementia	Amoebic meningoencephalitis	2	Infectious etiology	2	Waterborne illness	2	Bacterial infection	2	Acute encephalopathy	2	Amebiasis	2	Acute encephalopathy	2	Organophosphate poisoning	2	Typhoid Fever	2	Infectious disease	2	Meningitis	2	Encephalopathy	2	Typhoid Fever	2	Amebic meningoencephalitis.	2	Parasitic infection	2	Encephalopathy	2	Encephalopathy	2	Amebic meningoencephalitis.	2	Amebic meningoencephalitis	2	Infectious encephalopathy	2
A 2200-g (4-lb 14-oz) newborn is delivered at term to a 37-year-old primigravid woman. Apgar scores are 6 and 8 at 1 and 5 minutes, respectively. Examination in the delivery room shows that he is at the 2nd percentile for head circumference and at the 10th percentile for length. He has a small jaw, small eyes, and low-set ears. There is a keyhole-shaped defect in the iris of the left eye. He has …	Trisomy 13	Trisomy 21 (Down Syndrome)	2	Chromosomal abnormality	2	Chromosomal abnormality	2	Down Syndrome	2	Trisomy 18	2	Down Syndrome	2	Pierre Robin Syndrome	2	Trisomy 21	2	Trisomy 18	2	Trisomy 18	2	Down Syndrome	2	Chromosomal aberration	2	Trisomy 18	2	Chromosomal abnormality	2	Chromosomal abnormality	2	Chromosomal aberration	2	Trisomy 18	2	Chromosomal abnormality	2	Trisomy 18	2	Trisomy 18 (Edward Syndrome)	2
A 28-year-old woman presents with a recent history of severe headaches. The patient states that the headaches came on gradually about 1 week ago and have steadily worsened. She describes the headaches as severe, diffuse, and frequently causing nausea and vomiting, especially in the mornings. Past medical history is significant for bacterial meningitis, approx. one month ago, that was successfully…	Hydrocephalus	Pseudotumor cerebri	2	Post-infectious headache.	2	Migraine	2	Post-infectious headaches.	2	Post-meningitic headache	2	Migraine headaches	2	Migraines	2	Migraine with aura	2	Post-infectious migraine	2	Post-meningitis headache syndrome.	2	Migraine with aura	2	Post-infectious headaches	2	Post-infectious migraine	2	Migraine with aura	2	Migraine headache	2	Post-infectious headaches	2	Pseudotumor cerebri	2	Migraine with aura	2	Pseudotumor cerebri	2	Increased intracranial pressure	2
A 33-year-old man presents to his primary care physician for fatigue, weight loss, and diffuse pruritus. The patient has a past medical history of multiple admissions for severe abdominal pain and bloody diarrhea as well as several episodes of ascending cholangitis which were successfully treated. He is currently a member of Alcoholics Anonymous. His temperature is 98.2¬∞F (36.8¬∞C), blood pressu…	Cholangiocarcinoma	Primary biliary cirrhosis	2	Biliary obstruction	2	Cirrhosis	2	Hepatitis	2	Alcoholic hepatitis	2	Liver cirrhosis.	2	Cholangitis	2	Cholestatic liver disease	2	Chronic liver disease	2	Alcoholic hepatitis	2	Primary Sclerosing Cholangitis	2	Cholestatic liver disease	2	Chronic liver disease	2	Biliary cirrhosis	2	Primary sclerosing cholangitis	2	Cholestatic liver disease	2	Primary biliary cirrhosis	2	Biliary cirrhosis	2	Cholestatic liver disease	2	Primary Biliary Cirrhosis	2
A 28-year-old G2P1 woman at 29 weeks gestation presents to the obstetrician after noticing red spots on her undergarments over the past week. Her vaginal bleeding has not been painful; however, she is concerned that it has persisted. Her previous child was born by cesarean section and she is currently taking folate and a multivitamin. She endorses feeling fetal movements. Her temperature is 98.9¬…	Placenta previa	Placental abruption	2	Threatened miscarriage.	2	Placenta previa	1	Placenta previa	1	Threatened miscarriage	2	Placental abruption	2	Placental abruption	2	Threatened miscarriage	2	Subchorionic hemorrhage	2	Subchorionic hemorrhage.	2	Placenta previa	1	Placenta Previa	1	Subchorionic hemorrhage	2	Placental abruption	2	Placental abruption	2	Placenta Previa	1	Placental abruption	2	Placental abruption	2	Placenta previa	1	Placental abruption	2
A 57-year-old woman comes to the emergency department 1 hour after experiencing a distressing 10-minute episode of stuttering during a business meeting. She has hypertension. She has smoked 2 packs of cigarettes daily for 30 years. Current medications include fosinopril and hydrochlorothiazide. Her temperature is 37¬∞C (98.6¬∞F), pulse is 90/min, respirations are 16/min, and blood pressure is 134…	Upper motor neuron lesion	Hemiballismus	2	Ischemic stroke	1	Stroke	1	Transient ischemic attack	2	Transient Ischemic Attack (TIA)	2	Transient ischemic attack (TIA)	2	Pseudobulbar affect	2	Psychogenic non-epileptic seizure	2	Transient ischemic attack	2	Stroke	1	Psychogenic dystonia	2	Stroke	1	Transient ischemic attack	2	Transient ischemic attack	2	Psychogenic nonepileptic seizure.	2	Stroke	1	Stroke	1	Transient ischemic attack	2	Stroke	1	Transient Ischemic Attack (TIA).	2
At a routine exam, a 68-year-old female patient is discovered to have a serum calcium level of 11.5 mg/dL. Follow-up laboratory tests show a high parathyroid hormone with low phosphorus and mildly elevated alkaline phosphatase. 24-hour urine calcium level is elevated. Review of symptoms includes complaints of fatigue, constipation, and diffuse bone pain for which she takes vitamin D. Past medical…	Solitary parathyroid adenoma	Primary hyperparathyroidism	1	Hyperparathyroidism	1	Primary hyperparathyroidism	1	Primary hyperparathyroidism	1	Secondary hyperparathyroidism	2	Hyperparathyroidism	1	Primary hyperparathyroidism	1	Hyperparathyroidism	1	Primary hyperparathyroidism	1	Hyperparathyroidism	1	Primary hyperparathyroidism	1	Primary hyperparathyroidism	1	Primary hyperparathyroidism	1	Primary hyperparathyroidism	1	Primary hyperparathyroidism	1	Primary hyperparathyroidism	1	Hyperparathyroidism	1	Primary hyperparathyroidism	1	Primary hyperparathyroidism	1	Primary hyperparathyroidism	1
An 11-year-old girl presents to her pediatrician with complaints of headache and rapid leg fatigue with exercise. Her vital signs are: HR 77, BP in left arm 155/100, RR 14, SpO2 100%, T 37.0 C. On palpation, her left dorsalis pedis pulse is delayed as compared to her left radial pulse. Her lower extremities feel slightly cool. Blood pressure obtained on the left lower extremity is 120/80. What is…	Coarctation of the aorta	Arterial insufficiency	2	Arterial thrombosis.	2	Peripheral Artery Disease	2	Vascular occlusion	2	Coarctation of the aorta	1	Peripheral Arterial Disease	2	Lower extremity arterial occlusion	2	Arterial insufficiency.	2	Arterial occlusion	2	Arterial insufficiency.	2	Coarctation of the aorta.	1	Peripheral Artery Disease	2	Arterial occlusion	2	Peripheral artery disease	2	Peripheral arterial occlusive disease.	2	Peripheral Artery Disease	2	Coarctation of the aorta	1	Peripheral artery disease	2	Peripheral artery disease	2	Peripheral arterial disease	2
A 34-year-old woman comes to the gynecologist complaining of vaginal swelling and discomfort. She states that over the past 2 weeks she has noticed swelling of her right labia. The swelling continued to grow in size and now causes her discomfort when walking. She denies abnormal discharge or bleeding from the swelling or from the vulva. She normally shaves the area, but with the recent pain, she …	Bartholin gland cyst	Bartholin's cyst	1	Bartholin's cyst	1	Labial edema	2	Bartholin's cyst	1	Bartholin's cyst	1	Abscess	2	Labial varices	2	Bartholin's cyst	1	Bartholin's cyst.	1	HPV	2	Bartholin's cyst	1	Bartholin cyst	1	Bartholin's cyst.	1	Abscess	2	Bartholin cyst	1	Bartholin cyst	1	Bartholin's cyst	1	Abscess	2	Labial edema	2	Bartholin's cyst	1
A 62-year-old woman comes to the emergency department because of painful and difficult swallowing. Her voice has also become muffled. She has been well until last night and reports having intermittent fevers at home. The patient has smoked a pack of cigarettes a day since age 19 but is otherwise healthy. Her temperature is 39¬∞C (102.2¬∞F), blood pressure is 142/93 Hg/mm, heart rate is 109/min, a…	Haemophilus influenzae type b	Epiglottitis	1	Upper airway infection	2	Epiglottitis	1	Epiglottitis	1	Epiglottitis	1	Peritonsillar abscess	2	Epiglottitis	1	Epiglottitis	1	Epiglottitis	1	Upper respiratory tract infection	2	Peritonsillar abscess	2	Epiglottitis	1	Epiglottitis	1	Upper respiratory tract infection	2	Epiglottitis	1	Epiglottitis	1	Epiglottitis	2	Upper respiratory tract infection	2	Epiglottitis	1	Epiglottitis	1
A 75-year-old man presents to the emergency department from his doctor‚Äôs office with a 2-day history of urinary hesitancy, fever, and chills. He additionally notes that he has been getting up frequently during the night to urinate. For the last 2 years, it has taken him longer than usual to initiate urination and his stream has gotten weaker. He has a history of hypertension for which he takes …	Prostatitis	Prostatitis	1	Benign prostatic hyperplasia (BPH)	2	Benign prostatic hyperplasia.	2	Benign prostatic hyperplasia (BPH)	2	Prostatitis	1	Prostate infection	1	Acute prostatitis	1	Benign Prostatic Hyperplasia	2	Benign prostatic hyperplasia (BPH)	2	Benign prostatic hyperplasia	2	Urinary tract infection	2	Prostate cancer	2	Benign prostatic hyperplasia (BPH)	2	Benign prostatic hyperplasia (BPH)	2	Benign Prostatic Hyperplasia	2	Prostate cancer	2	Prostatitis	1	Benign prostatic hyperplasia (BPH)	2	Prostatitis	1	Urinary tract infection	2
A 25-year-old woman comes to the physician for a routine examination. She is a recreational runner and for the past 3 months she has been training for a marathon. Yesterday she ran 17 km (10.5 mile). Menses occur at regular 28-day intervals and last 6 days. She drinks three to five beers when going out with friends. She follows a vegan diet. She appears well. Her temperature is 36.6¬∞C (98.0¬∞F),…	Intravascular hemolysis	Nutritional anemia	2	Iron deficiency anemia.	2	Iron deficiency anemia	2	Iron deficiency anemia	2	Iron-deficiency anemia	2	Iron deficiency anemia	2	Iron deficiency anemia	2	Iron deficiency anemia	2	Iron deficiency anemia	2	Iron deficiency anemia	2	Iron deficiency anemia	2	Iron deficiency anemia	2	Iron deficiency anemia	2	Hemolytic anemia	1	Iron Deficiency Anemia	2	Iron deficiency anemia	2	Iron deficiency anemia	2	Hemolytic anemia	1	Iron deficiency anemia	2	Iron deficiency anemia	2
An 18-year-old girl comes to the emergency room with abdominal pain. She states that the pain started 6 hours ago, is 8/10, and localizes to the right lower abdomen. She recalls a similar episode last month. Her older brother was hospitalized 2 years ago for perforated appendicitis. Her mother has diverticulitis. The patient got her first menstrual period at age 14. Her periods occur regularly ev…	Midcycle pain	PID	2	Pelvic inflammatory disease	2	Ectopic Pregnancy	2	Ectopic pregnancy	2	Pelvic Inflammatory Disease (PID)	2	Pelvic inflammatory disease	2	Pelvic Inflammatory Disease	2	Ectopic pregnancy	2	Pelvic Inflammatory Disease (PID)	2	Ruptured ovarian cyst	2	Pelvic Inflammatory Disease.	2	Ectopic pregnancy	2	Pelvic Inflammatory Disease (PID)	2	Pelvic Inflammatory Disease (PID)	2	Ectopic pregnancy	2	Ectopic pregnancy	2	Pelvic inflammatory disease	2	Pelvic Inflammatory Disease (PID)	2	Pelvic Inflammatory Disease (PID)	2	Pelvic Inflammatory Disease (PID)	2
A 52-year-old homeless man is brought to the urgent care clinic with altered mental status and disorientation for the last day. Past medical records are unavailable. His temperature is 37¬∞C (98.6¬∞F), the respiratory rate is 15/min, the pulse is 107/min, and the blood pressure is 92/67 mm Hg. He has a flapping tremor of the wrists during attempted extension. He is started on intravenous D5 1/2NS…	Wernicke's encephalopathy	Wernicke's encephalopathy	1	Wernicke's encephalopathy	1	Wernicke's encephalopathy	1	Wernicke-Korsakoff Syndrome	1	Wernicke's encephalopathy	1	Toxic/metabolic encephalopathy	2	Wernicke-Korsakoff Syndrome	1	Wernicke-Korsakoff Syndrome	1	Wernicke's encephalopathy	1	Hepatic encephalopathy	2	Wernicke-Korsakoff Syndrome	1	Wernicke's encephalopathy	1	Wernicke's encephalopathy	1	Wernicke's encephalopathy	1	Wernicke's encephalopathy	1	Wernicke's encephalopathy	1	Wernicke-Korsakoff Syndrome	1	Wernicke's encephalopathy	1	Wernicke-Korsakoff syndrome	1	Wernicke's encephalopathy	1
A 6-year-old girl is brought to the physician for a well-child examination. She has no history of serious illness. Her temperature is 37¬∞C (98.6¬∞F), pulse is 95/min, and blood pressure is 96/52 mm Hg. Examination shows a 2/6 continuous, low-pitched murmur over the left upper sternal border that radiates towards the neck. The murmur disappears when she flexes her neck. The remainder of the exami…	Venous hum	Innocent murmur	2	Cardiac anomaly	2	Aortic regurgitation	2	Patent ductus arteriosus	2	Innocent heart murmur.	2	Aortic stenosis	2	Innocent flow murmur.	2	Patent ductus arteriosus	2	Aortic stenosis	2	Aortic stenosis	2	Patent ductus arteriosus	2	Patent ductus arteriosus	2	Aortic stenosis	2	Benign coronary artery flow murmur	2	Patent ductus arteriosus	2	Patent ductus arteriosus	2	Benign innocent murmur	2	Benign coronary artery flow murmur	2	Patent ductus arteriosus (PDA)	2	Aortic arch stenosis	2
A 75-year-old man presents to the physician for a follow-up examination. Over the last several months, he reports dyspnea when walking during his daily exercise routine. He feels tired most of the time. He has no fever or weight loss. He has no history of severe illness and takes no medications. He does not smoke, drinks alcohol, or follow a particular diet. The vital signs are within normal limi…	Myelodysplastic syndrome	Myelodysplastic Syndrome	1	Myelodysplastic Syndrome	1	Myelodysplastic Syndrome	1	Myelodysplastic Syndrome	1	Myelodysplastic Syndrome	1	Bone marrow failure	2	Myelodysplastic Syndrome	1	Myelodysplastic Syndrome	1	Myelodysplastic Syndrome (MDS)	1	Myelodysplastic	1	Myelodysplastic Syndrome	1	Myelodysplastic Syndrome	1	Myelodysplastic Syndrome (MDS)	1	Myelodysplastic Syndrome (MDS)	1	Myelodysplastic syndrome	1	Myelodysplastic Syndrome	1	Myelodysplastic Syndrome	1	Myelodysplastic Syndrome (MDS)	1	Myelodysplastic Syndrome	1	Myelodysplastic syndrome	1
A 26-year-old man is brought to the emergency department because he has had abdominal pain, nausea, and vomiting for the past 2 hours. He ate a sandwich and coleslaw from a deli about 1 hour before the symptoms began. He has no history of serious illness and takes no medications. His temperature is 99.6¬∞F (37.6¬∞C), pulse is 80/min, respirations are 18/min, and blood pressure is 122/68 mm Hg. Th…	Staphylococcus aureus	Staphylococcus aureus	1	Bacteria	2	Staphylococcus aureus	1	Food poisoning	2	Bacterium or toxin	2	Bacterial infection	2	Food poisoning	2	Food poisoning	2	Bacterium	2	Foodborne pathogen	2	Salmonella	2	Bacterial food poisoning	2	Bacterium	2	Bacteria	2	Food poisoning	2	Bacterial food poisoning	2	Salmonella	2	Bacteria	2	Food-borne pathogen	2	Bacterial food poisoning	2
A 17-year-old girl is brought to the physician for a well-child examination. She is worried about gaining weight. She frequents buffet restaurants but feels guilty soon after. She has a history of burning her extremities with cigarettes. Her last menstrual period was 3 weeks ago. She attends high school and plays field hockey on the school team. She is at the 25th percentile for height, 12th perc…	Bulimia nervosa	Bulimia nervosa	1	Bulimia nervosa	1	Eating disorder	2	Anorexia nervosa	2	Bulimia nervosa	1	Pica	2	Bulimia nervosa	1	Anorexia Nervosa	2	Bulimia nervosa	1	Bulimia nervosa	1	Bulimia nervosa	1	Anorexia Nervosa	2	Bulimia nervosa	1	Bulimia Nervosa	1	Anorexia nervosa	2	Anorexia Nervosa	2	Eating disorder	2	Bulimia Nervosa	1	Bulimia nervosa	1	Bulimia Nervosa	1
A 29-year-old woman comes to the physician with complaints of fever, headache, and rash, which have gradually worsened over the past 6 days. The patient informs the physician that the rash appeared after 2 days of fever. The rash started at the wrists and ankles and then gradually spread to the trunk, palms, and soles. On examination, the physician notes a maculopapular rash as shown in the image…	Rocky Mountain spotted fever	Measles	2	Viral exanthem	2	Rubella	2	Rubella	2	Measles	2	Measles	2	Measles	2	Rubella	2	Measles	2	Measles	2	Scarlet fever	2	Rubella	2	Measles	2	Rubella	2	Rubella	2	Rubella	2	Measles	2	Rubella	2	Measles	2	Rubella virus	2
An otherwise healthy 23-year-old newly-married woman comes to the physician because of a 6-day history of discomfort in her vaginal area during and after sexual intercourse. Her last menstrual period was 3 weeks ago. Two years ago, she was diagnosed with genital herpes which was treated with acyclovir. She has been in a monogamous relationship for the past year and has been using an intrauterine …	Obstructed orifice of the Bartholin duct	Bartholin's cyst	1	Abscess	2	Bartholin's cyst	1	Bartholin's cyst	1	Pelvic Inflammatory Disease	2	Pelvic inflammatory disease (PID)	2	Endometriosis	2	Bartholin's cyst	1	Bartholin's abscess	1	Ovarian cyst	2	Endometriosis	2	Bartholin's cyst	1	Bartholin's abscess	1	Genital herpes recurrence	2	Endometriosis	2	Bartholin's cyst	1	Bartholin's cyst	1	Genital herpes recurrence	2	Pelvic inflammatory disease	2	Pelvic inflammatory disease	2
A 7-month-old male child is brought into your office for recent rhinorrhea and cough. The mother states that the child has had mild fevers of up to 100.7 F over the last three days along with clear nasal discharge, and a nonproductive cough, but the child has been working harder to breathe over the last day. The mother states the child was vaccinated for the flu one month ago. His vitals are sign…	Respiratory syncytial virus	Influenza virus	2	Respiratory virus	1	Respiratory virus	1	Viral respiratory infection	2	Influenza	2	Viral infection	2	Viral infection	2	Influenza	2	Influenza virus	2	RSV	1	Respiratory Syncytial Virus	1	RSV	1	Influenza virus	2	Bacterial infection	2	Respiratory virus.	1	RSV	1	Viral respiratory infection	2	Bacterial infection	2	Influenza	2	Pneumococcal bacteria	2
A 54-year-old male is involved in a high speed motor vehicle collision and is brought to the emergency department. On arrival, his vitals are temperature 98.6 ¬∞F (37 ¬∞C), blood pressure 110/70 mmHg, pulse 100/min, and respirations are 20/min. His Glasgow Coma Score (GCS) is 13 (eye opening 3, verbal response 5, and motor response 5). Physical exam is notable for a rapid and thready pulse, and a…	Norepinephrine	Norepinephrine	1	Norepinephrine overdose.	1	Norepinephrine	1	Anaphylaxis	2	Heparin	2	Vasopressor	2	Anticoagulant-induced skin necrosis	2	Vasopressin	2	Vasopressor	2	Vasopressor	2	Heparin-induced thrombocytopenia.	2	Vasopressor	2	Vasopressor	2	Vasopressin agonist	2	Heparin induced thrombocytopenia	2	Vasopressor	2	Heparin	2	Vasopressin agonist	2	Heparin	2	Norepinephrine.	1
A 49-year-old African man presents to the physician with a 3-month history of fatigue, shortness of breath, and abdominal distention. He immigrated to the US approximately 6 months ago. He has no other medical problems and is currently not on medication. He previously worked as a farmer but stopped due to his inability to keep up with the work. His blood pressure is 112/58 mm Hg, pulse is 90/min,…	Tuberculosis	Congestive heart failure due to infective endocarditis.	2	Congestive heart failure	2	Congestive Heart Failure.	2	Congestive Heart Failure	2	Congestive Heart Failure	2	Left heart failure	2	Congestive Heart Failure	2	Congestive Heart Failure	2	Congestive heart failure	2	Right-sided heart failure due to high altitude.	2	Congestive Heart Failure	2	Congestive Heart Failure	2	Congestive heart failure	2	Congestive Heart Failure	2	Cardiac failure	2	Congestive Heart Failure	2	Congestive heart failure	2	Congestive Heart Failure	2	Endocarditis	2	Congestive heart failure	2
A 36-year-old man presents to the emergency room with subacute worsening of chronic chest pain and shortness of breath with exertion. The patient is generally healthy, lifts weights regularly, and does not smoke. His temperature is 97.8¬∞F (36.6¬∞C), blood pressure is 122/83 mm Hg, pulse is 80/min, respirations are 13/min, and oxygen saturation is 98% on room air. Cardiac auscultation reveals a c…	Bicuspid aortic valve	Hypertrophic cardiomyopathy	2	Aortic insufficiency	2	Aortic stenosis	1	Aortic stenosis	1	Aortic stenosis	1	Aortic stenosis	1	Aortic stenosis	1	Aortic regurgitation	2	Aortic stenosis	1	Aortic stenosis	1	Aortic stenosis	1	Aortic stenosis	1	Aortic stenosis	1	Hypertrophic cardiomyopathy	2	Aortic stenosis	1	Aortic stenosis	1	Aortic stenosis	1	Hypertrophic cardiomyopathy	2	Hypertrophic cardiomyopathy	2	Aortic stenosis	1
A 10-year-old boy is brought to the physician because of fever and bloody diarrhea for the past few days. His parents report that he has become increasingly lethargic and irritable. His temperature is 38.6¬∞C (101.4¬∞F), pulse is 102/min, and respirations are 22/min. He has no significant past medical history. His parents say that he mostly only eats a diet of chicken, hamburgers, fries, cheese, …	Escherichia-induced hemolytic uremic syndrome	Hemolytic Uremic Syndrome	1	Immune thrombocytopenic purpura (ITP)	2	Hemolytic anemia.	2	Nutritional deficiency	2	Iron deficiency anemia	2	Iron deficiency anemia	2	Hemolytic anemia	2	Anemia due to malabsorption.	2	Vitamin B12/Folate deficiency anemia	2	Iron deficiency anemia	2	Hemolytic anemia	2	Anemia due to malnutrition	2	Vitamin B12/Folate deficiency anemia	2	Hemolytic anemia	2	Iron deficiency anemia	2	Anemia due to malnutrition	2	Hemolytic uremic syndrome	1	Hemolytic anemia	2	Iron deficiency anemia	2	Iron-deficiency anemia	2
A 50-year-old white male who works in construction comes to your office because of pain in his upper arm. He states that over the last few months, he has been having pain in his upper arm that worsens with raising objects overhead. He states that he also recently fell on his outstretched hand and that seemed to worsen his pain. His vital signs are within normal limits. He has no pain on internal …	Supraspinatus tendon	Rotator cuff	2	Rotator cuff	2	Rotator cuff injury	2	Rotator cuff injury	2	Supraspinatus tendon	1	Rotator cuff injury	2	Rotator cuff tear	2	Rotator cuff tear	2	Rotator cuff	2	Rotator cuff injury	2	Rotator cuff tear	2	Rotator cuff tendinopathy	2	Rotator cuff	2	Supraspinatus tendon tear	1	Supraspinatus tear	1	Rotator cuff tendinopathy	2	Supraspinatus tendinitis	1	Supraspinatus tendon tear	1	Supraspinatus muscle	1	Rotator cuff injury	2
A 76-year-old man presents to the physician with a severe, pruritic rash as shown in the image. He has lost sleep over the past week because of itchiness and discomfort. He has not noticed any insect bites. He is not experiencing any pain. He currently lives in an elderly home where several other residents are experiencing a similar problem. He has no history of a serious illness and does not tak…	Cimex lectularius	Contagious virus	2	Scabies mites	2	Scabies	2	Scabies	2	Scabies	2	Virus	2	Scabies	2	Scabies	2	Scabies	2	Fungal infection	2	Scabies	2	Scabies	2	Scabies	2	Scabies	2	Scabies infestation	2	Scabies	2	Contagious pathogen	2	Scabies	2	Scabies	2	Fungal infection	2
A 35-year-old engineer is told by his boss that his team will need to work extra evening hours in the coming week in order to meet a project deadline. This frustrates the engineer, who already feels he is working too many hours. Instead of discussing this directly with his boss, the engineer calls in sick and leaves his work for his boss to finish. What psychological defense mechanisms is this in…	Passive aggression	Displacement	2	Repression	2	Denial	2	Displacement	2	Avoidance and displacement	2	Displacement.	2	Displacement and avoidance.	2	Displacement	2	Displacement	2	Displacement and avoidance.	2	Displacement and rationalization	2	Avoidance, displacement, and denial.	2	Displacement	2	Avoidance and denial.	2	Avoidance	2	Avoidance, displacement, and denial.	2	Displacement	2	Avoidance and denial.	2	Displacement	2	Avoidance	2
A 40-year-old man comes to the physician because of decreased sexual arousal and erectile dysfunction that has put strain on his marriage for the last year. He has also had fatigue and generalized weakness for the past 9 months. He has noticed his bowel movements have not been as frequent as usual. He has occasional dry coughing and back pain. He has not had fever, headache, or changes in vision.…	Pituitary adenoma	Addison's disease	2	Hypothyroidism	2	HIV	2	Hypothyroidism	2	Hypothyroidism	2	Hypoparathyroidism	2	Hypothyroidism	2	Malnutrition	2	Addison's disease	2	Hypothyroidism	2	Hypothyroidism	2	Hypothyroidism	2	Addison's disease	2	Visceral leishmaniasis	2	HIV	2	Hypothyroidism	2	Chronic echinococcosis	2	Visceral leishmaniasis	2	Hypothyroidism	2	Hypernatremic dehydration	2
		IR1	39	AR1	40	BR1	48	DR1	33	IR2	38	AR2	30	BR2	35	DR3	30	IR4	39	AR3	30	BR3	39	DR4	33	IR5	39	AR4	33	BR4	41	DR5	33	IR6	39	AR5	32	IR7	39	AR6	35
