# Supplementary material for: Diagnostic reasoning prompts reveal the potential for large language model interpretability in medicine
Source: NPJ Digit Med. 2024 Jan 24;7:20. doi: 10.1038/s41746-024-01010-1 (PMC10808088; doi:10.1038/s41746-024-01010-1)
Supplement: Supplementary file 9 — Supplementary Data 5 [file 41746_2024_1010_MOESM9_ESM.xlsx]

## Sheet: Sheet1
index	question	answer	Prompt Style	Model answer	rationale	Correct?	Reviewer # 1 Number of errors	Explaining the errors found	Reviewer # 2Number of errors	Explaining the errors found
0	Two weeks after undergoing an emergency cardiac catherization with stenting for unstable angina pectoris, a 61-year-old man has decreased urinary output and malaise. He has type 2 diabetes mellitus and osteoarthritis of the hips. Prior to admission, his medications were insulin and naproxen. He was also started on aspirin, clopidogrel, and metoprolol after the coronary intervention. His temperatu…	Cholesterol embolization	DR	Cholesterol embolization syndrome	The differential for this patient includes acute kidney injury (AKI) due to various causes, such as contrast-induced nephropathy, drug-induced interstitial nephritis, cholesterol embolization, or diabetic nephropathy. The recent cardiac catheterization and onset of kidney symptoms within two weeks suggest contrast-induced nephropathy or cholesterol embolization syndrome. However, the presence of …	Y	0		0
10	A 46-year-old man is brought to the emergency department for evaluation of altered mental status. He was found on the floor in front of his apartment. He is somnolent but responsive when aroused. His pulse is 64/min, respiratory rate is 15/min, and blood pressure is 120/75 mm Hg. On physical examination, an alcoholic smell and slurred speech are noted. Neurological exam shows diminished deep tend…	Benzodiazepine intoxication "	DR	Cerebellar disease	The differential for this patient includes alcohol intoxication, withdrawal from alcohol, illicit drug use, head trauma, stroke, hypoglycemia, or a neurological condition such as Wernicke's encephalopathy or cerebellar disease. Given that his blood alcohol concentration is low (0.04%) and he does not show symptoms consistent with alcohol withdrawal, we can rule out alcohol intoxication and withdr…	N	2	(1) You cannot rule out alcohol withdrawal if the serum alcohol level is low. (2) You can have normal blood pressure and heart rate with hypoglycemia	3	Hypoglycemia can certainnly have normal BP/HR. Absence of ocular motor abnormalities does not rule out Wernickes (not sensitive). Also cerebellar disease wouldn't nnecessarily cause diminished deep tendon reflexes.
11	A 30-year-old African American woman comes to the physician for the evaluation of a dry cough and chest discomfort for the past 3 days. During this period, the patient has had headaches, muscle aches, joint pain, fever, and chills. Ten days ago, she was hiking with her family in Mississippi. The patient has asthma that is treated with an albuterol inhaler. Her mother has a lung disease treated wi…	Histoplasma capsulatum infection	DR	Histoplasmosis	The differential diagnosis in this case includes: community-acquired pneumonia (e.g., Streptococcus pneumoniae, Mycoplasma pneumoniae), allergic bronchopulmonary aspergillosis (given her asthma history and smoking habit), tuberculosis (given her mother's methotrexate use), and histoplasmosis (given her travel history to Mississippi and finding of dimorphic fungi). Looking at the given information…	Y	0		0
16	A 67-year-old man who was diagnosed with arthritis 16 years ago presents with right knee swelling and pain. His left knee was swollen a few weeks ago, but now with both joints affected, he has difficulty walking and feels frustrated. He also has back pain which makes it extremely difficult to move around and be active during the day. He says his pain significantly improves with rest. He also suff…	Psoriatic arthritis	DR	Psoriatic Arthritis	The differential diagnosis for this patient includes osteoarthritis, rheumatoid arthritis, gout, pseudogout, ankylosing spondylitis, and psoriatic arthritis. His long history of arthritis and recent involvement of multiple joints, including the knees, is suggestive of an inflammatory arthritis. The fact that his pain improves with rest goes against osteoarthritis which usually worsens with activi…	Y	1	(1) Odd phrasing of "improves with rest", seems to confuse whether osteoarthritis pain gets better with rest.	0
17	A one-day-old male is evaluated in the hospital nursery for bilious vomiting. The patient has urinated multiple times since birth but has not yet passed meconium. He was born at 38 weeks gestation to a 36-year-old gravida 3 via vaginal delivery. The pregnancy was complicated by gestational diabetes. The patient‚Äôs mother received routine prenatal care and declined first trimester screening. She …	Duodenal atresia	DR	Duodenal atresia	This neonate presents with bilious vomiting, a distended abdomen, and a history of failure to pass meconium, all of which are indicative of a bowel obstruction. The differential for this presentation could include Hirschsprung disease, meconium ileus (which is associated with cystic fibrosis), intestinal atresia, malrotation with midgut volvulus, or meconium plug syndrome. Given the prenatal hist…	Y	0		0
21	A 55-year-old man comes to the physician because of a 6-week history of tingling pain in the sole of his right foot when he raises it above chest level during exercises. He reports that he started exercising regularly 2 months ago and that his right calf cramps when he uses the incline feature on the treadmill, forcing him to take frequent breaks. The pain completely disappears after resting for …	Femoropopliteal artery stenosis	DR	Peripheral Artery Disease	The differential diagnosis for this patient includes peripheral artery disease (PAD), lumbar spinal stenosis, peripheral neuropathy, and venous insufficiency. The patient's history of smoking and type 2 diabetes significantly increases his risk for peripheral artery disease (PAD), which is characterized by atherosclerotic occlusive disease of the lower extremities. Classic symptoms include calf p…	Y	0		0
23	A 56-year-old man with a history of hypertension presents to his physician with progressive fatigue and new onset muscle cramps. He has had no recent changes to his medication regimen, which includes hydrochlorothiazide, lisinopril, and amlodipine. His temperature is 98.0¬∞F (36.7¬∞C), blood pressure is 174/111 mmHg, pulse is 70/min, respirations are 12/min, and oxygen saturation is 98% on room a…	Aldosterone excess	DR	Primary Aldosteronism	The differential diagnosis for the underlying etiology of hypertension in this patient could include essential (primary) hypertension, secondary hypertension due to renal disease, renovascular disease, primary aldosteronism, Cushing's syndrome, pheochromocytoma, or coarctation of the aorta. First, we can consider the most common cause of hypertension, which is essential hypertension. However, the…	Y	0		0
24	A 61-year-old man with schizophrenia in a locked inpatient psychiatry unit was observed making an unusual smacking motion with his lips, pursing his mouth, and blinking excessively. These symptoms started slowly about 2 weeks ago and have become more pronounced, but they do not seem to bother the patient. He resides in an inpatient psychiatric facility where he has been successfully treated with …	Tardive dyskinesia	DR	Tardive dyskinesia	The differential for this patient includes tardive dyskinesia, acute dystonic reaction, pseudoparkinsonism, akathisia, and neuroleptic malignant syndrome. These are all potential side effects of antipsychotic medications like haloperidol. The onset of symptoms a few weeks after starting haloperidol and the presence of smacking motion with his lips, pursing his mouth, and blinking excessively favo…	Y	0		0
26	A 2-year-old boy is brought to the physician for evaluation of pallor and increasing lethargy for 2 days. One week ago, he experienced abdominal pain, vomiting, and bloody diarrhea that have since subsided. The patient's father states that they returned early from a 6-week roadtrip in Mexico because of these symptoms. His parents have been giving him oral rehydration solution. His immunizations a…	Hemolytic uremic syndrome	DR	Hemolytic uremic syndrome	The differential diagnosis for this patient includes conditions that cause hemolytic anemia and renal dysfunction, such as hemolytic uremic syndrome (HUS), thrombotic thrombocytopenic purpura (TTP), disseminated intravascular coagulation (DIC), and paroxysmal nocturnal hemoglobinuria (PNH). The child has recently been to Mexico where he experienced abdominal pain, vomiting, and bloody diarrhea. T…	Y	0		0
31	A 3-week-old male newborn is brought to the hospital because of poor weight gain since birth. He was born at 38 weeks' gestation via normal vaginal delivery. He weighed 3005 g (6 lb, 10 oz) at birth and currently weighs 2835 g (6 lb, 4 oz). He has been latching on and breastfeeding well since birth. His mother has a history of Graves' disease and underwent near-total thyroidectomy in the second t…	Transplacental passage of TSH receptor antibodies	DR	Neonatal Graves' Disease	The differential for this patient includes: hyperthyroidism, hypothyroidism, dehydration, infection, metabolic disease, and malnutrition. Given the maternal history of Graves' disease and the baby's symptoms (irritability, tachycardia, diaphoresis, poor weight gain, and neck swelling), this strongly suggests neonatal hyperthyroidism. The thyroid gland in the neck might be enlarged due to thyroid …	Y	0		0
32	A 27-year-old man presents to the emergency department after a motor vehicle collision. The patient was the front seat unrestrained driver in a head on collision. The patient‚Äôs echocardiogram (ECG) is notable only for sinus tachycardia. His temperature is 99.5¬∞F (37.5¬∞C), blood pressure is 107/58 mmHg, pulse is 120/min, respirations are 17/min, and oxygen saturation is 98% on room air. The pa…	Cardiac contusion	DR	Myocardial Contusion	The differential diagnosis for this patient includes myocardial infarction, myocardial contusion, pulmonary embolism, pneumothorax, and aortic dissection. Given his history of a front-seat, head-on collision without restraints, the bruising on his chest wall, and the elevated pulmonary capillary wedge pressure, myocardial contusion is a very likely possibility. Myocardial contusion is a type of c…	Y	0		0
37	A 59-year-old man is evaluated for progressive joint pain. There is swelling and tenderness over the first, second, and third metacarpophalangeal joints of both hands. His hand radiograph is shown. He has had diabetes mellitus for 2 years which is not well controlled with medications. Lab studies show a transferrin saturation of 88% and serum ferritin of 1,200 ng/mL. What best represents the etio…	Deposition of calcium pyrophosphate (CPP) crystals	DR	Hemochromatosis	The differential for this patient includes: osteoarthritis, rheumatoid arthritis, gout, pseudogout, diabetes-related joint disease, and hemochromatosis. The patient has a history of diabetes, which could be related to osteoarthritis or diabetes-related joint disease, but these would not explain the high transferrin saturation and serum ferritin levels. Rheumatoid arthritis is usually associated w…	Y	0		0
40	A 30-year-old woman comes to the physician because she has been unable to conceive for 3 years. Analysis of her husband's semen has shown normal sperm counts during this time. The patient also reports episodic pelvic and back pain accompanied by painful diarrhea for 5 years. She has about one such episode on average per month for 4‚Äì6 days. She has taken ibuprofen for the pain, which has provide…	Endometrial tissue outside the uterine cavity	DR	Endometriosis	The differential for this patient includes endometriosis, pelvic inflammatory disease (PID), polycystic ovary syndrome (PCOS), and uterine fibroids. PID typically presents with lower abdominal pain, abnormal vaginal discharge, and can lead to infertility, but does not align with her pain pattern or diarrhea. PCOS typically presents with irregular menses, hirsutism, obesity, and infertility, which…	Y	0		0
42	A 26-year-old woman is brought to the emergency department 20 minutes after being involved in a high-speed motor vehicle collision in which she was a restrained passenger. On arrival, she is lethargic and incoherent. She has severe facial lacerations and is in respiratory distress. Her pulse is 130/min, respirations are 29/min, and blood pressure is 90/58 mm Hg. Pulse oximetry on room air shows a…	Thoracic aortic rupture	DR	Thoracic aortic rupture	The differential diagnosis for this patient could include tension pneumothorax, hemothorax, flail chest, pulmonary contusion, traumatic aortic rupture, or tracheobronchial injury. She is experiencing respiratory distress and has a decreased saturation on pulse oximetry which suggests significant pulmonary or cardiovascular compromise. Physical examination reveals dullness to percussion and decrea…	Y	1	(1) Pneumothorax causes hyperresonant sound, not dull.	0
47	A 2-day-old male newborn is brought to the physician because of yellowing of the skin and sclerae for 16 hours. He had previously been well. He was born at 38 weeks' gestation via uncomplicated vaginal delivery and weighed 3.1 kg (6 lb 13 oz). The mother has no medical insurance and did not receive prenatal care. The newborn's 4-year-old brother has sickle cell disease. Examination shows jaundice…	Anti-B antibodies	DR	ABO incompatibility	The differential for this newborn includes physiological jaundice, neonatal sepsis, biliary atresia, Rh or ABO incompatibility, and hereditary spherocytosis. Physiological jaundice typically appears after the first 24 hours of life and peaks around day 3-4, while neonatal sepsis would likely present with additional systemic symptoms. Biliary atresia would present with jaundice persisting after tw…	Y	0		0
49	A 66-year-old male presents to his primary care physician to discuss his increasing shortness of breathover the last 3 months. He notes that this is particularly obvious when he is mowing his lawn or climbing the stairs in his home. His past medical history is significant for hypertension that is well-controlled with lisinopril. His vital signs are as follows: T 37.6 C, HR 88, BP 136/58, RR 18, S…	Aortic regurgitation	DR	Aortic regurgitation	The differential diagnosis for this patient could include aortic stenosis, aortic regurgitation, mitral stenosis, and mitral regurgitation. The described early diastolic blowing, decrescendo murmur best heard at the left sternal border is characteristic of aortic regurgitation. The midsystolic murmur heard best at the right upper sternal border could suggest aortic stenosis but it is usually hear…	Y	0		0
50	A 28-year-old woman presents following a suicide attempt 2 days ago. She says that her attempt was a result of a fight with her boyfriend and that she slit her wrists in an attempt to keep him from breaking up with her. In the past, she has had many turbulent relationships, both romantic and in her family life. Her family members describe her as being very impulsive and frequently acting to manip…	Borderline personality disorder	DR	Borderline personality disorder	The differential diagnosis for this patient includes Borderline Personality Disorder, Bipolar disorder, Major depressive disorder with suicidal ideation, and Histrionic personality disorder. Based on the details given, Borderline Personality Disorder (BPD) seems most likely. BPD is often characterized by unstable and intense interpersonal relationships, impulsivity, and manipulative behaviors – a…	Y	0		0
54	A 51-year-old man is brought to the emergency department because of a 2-day history of fever, abdominal pain, and confusion. His wife states that he has been unable to recall his birthday or her name. He was diagnosed with hepatitis C 3 years ago but refused treatment. He has been treated twice in the past year for acute pancreatitis. There is no family history of serious illness. His only medica…	Bacterial translocation	DR	Spontaneous bacterial peritonitis.	The differential diagnosis for this patient includes complications of chronic liver disease such as hepatic encephalopathy, spontaneous bacterial peritonitis (SBP), hepatorenal syndrome, or hepatic hydrothorax. His long-term untreated hepatitis C and signs of chronic liver disease (scleral icterus, spider angiomas, ascites) make these likely possibilities. Additionally, his confusion and the alte…	Y	0		1	Seems to be implying that SBP is defined by >= 250 WBCs… when its actually >=250 PMNs) but otherwise still correct.
56	A 43-year-old woman presents with complaints of retrosternal burning associated with eating. It has persisted for the past several years but has been getting worse. Her past medical history is unknown and this is her first time seeing a doctor. She states she is otherwise healthy and review of systems is notable for episodic hand pain that is worse in the winter as well as a chronic and severe co…	Esophageal fibrosis	DR	Lower esophageal sphincter dysfunction	The patient presents with retrosternal burning associated with eating, which is suggestive of gastroesophageal reflux disease (GERD). GERD is due to a malfunction of the lower esophageal sphincter (LES), which allows gastric acid to reflux into the esophagus. This is the most likely explanation for her chief complaint. However, other symptoms mentioned such as chronic and severe cough, dyspnea, h…	N	1	(1) Not connecting GERD, Raynaud's, etc to early Scleroderma	1	Wrong about these conditions being separate? Sounds like scleroderma
57	A 66-year-old man presents to the emergency department with abdominal pain, nausea, and vomiting. He endorses diffuse abdominal tenderness. His past medical history is notable for diabetic nephropathy, hypertension, dyslipidemia, depression, and morbid obesity. He also is currently being treated for an outbreak of genital herpes. His temperature is 99.0¬∞F (37.2¬∞C), blood pressure is 184/102 mmH…	Metformin	DR	Chronic kidney disease	The differential diagnosis for this patient's laboratory derangements includes metabolic acidosis due to either increased acid production, decreased acid secretion, or loss of bicarbonate. The causes of metabolic acidosis could be diabetic ketoacidosis, lactic acidosis, kidney disease, medications, or gastrointestinal bicarbonate loss. The normal anion gap is calculated as [Na+] - ([Cl-] + [HCO3-…	N	3	(1) BUN of 20 is not very elevated. (2) Diabetic nephropathy with poor excretion of ammonia will not cause an anion gap (3) Incorrectly assumes that a blood glucose of 177 is too low for the patient to have DKA.	0
59	A 28-year-old gravida 1 at 32 weeks gestation is evaluated for an abnormal ultrasound that showed fetal microcephaly. Early in the 1st trimester, she had fevers and headaches for 1 week. She also experienced myalgias, arthralgias, and a pruritic maculopapular rash. The symptoms resolved without any medications. A week prior to her symptoms, she had traveled to Brazil where she spent most of the e…	Zika virus	DR	Zika virus	The differential for the etiologic agents in this case could include: Toxoplasma gondii, rubella virus, cytomegalovirus (CMV), herpes simplex virus (HSV), syphilis, and Zika virus. Each of these agents can cause congenital infections leading to fetal microcephaly. However, the patient's negative IgM and IgG titers for toxoplasmosis exclude toxoplasmosis as a possibility. Her symptoms of fever, he…	Y	0		0
62	A 41-year-old man presents to the emergency room with sudden onset of blurry vision one hour ago. He states that he was resting at home when he noticed he had difficulty reading. Currently, he is also starting to see double, and is seeing two images on top of each other. Earlier today, he felt ill with nausea, vomiting, and watery diarrhea, which he attributed to food he had eaten at a picnic the…	Decreased acetylcholine release	DR	Botulinum toxin blockade	The differential for this patient includes conditions like stroke, myasthenia gravis, Guillain-Barré syndrome, and food-borne illness. The sudden onset of symptoms and his recent exposure to a picnic where he ate food made by someone else, in combination with a friend with similar symptoms, suggest a food-borne illness. The specific symptoms of blurry vision, double vision, fixed pupillary dilati…	Y	0		0
63	A 4-week-old female newborn is brought to the physician because of increasing yellowing of her eyes and skin for 2 weeks. The mother has noticed that the girl's stools have become pale over the past week. She was breastfed since birth but her parents switched her to formula feeds recently after reading on the internet that breastfeeding could be the cause of her current symptoms. The patient was …	Biliary atresia	DR	Biliary Atresia	This neonate presents with jaundice, scleral icterus, direct hyperbilirubinemia, and elevated liver enzymes (especially alkaline phosphatase and _-glutamyl transferase), suggesting a hepatobiliary disease. The differential diagnosis includes: neonatal hepatitis, biliary atresia, choledochal cyst, and inborn errors of metabolism. The direct hyperbilirubinemia and liver findings rule out breast mil…	Y	0		0
64	A 67-year-old man presents to his primary care physician for erectile dysfunction. He states that for the past month he has been unable to engage in sexual intercourse with his wife despite having appropriate sexual desire. He also endorses deep and burning buttock and hip pain when walking, which is relieved by rest. The patient states that he does not have erections at night or in the morning. …	Aortoiliac atherosclerosis	DR	Athersclerosis	The differential for this patient includes: vascular insufficiency (atherosclerosis, arteriosclerosis), neurogenic erectile dysfunction, psychogenic erectile dysfunction, hormonal (endocrine) causes, drug-induced erectile dysfunction, and lifestyle factors. This patient's erectile dysfunction, lack of erections at night or in the morning, weak lower extremity and femoral pulses, as well as his hi…	Y	0		0
71	A 65-year-old man presents to his primary care physician for a change in his behavior over the past few months. Initially, the patient was noted to be behaving inappropriately including using foul language and grabbing people unexpectedly. This has progressed to a worsening of his memory and trouble caring for himself. His temperature is 98.1¬∞F (36.7¬∞C), blood pressure is 162/103 mmHg, pulse is…	Frontotemporal dementia	DR	Frontotemporal dementia	The differential for this patient includes neurodegenerative diseases such as Alzheimer's disease, frontotemporal dementia, Lewy body dementia, and vascular dementia. The patient also could be experiencing symptoms of a stroke or have a brain tumor. Psychiatric conditions such as depression or bipolar disorder could also result in changes in behavior and cognition, as could systemic illnesses, me…	Y	0		0
75	A 4-year-old boy is brought to the physician because of a generalized rash for 3 days. During this period, he has had severe itching and was not able to sleep well. He has also had fever, headache, and some muscle pain. Five days ago, he had a runny nose which subsided with over-the-counter medications. He returned from a camping trip 1 week ago. He attends a daycare center. The patient is at the…	Chickenpox	DR	Varicella (Chickenpox)	The differential for this patient includes measles (rubeola), varicella (chickenpox), scarlet fever, and allergic reaction. The presence of macules, papules, crusted lesions, and fluid-filled vesicles distributed across the body strongly suggests varicella. The timing of the rash also fits, as chickenpox typically presents with a generalized, pruritic vesicular rash approximately 10-21 days follo…	Y	1	(1) Camping does not increase risk of Varicella	0
76	A 19-year-old man is brought to the emergency department by ambulance because of unusual behavior that started 3 hours ago while he was at a party. He has a history of major depressive disorder and seasonal allergies. His mother has a history of anxiety. He drinks 5 beers on the weekends. Current medications include amitriptyline and diphenhydramine. The patient does not respond to questions and …	Synthetic cathinone intoxication	DR	Anticholinergic toxicity.	This patient's differential includes alcohol intoxication, substance abuse (stimulants such as cocaine or amphetamines, hallucinogens such as LSD, synthetic cannabinoids), acute psychosis, and anticholinergic toxicity. Key features of this patient's presentation include altered mental status with delirium (not oriented to place or time, bizarre behavior), vital sign abnormalities (hypertension, t…	N	1	(1) anticholinergic toxicity is not associated with hypertension	1	This one is tough because the diaphoresis doesn't make sense with anticholinergic tox, but otherwise logic is good.
81	A 43-year-old woman is brought to the emergency department by her brother for severe chest pain. The patient recently lost her husband in a car accident and is still extremely shocked by the event. On physical examination, her blood pressure is 105/67 mm Hg, the heart rate is 96/min and regular, breathing rate is 23/min, and the pulse oximetry is 96%. An S3 heart sound and rales in the lower righ…	Takotsubo cardiomyopathy	DR	Takotsubo Cardiomyopathy	The differential for this patient includes: stress cardiomyopathy (Takotsubo), acute myocardial infarction (MI), pulmonary embolism, anxiety disorder or panic attack, and congestive heart failure. The patient's severe chest pain, recent extreme emotional stress, S3 heart sound, and the echocardiographic findings of an enlarged left ventricle and left atrium suggest a cardiac origin. Acute MI is l…	Y	0		0
88	A 55-year-old man presents to a rheumatologist with bilateral wrist and knee pain that has been present for the last 10 years. The patient was a professional athlete who retired at age 50. He also notes morning stiffness in his joints that lasts approx. 50 minutes. He denies joint swelling, color changes in his digits, dryness of mucous membranes, and constitutional symptoms such as fever and chi…	Osteoarthritis	DR	Osteoarthritis	The differential for this patient includes osteoarthritis, rheumatoid arthritis, psoriatic arthritis, gout, and lupus. Given the patient's history as a professional athlete, and his current symptoms of joint pain, morning stiffness, and nodules at the distal interphalangeal joints (a distinctive feature), osteoarthritis is more likely. The absence of systemic symptoms such as fever, chills, and m…	Y	1	(1) lupus and rheumatoid arthritis often don't have fever, chills	0
89	A previously healthy 19-year-old man comes to the physician with right-sided, dull, throbbing scrotal pain for 12 hours. He has also had a burning sensation on urination and increased urinary frequency for the past 3 days. He has not had urethral discharge. He is sexually active with one female partner and does not use condoms. Vital signs are within normal limits. Physical examination shows a te…	Chlamydia trachomatis infection	DR	Epididymitis	The differential for this patient includes: testicular torsion, epididymitis, orchitis, urinary tract infection (UTI), sexually transmitted infection (STI), and kidney stone. Given the presentation of dull, throbbing scrotal pain, increased urinary frequency, and burning sensation on urination, the most probable diagnoses are epididymitis, UTI, or an STI. The pain relief when lifting the right te…	Y	0		0
90	A 13-year-old boy is brought to his pediatrician due to a left breast lump under his nipple. He noticed it last month and felt that it has increased slightly in size. It is tender to touch but has no overlying skin changes. There is no breast discharge. The patient has cryptorchidism as an infant and underwent a successful orchiopexy. In addition, he was recently diagnosed with ADHD and is curren…	Glandular tissue enlargement	DR	Gynecomastia	The differential for this patient includes: gynecomastia, breast cancer, fibroadenoma, lipoma, and cyst. Considering the patient's age, breast cancer and fibroadenoma are highly unlikely. The absence of skin changes or nipple discharge also makes breast cancer unlikely. The presentation of a firm, tender mass under the nipple in an adolescent male undergoing puberty is highly suggestive of gyneco…	Y	0		0
100	A 67-year-old woman presents from home hospice with a change in her mental status. She has seemed more confused lately and is unable to verbalize her symptoms. Her temperature is 102¬∞F (38.9¬∞C), blood pressure is 117/65 mmHg, pulse is 110/min, respirations are 19/min, and oxygen saturation is 95% on room air. Physical exam is notable for a right upper quadrant mass that elicits discomfort when …	Acalculous cholecystitis	DR	Acalculous Cholecystitis	The differential for this patient includes acute cholecystitis, chronic cholecystitis, hepatocellular carcinoma, metastatic cancer to the liver, and gallbladder carcinoma. Considering the patient's symptoms and the physical exam findings, hepatocellular carcinoma and metastatic cancer to the liver are less likely due to the absence of gallstones or biliary obstruction. The ultrasound findings of …	Y	1	(1) Absence of gallstones does not have any bearing on HCC or metastatic CA risk	1	States HCC and met cancer less likely due to absence of gallstones/biliary obstruction?
101	A 35-year-old female is brought to the emergency department after being found unconscious. The patient is found to have a blood glucose level of 35 mg/dL. Hgb A1c was found to be 5.1%. C-peptide level was found to be decreased. The patient returned to her baseline after glucose replacement. She states that she has never had an episode like this before. She has no significant past medical history …	Factitious disorder	DR	Factitious disorder	The differential for this patient includes: insulinoma, exogenous insulin administration, severe liver disease, adrenal insufficiency, sepsis, and non-insulin dependent diabetes mellitus (Type 2 diabetes). The patient's Hgb A1c is normal, suggesting she does not have uncontrolled diabetes. Her C-peptide level is decreased, which suggests that the source of her hypoglycemia is not due to excessive…	Y	0		0
105	A 15-year-old girl comes to the physician because of episodic pelvic pain radiating to her back and thighs for 4 months. The pain occurs a few hours before her menstrual period and lasts for 2 days. She has been taking ibuprofen, which has provided some relief. Menses have occurred at regular 28-day intervals since menarche at the age of 12 years and last for 5 to 6 days. She is sexually active w…	Endometrial sloughing and uterine contractions mediated by prostaglandin	DR	Primary dysmenorrhea	The differential for this patient includes: dysmenorrhea, endometriosis, pelvic inflammatory disease (PID), ovarian cyst, or sexually transmitted infection (STI). This patient presents with cyclical pelvic pain that begins just prior to menstruation and lasts for the first few days of her cycle. The nature of her pain and the timing strongly suggests primary dysmenorrhea, which is a common condit…	Y	0		0
107	A 21-year-old male presents to his primary care provider for fatigue. He reports that he graduated from college last month and returned 3 days ago from a 2 week vacation to Vietnam and Cambodia. For the past 2 days, he has developed a worsening headache, malaise, and pain in his hands and wrists. The patient has a past medical history of asthma managed with albuterol as needed. He is sexually act…	Chikungunya	DR	Chikungunya	The differential diagnoses for this patient includes various infectious diseases considering his recent travel to Vietnam and Cambodia. These may include diseases such as dengue fever, malaria, typhoid fever, leptospirosis, and various forms of viral hepatitis. His symptoms of fever, headache, malaise, joint pain, and rash are suggestive of a systemic infection. Dengue fever and malaria are commo…	Y	0		0
119	A 40-year-old man comes to the physician for the evaluation of a painless right-sided scrotal swelling. The patient reports that he first noticed the swelling several weeks ago, but it is not always present. He has hypertension treated with enalapril. His father was diagnosed with a seminoma at the age of 25 years. The patient has smoked a pack of cigarettes daily for the past 20 years. Vital sig…	Imbalance of fluid secretion and resorption by the tunica vaginalis	DR	Hydrocele	The differential diagnoses for a scrotal swelling include hernia, hydrocele, varicocele, testicular tumor, and epididymal cyst. However, in this case, the mass is painless, soft, cystic, and nontender, which is not typical of a hernia or testicular tumor. The fact that it transilluminates, does not increase in size on coughing, and it is possible to palpate normal tissue above the mass, makes her…	Y	0		0
122	A 30-year-old male presents to the emergency department with a complaint of abdominal pain. The patient states he was at a barbecue around noon. Lunch was arranged as a buffet without refrigeration. Within 2 to 3 hours, he had abdominal pain with 3 episodes of watery diarrhea. On exam, vital signs are T 99.1, HR 103, BP 110/55, RR 14. Abdominal exam is significant for pain to deep palpation witho…	Staphylococcus aureus	DR	Food poisoning	The differential diagnosis for this patient includes: food poisoning, viral gastroenteritis, bacterial enteritis, inflammatory bowel disease (IBD), or irritable bowel syndrome (IBS). Given the history of recent ingestion of food left out in the warm weather and the rapid onset of symptoms, food poisoning is more likely. This rapid onset points towards Staphylococcus aureus or Bacillus cereus, bot…	Y	0		0
126	A 67-year-old white man presents to his primary care provider for an annual examination. He notes a pink bump that has rapidly developed on his forehead over the last month. In the past, he has had significant sun exposure including multiple blistering sunburns. The physical examination reveals a 2 cm dome-shaped plaque with a central keratin plug (as shown in the image). Excisional biopsy of the…	Keratoacanthoma	DR	Keratoacanthoma	The differential for this patient includes: basal cell carcinoma, squamous cell carcinoma, actinic keratosis, keratoacanthoma, and melanoma. The history of significant sun exposure including multiple blistering sunburns predisposes to these conditions. However, the description of a rapid growing 2 cm dome-shaped plaque with a central keratin plug suggests keratoacanthoma. This diagnosis is furthe…	Y	0		0
130	Twelve hours after admission to the hospital because of a high-grade fever for 3 days, a 15-year-old boy has shortness of breath. During this period, he has had generalized malaise and a cough productive of moderate amounts of green sputum. For the past 10 days, he has had fever, a sore throat, and generalized aches; these symptoms initially improved, but worsened again over the past 5 days. His …	Streptococcus pneumoniae	DR	Bacterial Pneumonia	The differential diagnosis for this patient includes pneumonia, influenza, tuberculosis, and possibly a fungal lung infection. However, based on his presenting symptoms - productive cough with green sputum, high-grade fever, sore throat, generalized aches and a right upper-lobe infiltrate on chest X-ray - the most likely cause of his symptoms is pneumonia. The clinical features of pneumonia inclu…	Y	0		0
137	An 18-month-old girl is brought to the pediatrician by her mother for vaginal bleeding. The mother states that she noticed the bleeding today, which appeared as brown discharge with clots in the patient‚Äôs diaper. The mother denies frequent nosebleeds or easy bruising. She also denies any known trauma. She does mention that the patient has been limping and complaining of left leg pain since a fa…	Polyostotic fibrous dysplasia	DR	McCune-Albright Syndrome	The differential for this patient includes precocious puberty, foreign body, sexual abuse, and McCune-Albright Syndrome. The clinical features of vaginal bleeding and advanced breast development suggest precocious puberty. However, the absence of pubic hair and presence of hyperpigmented skin patches as well as leg pain with lytic bone lesions on radiograph are characteristic of McCune-Albright S…	Y	0		0
138	A 14-year-old boy is brought to the physician because of an increasing difficulty in hearing over the past several months. His mother says they have to speak at a higher volume for him to understand them. He also complains of having difficulty reading his favorite books because he is not able to see the words clearly. His father received a renal transplant in his 20s. The vital signs are within n…	Alport syndrome	DR	Alport Syndrome	The differential diagnosis in this case could include inherited disorders that have sensorineural hearing loss, visual problems, and renal abnormalities. This includes Alport syndrome, Usher syndrome, Branchio-oto-renal syndrome, and Refsum disease. Usher syndrome: is characterized by hearing loss and retinitis pigmentosa, but there is no typical renal involvement. Branchio-oto-renal syndrome: ca…	Y	0		0
139	A 16-year-old female presents to her primary care physician due to lack of menstruation. She has never had a period and is anxious that she is not ‚Äúkeeping up‚Äù with her friends. She states that her breasts began developing when she was 13, and she had a growth spurt around the same time. Review of systems reveals that she has also been getting headaches every few months over the last year wit…	Vaginal septum	DR	Hypothalamic amenorrhea	The differential diagnosis for a 16-year-old female with primary amenorrhea (lack of menstruation by age 16 or 2 years after secondary sexual characteristics development) includes: Turner syndrome, polycystic ovary syndrome, hypothalamic dysfunction, pituitary disease, or Mullerian agenesis. However, the patient's normal development of secondary sexual characteristics (Tanner IV breast and pubic …	N	1	(1) FSH levels are low in hypothalamic amenorrhea due to exercise	2	Functional hypothalamic amennorrhea isn't support by history of migraines as suggested. Also I would they mention that FSH and LH would be expected to be low, but then report that it is normal.
140	A 48-year-old homeless male is brought to the emergency department, by the police, for altered mental status. Past medical records are unavailable. A physical exam on admission reveals scleral icterus and a flapping tremor of the wrists during extension. The patient is admitted to the hospital and his treatment is started after appropriate investigation. The next morning on rounds, he complains o…	Lactulose	DR	Lactulose (and possibly Rifaximin)	The differential diagnosis for this patient includes liver disease leading to hepatic encephalopathy, withdrawal symptoms from alcohol or other substances, and a wide variety of infections, given his homelessness and lack of known medical history. However, given the presence of scleral icterus (indicative of jaundice or liver disease) and a flapping tremor (also known as asterixis, often seen in …	Y	0		0
145	A 27-year-old woman, gravida 2, para 1, at 40 weeks' gestation is admitted to the hospital in active labor. The patient reports severe pelvic pain. Pregnancy has been complicated by gestational diabetes. Pregnancy and delivery of her first child were uncomplicated. Current medications include insulin, folic acid, and a multivitamin. Vital signs are within normal limits. The cervix is 100% effaced…	Sympathetic block	DR	Epidural-induced hypotension	The differential for this patient includes: hypovolemia secondary to blood loss, aortic dissection, pulmonary embolism, vasovagal syncope, amniotic fluid embolism, and epidural-induced hypotension. Blood loss or aortic dissection would likely be associated with more significant changes in vital signs and potentially signs of shock, which are not described here. Vasovagal syncope usually causes br…	Y	0		0
155	A 47-year-old woman comes to the physician for a follow-up examination. She has noticed trembling of her hands for the past 5 months. These movements are only present when she reaches to pick up an object or answer the phone. She has a history of major depressive disorder but has been off medications for the past 3 years. Her father had Parkinson's disease and died 6 months ago. She drinks a glas…	Cerebellar demyelination	DR	Multiple sclerosis	The differential for this patient includes Parkinson's disease, Essential tremor, Multiple sclerosis, and Cerebrovascular disease. Parkinson's disease usually presents with a resting tremor, not an action tremor as in this case, and typically wouldn't result in a positive Babinski's sign. Essential tremor is characterized by a postural or action tremor but doesn't typically present with increased…	Y	0		1	Tremor from stroke would be expected to be an action tremor
157	A 19-year-old man in a 3-month relationship with a woman experiences frequent sexual fantasies about male coworkers. He lives in a conservative community and does not know any openly gay men. Two days ago, he joined a local group considered by many organizations to be a hate group. Together with the other members, he attacked a gay couple on their way home from dinner. What psychological defense …	Reaction formation	DR	Projection, Reaction Formation	The differential for this individual's psychological defense mechanisms includes: denial, projection, reaction formation, repression, displacement, and sublimation. The man's involvement in a hate group and engaging in violent behavior towards a gay couple might indicate the use of projection, as he may be attributing his own unaccepted feelings towards other men to the gay couple. Furthermore, j…	Y	0		0
160	A 26-year-old nurse comes to the physician because of a 2-month history of fatigue. She has had a lot of stress at work and has been on sick leave for 2 weeks, but states that she would like to return to work. She has had several episodes of lower abdominal pain. She says, ""I know I have cancer."" She requests a diagnostic laparoscopy. She was diagnosed with peptic ulcer disease 6 months ago. He…	Factitious disorder	DR	Intravenous Drug Use Related Anemia	This patient presents with a combination of symptoms: fatigue, pale conjunctivae, low blood pressure, tachycardia, and a heart murmur, all of which suggest anemia. The elevated reticulocyte count is consistent with this diagnosis, indicating that the body is attempting to produce more red blood cells to compensate for their loss. However, the occult blood test is negative, suggesting that the ane…	N	1	(1) IV Drug use doesn't cause blood loss.	1	The systolic ejection murmur I would associate more with a flow murmur (maybe 2/2 anemia), less so endocarditis which would be more like AR or MR.
161	Five days after undergoing an emergency appendectomy under general inhalational anesthesia while on a trip to Haiti, a 43-year-old woman develops low-grade fever, vomiting, and abdominal pain. During the surgery, she received a transfusion of 1 unit of packed red blood cells. Three days after the surgery, she was stable enough to be transported back to the United States. She has no history of ser…	Adverse effect of anesthetic	DR	Hepatitis E infection	The differential for this patient's condition includes: drug-induced liver injury, alcoholic liver disease, viral hepatitis, autoimmune hepatitis, hemochromatosis, Wilson's disease, and non-alcoholic fatty liver disease. Given her recent medical history, one could first suspect drug-induced liver injury, possibly related to the anesthesia from the recent surgery. However, her anti-HAV IgG positiv…	N	0		0
164	A 24-year-old man is brought to the emergency department by the police. He was found unconscious and covered in bruises outside of a local bar. The patient has a past medical history of polysubstance abuse, depression, multiple suicide attempts, neuropathic pain, and schizophrenia. As part of the patient‚Äôs initial workup, a head CT is performed which is unremarkable, and an arterial blood gas i…	Heroin	DR	Drug Overdose	The differential diagnosis for this patient could include an overdose of a substance, traumatic injury, a psychiatric episode, or a metabolic issue. Given the presented arterial blood gas (ABG) results, we can see that the patient is suffering from respiratory acidosis (low pH, high PaCO2), suggesting an issue with alveolar ventilation. In the context of his history of polysubstance abuse, this c…	Y	0		0
166	A 6-month-old boy presents to his pediatrician for a wellness examination. The mother reports that her child has difficulty rolling from his back to his front and sitting unsupported. The patient is able to smile and furrow his brow normally, but she has noticed that he has a weak cry and suck. He was born at 38 weeks gestation via a spontaneous vaginal delivery without any complications. The mot…	Anterior horn cell degeneration	DR	Spinal Muscular Atrophy	The differential diagnosis for this patient includes cerebral palsy, myopathies, congenital myasthenia gravis, and anterior horn cell diseases such as spinal muscular atrophy (SMA). However, the onset of symptoms, the age of the patient, and the particular signs and symptoms suggest a specific diagnosis. The early age onset, progressive weakness, difficulty with motor tasks such as rolling over a…	Y	0		0
168	A 36-year-old woman comes to the physician because of a painless lump on her neck for 3 months that has increased in size. She appears healthy. Examination shows a 2.5-cm (1-in) firm, irregular swelling on the left side of the neck that moves with swallowing. There is painless cervical lymphadenopathy. Ultrasound of the neck shows a solitary left lobe thyroid mass with increased vascularity and h…	Papillary carcinoma of the thyroid	DR	Thyroid cancer	The differential for this patient includes: benign thyroid nodules, thyroid cancer, lymphoma, thyroiditis, and parathyroid adenomas. The features that stand out in this case are the presence of a solitary thyroid nodule that moves with swallowing, the increased vascularity of the nodule on ultrasound, the presence of hyperechogenic punctate regions (possibly indicating calcifications, which are s…	f	0		0
173	A 50-year-old man presents to his physician with chronic cough, aching joints in his hips and lower back, and malaise over the past 2 months. He describes himself as being ‚Äúgenerally healthy‚Äù before the cough began. Past medical history includes hypertension. The patient takes clopamide and a multivitamin daily. His parents are both well and living in a senior living facility. He does not smo…	Valley fever	DR	Coccidioidomycosis	The differential diagnosis for this patient includes pneumonia, tuberculosis, sarcoidosis, lung cancer, and fungal infection. The patient's recent travel history to Phoenix, Arizona provides an important clue as he might have been exposed to certain endemic fungal infections common in the southwestern United States. The CT scan findings of an irregular opacity, pleural effusion, and hilar adenopa…	Y	0		0
176	A 30-year-old primigravid woman at 22 weeks' gestation is brought to the emergency department by her husband for lethargy, nausea, and vomiting for 4 days. This morning she became drowsy. She returned from a business trip to Sudan 3 weeks ago. She denies eating any seafood while traveling. Medications include iron supplements and a multivitamin. Her immunizations are up-to-date and she has never …	Anti-HEV IgM	DR	Hepatitis E serology	The differential diagnoses in this patient include various forms of hepatitis, including alcoholic, drug-induced, autoimmune, and viral hepatitis. Given her recent travel history to Sudan, viral hepatitis, especially Hepatitis A and E, which are transmitted via the fecal-oral route, become the most likely possibilities. Her symptoms of lethargy, nausea, vomiting, and jaundice also suggest hepatit…	Y	0		0
179	A 70-year-old obese male presents to the emergency department with shortness of breath and cough of sudden onset. The patient states that his symptoms came on while he was sleeping. The patient has a past medical history of type II diabetes and is currently taking lisinopril, metformin, insulin, and fish oil. On physical exam, you note bipedal edema and jugular venous distention (JVD). An EKG and…	Hydrochlorothiazide	DR	Heart failure exacerbation	The symptoms of the patient in this case, including sudden onset shortness of breath and cough, bipedal edema, and jugular venous distention (JVD), are indicative of cardiovascular disease. The main conditions to consider in the differential diagnosis here are heart failure, pulmonary embolism, acute myocardial infarction, and kidney disease. Given the patient's history of type II diabetes and ob…	N	0		0
186	A previously healthy 60-year-old man comes to his physician because of progressively worsening shortness of breath for the past 2 months. He does not experience shortness of breath at rest. He also occasionally has a dry cough. He has not had fever, chills, or night sweats. He has smoked a pack of cigarettes daily for the past 40 years. He drinks a beer daily and occasionally more on weekends. He…	Chronic obstructive pulmonary disease	DR	Chronic Obstructive Pulmonary Disease	The differential for this patient includes chronic obstructive pulmonary disease (COPD), asthma, bronchiectasis, and pulmonary fibrosis. Considering the patient's long history of cigarette smoking and the absence of other symptomatology, COPD becomes a strong contender. He has symptoms of progressive dyspnea and a dry cough, consistent with COPD. The physical examination findings of a prolonged e…	Y	0		0
195	An 8-year-old girl presents to her pediatrician with intensely pruritic lesions over her buttocks, as shown. These lesions occur intermittently but have worsened over time. Her medical history is remarkable for iron deficiency, for which she is on ferrous sulfate. The patient has also experienced intermittent episodes of mild diarrhea, previously diagnosed as lactose intolerance. Her height is at…	Celiac disease	DR	Celiac disease	The differential for this patient includes: allergic contact dermatitis, psoriasis, atopic dermatitis (eczema), and dermatitis herpetiformis. Allergic contact dermatitis would typically be localized to areas of contact with allergens, which is not necessarily indicated here. Psoriasis usually presents with well-defined plaques with silvery scale, which doesn't exactly fit with the symptoms descri…	Y	0		0
198	A 46-year-old woman comes to the physician because of a 3-day history of diarrhea, moderate abdominal pain, and weakness. Her symptoms began on the return flight from a 2-week yoga retreat in India, where she stayed at a resort. She was mildly nauseous as she boarded the flight, and diarrhea followed immediately after eating the in-flight meal. Since then, she has had up to five watery stools dai…	Enterotoxigenic Escherichia coli	DR	Escherichia coli (ETEC)	The differential diagnosis for this patient includes infectious causes due to bacteria (e.g., Escherichia coli, Campylobacter jejuni, Salmonella), viruses (e.g., Norovirus, Rotavirus), and parasites (e.g., Giardia lamblia, Entamoeba histolytica). She could also have traveler's diarrhea, which is usually caused by bacteria (commonly E. coli). The symptom timeline suggests an acute infection rather…	Y	0		0
200	A 55-year-old woman with papillary thyroid carcinoma underwent total thyroidectomy. She has no significant medical history. On postoperative day 1, she develops perioral numbness and a tingling sensation, along with paresthesia of the hands and feet. The physical examination reveals that she is anxious and confused. Her pulse is 90/min, the blood pressure is 110/80 mm Hg, the respirations are 22/…	Inadvertent surgical removal of parathyroid glands	DR	Hypoparathyroidism	The differential diagnosis for this patient could include hypocalcemia, hypomagnesemia, hypokalemia, and hypothyroidism. This patient has numbness around the mouth, paresthesia in the extremities, and latent tetany, which are all indicative of hypocalcemia. These symptoms, combined with the serum calcium level of 6.7 mg/dL, which is below the normal range of 8.5 - 10.2 mg/dL, confirm the diagnosi…	Y	0		0
213	A 24-year-old man is brought to the emergency room by the police after a fall. The patient smells of alcohol and is slurring his words. You find out that he has recently been fired from his job as a salesperson for months of tardiness and poor performance. The police tell you that his girlfriend, who was there at the time of the fall, mentioned that the patient has been struggling with alcohol fo…	Projection	DR	Denial, Projection, Rationalization	The patient is exhibiting several defense mechanisms that can be identified: denial, projection, and rationalization. Denial, as he is unable to accept his own problematic alcohol use as indicated by his loss of job and police involvement. Projection, as he is attributing his own cocaine use to his boss rather than admitting to it himself. Lastly, rationalization, as he is providing excuses for h…	Y	0		0
223	A 32-year-old man comes to the physician because of a progressive development of tender breast tissue over the past 18 months. He used to ride his bicycle for exercise 4 times a week but stopped after he had an accident and injured his left testicle 3 months ago. He has gained 5 kg (11 lb) during this period. For the last 10 years, he drinks one to two beers daily and sometimes more on weekends. …	Leydig cell tumor	DR	Rationale: The differential diagnosis for this 32-year-old man with gynecomastia includes: hormonal imbalance, medication side effects, alcohol consumption, obesity, and testicular tumors. His history reveals several factors that might contribute to his gynecomastia. He has gained weight, which can lead to an increase in estrogen production as adipose tissue can convert androgens to estrogens. Hi…	Answer: Testicular tumor	Y	1	(1) Pantoprazole is not associated with gynecomastia per Lexicomp.	1	I don’t understand how trauma is related to the testicular mass
227	A 22-year-old woman presents to the emergency department for abdominal pain. The patient has been trying to get pregnant and was successful recently, but now she is experiencing abdominal pain, contractions, and a bloody vaginal discharge. According to her last appointment with her primary care provider, she is 10 weeks pregnant. The patient has a past medical history of constipation, anxiety, an…	Borderline personality disorder	DR	Rationale: The differential diagnosis for this patient includes a spontaneous abortion (miscarriage), an ectopic pregnancy, normal pregnancy with breakthrough bleeding, or a molar pregnancy. The presence of abdominal pain, contractions, and bloody vaginal discharge with an open cervix indicates that a spontaneous abortion is likely. However, the focus of this question seems to be on the patient's…	Answer: Borderline Personality Disorder	Y	0		0
228	A 27-year-old woman comes to the physician because of increasing shortness of breath and a non-productive cough for 2 months. She has been unable to perform her daily activities. She has had malaise and bilateral ankle pain during this period. She noticed her symptoms after returning from a vacation to Arizona. She is a research assistant at the university geology laboratory. She is originally fr…	Sarcoidosis	DR	Rationale: The differential for this 27-year-old woman includes infections such as tuberculosis or fungal infections (considering her travel history and the fact that she was in Arizona), autoimmune conditions such as sarcoidosis, and connective tissue diseases like lupus or rheumatoid arthritis. Her symptoms of increasing shortness of breath, non-productive cough, malaise, and bilateral ankle pa…	Answer: Sarcoidosis	Y	1	(1) Sarcoidosis doesn't have any association with specific exposures like Arizona	1	Travel to arizona doesn't support sarcoidosis)
229	A 48-year-old female presents with an enlargement of her anterior neck which made swallowing very difficult for 2 weeks now. She has had constipation for the past 6 weeks and overall fatigue. She also had heavy menstrual bleeding; and often feels extremely cold at home. On the other hand, she has well-controlled asthma and spring allergies. On examination, the thyroid is stony hard, tender and as…	Reidel thyroiditis	DR	Rationale: The differential diagnosis for a patient with an enlarged thyroid includes Graves' disease, Hashimoto's thyroiditis, thyroid nodules, thyroid cancer, and subacute thyroiditis. Considering her symptoms of difficulty in swallowing due to an enlargement in the anterior neck, constipation, fatigue, heavy menstrual bleeding, and feeling extremely cold, it suggests hypothyroidism. The lab re…	Answer: Riedel's thyroiditis	Y	0		0
230	A 5-year-old male is brought to the pediatrician with complaints of a painful mouth/gums, and vesicular lesions on the lips and buccal mucosa for the past 4 days. The patient has not been able to eat or drink due to the pain and has been irritable. The patient also reports muscle aches. His vital signs are as follows: T 39.1, HR 110, BP 90/62, RR 18, SpO2 99%. Physical examination is significant …	HSV-1	DR	Rationale: The 5-year-old patient is presenting with painful vesicular lesions on the lips and buccal mucosa, which have been present for the past 4 days. He also has difficulty eating or drinking due to pain, and is irritable. Additionally, the patient has muscle aches and palpable cervical and submandibular lymphadenopathy. The vesicular lesions in the mouth along with the symptoms of pain, irr…	Answer: Coxsackie virus	N	0		0
232	A 63-year-old patient presents to the emergency department because of severe left leg pain and tingling. His condition started suddenly 30 minutes ago. He has had hypertension for the past 10 years for which he takes bisoprolol. He does not smoke or drink alcohol. His temperature is 37.1¬∞C (98.7¬∞F), the blood pressure is 130/80 mm Hg, and the pulse is 100/min and irregular. On physical examinat…	Arterial emboli	DR	Rationale: The differential diagnosis for this patient's presentation includes: acute arterial occlusion, deep venous thrombosis (DVT), cellulitis, and peripheral neuropathy. The patient's history of sudden severe pain, tingling, and physical examination findings of paleness, coolness, and a weak popliteal pulse on the affected side are more suggestive of acute arterial occlusion, often due to em…	Answer: Arterial embolism.	Y	0		0
234	A previously healthy 4-month-old girl is brought to the emergency department by her parents because she has not stopped crying for the past 5 hours. Her parents report that she has not eaten anything during this period and that they were unable to calm her down. She has not had any trauma. She was born at term via vaginal delivery and her delivery was uncomplicated. Her vital signs are within nor…	Hair tourniquet syndrome	DR	Rationale: The differential for this infant includes fracture, infection (cellulitis or osteomyelitis), insect bite, and hair tourniquet syndrome. Given that the infant was healthy before and there's no history of trauma or insect exposure, fracture or insect bite becomes less likely. Although infection is possible, it would usually be associated with fever or other systemic signs, which are not …	Answer: Hair tourniquet syndrome.	Y	0		0
238	A 24-year-old woman is brought to the physician because of agitation, confusion, and lethargy. She has also had progressive recurring headaches and visual impairment over the last month. Three days ago, she had a seizure but has not seen a physician. She is oriented only to person. Her temperature is 36.7¬∞C (98.1¬∞F), pulse is 90/min, and blood pressure is 110/80 mm Hg. Capillary refill time is …	Decreased antidiuretic hormone secretion	DR	Rationale: The differential for this patient's hypernatremia includes: dehydration (both hypovolemic and euvolemic), diabetes insipidus (either central or nephrogenic), excessive salt intake, Cushing's syndrome, or hyperaldosteronism. Hypernatremia (high serum sodium) is defined as a serum sodium level >145 mEq/L. It occurs due to loss of water in excess of sodium, gain of sodium in excess of wat…	Answer: Central Diabetes Insipidus	Y	1	(1) Capillary refill greater than 3 seconds is seen in dehydration/hypovolemia/anemia	1	Capillary refill time greater than 3 seconds actually supports dehydration.
243	An 81-year-old man is brought to the clinic by his son to be evaluated for memory issues. The patient‚Äôs son says he has difficulty remembering recent events and names. He says the patient‚Äôs symptoms have progressively worsened over the last several years but became acutely worse just recently. Also, yesterday, the patient complained that he could not see out of his right eye, but today he can…	Vascular dementia	DR	Rationale: The differential diagnosis for this patient includes Alzheimer's disease, vascular dementia, normal pressure hydrocephalus, Lewy body dementia, and a transient ischemic attack (TIA). Considering the patient's history of progressive memory issues and recent acute worsening, the long-term history of vascular disease with previous stroke, and the transient visual loss in the right eye, va…	Answer: Vascular dementia.	Y	0		0
251	A 54-year-old man comes to the emergency department because of a 2-day history of increasingly severe abdominal pain, nausea, and bilious vomiting. His last bowel movement was yesterday and he has not passed flatus since then. He underwent appendectomy at the age of 39. He has psoriasis, hypertension, type 2 diabetes mellitus, and chronic back pain. He drinks two beers daily. He takes a topical c…	History of abdominal surgery	DR	Rationale: The differential diagnosis for this patient with abdominal pain, nausea, bilious vomiting, distention, and high-pitched bowel sounds includes small bowel obstruction, gastroenteritis, pancreatitis, cholecystitis, and mesenteric ischemia. Given the history of appendectomy, the presence of distention, high-pitched bowel sounds, and absence of flatus, a small bowel obstruction is likely. …	Answer: Small bowel obstruction	Y	1	(1) Cholecystiits does not present with elevation of LFTs normally, it can bue does not normally do so	0
255	A 38-year-old man is brought to the emergency room by his father because of altered mental status. According to the father, the patient was unable to get out of bed that morning and has become increasingly confused over the past several hours. The father also noticed it was ‚Äúpretty cold‚Äù in his son's apartment because all of the windows were left open overnight. He has a history of hypothyroi…	Fluphenazine	DR	Rationale: The differential for this patient includes hypothermia, hypothyroidism, side effects of medication, hypoglycemia, and psychiatric decompensation. The fact that the patient was found in a cold environment with low body temperature indicates that hypothermia might be involved. However, his recent initiation on a new drug, along with the history of hypothyroidism and schizoaffective disor…	Answer: Antipsychotic medication	Y	1	(1) Hypothyroidism can explain hypothermia	0
257	A 21-year-old man is brought to the emergency department by his mother after being found lying unconscious next to a bottle of pills. The patient‚Äôs mother mentions that he has been diagnosed with major depressive disorder 3 years ago for which he was taking a medication that resulted in only a slight improvement in his symptoms. She says he still found it difficult to concentrate on his studies…	Clomipramine	DR	Rationale: In this scenario, a 21-year-old male is found unconscious next to a bottle of pills and has a history of major depressive disorder. The differential for medication overdose in this context could include antidepressants (such as SSRIs, TCAs, or MAOIs), benzodiazepines, antipsychotics, or other medications used for mood disorders. As he has been diagnosed with major depressive disorder, …	Answer: Tricyclic antidepressants	Y	1	(1) a qt of 450 is not prolonged.	0
260	A 24-year-old woman presents to the emergency department with a severe headache. She states it is 10/10 in intensity and states that it is associated with chewing. She describes it as a dull pain over the sides of her head. The patient is otherwise healthy and is not currently taking any medications. Her temperature is 97.0¬∞F (36.4¬∞C), blood pressure is 111/74 mmHg, pulse is 83/min, respiration…	Temporomandibular joint dysfunction	DR	Rationale: The differential for this patient includes temporal arteritis, trigeminal neuralgia, tension headache, migraine, temporomandibular joint disorder (TMJD), and sinusitis. Temporal arteritis typically occurs in older patients and is associated with visual symptoms and jaw claudication, which does not match the patient’s presentation. Trigeminal neuralgia usually presents as a sharp, shoot…	Answer: Temporomandibular joint disorder	Y	0		0
261	Twelve hours after undergoing an exploratory laparotomy for a perforated duodenal ulcer, a 36-year-old man has shortness of breath. He has asthma well controlled with an albuterol inhaler. His father died of lung cancer at 62 years of age. He has smoked one pack of cigarettes daily for 14 years. He does not drink alcohol. He appears uncomfortable. His temperature is 37.4¬∞C (99.3¬∞F), pulse is 98…	Atelectasis	DR	Rationale: The differential for this patient includes atelectasis, pneumonia, pulmonary embolism, hemothorax, pneumothorax, and pleural effusion. The shortness of breath and reduced breath sounds over the left lung base in the post-operative period are key to narrowing the differential diagnosis. In a patient who has recently undergone abdominal surgery, atelectasis and pleural effusion are commo…	Answer: Atelectasis	Y	1	(1) Pleural Effusion is not a common post-operative complication in persons with abdominal surgery.	0
264	A 65-year-old previously healthy man presents to the primary care physician with the chief complaint of red colored urine over the past month. He states that he does not experience dysuria. On physical exam there is no costovertebral angle tenderness. With this presentation which is the most likely cause of this patient's hematuria?	Bladder tumor	DR	The differential for this patient includes urinary tract infection (UTI), kidney stones, bladder or kidney infection, renal trauma, glomerulonephritis, renal or bladder tumors, anticoagulant usage, and a hereditary disorder like Alport syndrome or sickle cell disease. However, the patient does not experience dysuria, which makes a UTI or bladder infection unlikely. The lack of costovertebral angl…	Answer: Renal or bladder tumor.	Y	0		0
268	A 56-year-old man is brought to the emergency department with severe dyspnea and a productive cough containing streaks of blood since the day before. He had a sudden pruritic papular rash on his right thigh when he was in the southwestern USA hiking in northern Arizona and New Mexico. The next day he developed severely painful inguinal swelling on the same side; however, he did not see a physicia…	Plague	DR	The differential for this patient includes pneumonia (bacterial or viral), pulmonary embolism, lung cancer, tuberculosis, and a systemic infection. The patient has a history of a pruritic rash followed by painful inguinal swelling while hiking in the southwestern USA, suggesting a potential vector-borne disease. The symptoms of severe dyspnea, productive cough with hemoptysis, fever, tachycardia,…	Answer: Bubonic Plague	Y	0		0
269	A 44-year-old man presents to the family medicine clinic for some small bumps on his left thigh. The lesions are non-pruritic and have been present for the last 3 weeks. He reports feeling fatigued and malaise for the past few months. The patient has no known medical problems and takes no medications. He smokes one pack of cigarettes per day and uses intravenous street drugs. His heart rate is 82…	Molluscum contagiosum	DR	Rationale: This patient's presentation is consistent with skin lesions caused by a viral infection. The differential diagnosis includes: molluscum contagiosum, herpes simplex virus, varicella-zoster virus, human papillomavirus, and syphilis. The physical findings of dome-shaped papules with central umbilication are characteristic of molluscum contagiosum. This is a skin infection caused by a poxv…	Answer: Molluscum contagiosum	Y	0		0
274	Three days after undergoing an open cholecystectomy, an obese 57-year-old woman has fever, chills, and a headache. She has right-sided chest pain that increases on inspiration and has had a productive cough for the last 12 hours. She had an episode of hypotension after the operation that resolved with intravenous fluid therapy. She underwent an abdominal hysterectomy 16 years ago for multiple fib…	Pneumonia	DR	Rationale: The differential for this patient includes: pneumonia, pulmonary embolism, atelectasis, and surgical site infection. The patient's symptoms of fever, chills, headache, productive cough, and right-sided chest pain that increases on inspiration, along with physical examination findings of inspiratory crackles at the right lung base, are suggestive of a lower respiratory tract infection. …	Answer: Pneumonia	Y	0		0
276	A 32-year-old female is brought to the emergency room by her friend for acute onset abdominal pain. She states that she was in a kickboxing class when she suddenly developed left-sided abdominal pain. Her past medical history is significant for chlamydia. She is currently sexually active and does not use contraception. Her menstrual periods occur regularly every 30 days. Her last menstrual period…	Ruptured ovarian cyst	DR	Rationale: The differential for this patient includes: ectopic pregnancy, ovarian torsion, ruptured ovarian cyst, pelvic inflammatory disease (PID), and appendicitis. The patient's history of chlamydia and lack of contraception use increases her risk for ectopic pregnancy and PID. However, her regular menstrual periods and the fact that her last period ended just 2 days ago make ectopic pregnancy…	Answer: Ruptured ovarian cyst	Y	0		0
280	A 33-year-old man presents to the emergency department after a motor vehicle collision. He was the front seat unrestrained driver in a head-on collision. The patient has a Glasgow Coma Scale of 5 and is subsequently intubated. Physical exam is notable for subcutaneous emphysema in the clavicular area. Needle decompression and chest tube placement are performed, and the patient is stabilized after…	Tracheobronchial rupture	DR	Rationale: The differential for this patient includes: recurrent pneumothorax, hemothorax, chest tube malfunction, bronchopleural fistula, and lung laceration. Given the history of trauma and the presence of subcutaneous emphysema, a bronchopleural fistula is a likely cause. This condition can occur when there is a communication between the bronchial tree and the pleural space, often due to traum…	Answer: Bronchopleural fistula	Y	0		0
283	A 38-year-old woman presents to an urgent care clinic with the complaint of epigastric discomfort and cramping pain for the past 2 hours. She states that she has experienced similar pain in the past. These episodes occur mostly after meals and often subside several hours after she finishes eating. Due to this reason she mostly avoids eating. She says she has lost a few pounds in the last couple o…	Gastric peptic ulcer	DR	Rationale: The differential for this patient includes: gastritis, peptic ulcer disease, gallstones, pancreatitis, and gastroesophageal reflux disease (GERD). The patient's symptoms of epigastric discomfort and cramping pain that occur mostly after meals and subside several hours after eating are suggestive of peptic ulcer disease. The fact that she avoids eating due to the pain and has lost weigh…	Answer: Peptic ulcer disease	Y	0		0
284	A 34-year-old woman comes to the physician requesting prenatal care. For the past 2 months, she has had increasing breast tenderness, nausea, 3-kg (6.6-lb) weight gain, and urinary frequency. She is not sure about the date of her last menstrual period. She has been trying to conceive with her husband since she stopped taking oral contraceptives 6 months ago; she was happy to tell him last week th…	Pseudocyesis	DR	Rationale: The differential for this patient includes: pregnancy, pseudocyesis (false pregnancy), urinary tract infection, and ovarian cysts. The patient's symptoms such as breast tenderness, nausea, weight gain, and urinary frequency are suggestive of pregnancy. However, the negative urine _-hCG and the absence of any findings on transvaginal ultrasonography rule out pregnancy. Urinary tract inf…	Answer: Pseudocyesis	Y	1	(1) Early pregnancy is still possible with negative urine pregnancy and ultrasound. Pregnancy may be early than can be detected at that point.	0
285	A 38-year-old woman comes to the physician because of a 1-month history of a painless, nonpruritic skin lesion on her right thigh. She initially thought it was an insect bite, but it has slowly increased in size over the past weeks. Her temperature is 36.7¬∞C (98¬∞F), pulse is 75/min, and blood pressure is 128/76 mm Hg. Physical examination shows a 0.8-cm hyperpigmented papule. When the skin lesi…	Dermatofibroma	DR	Rationale: The differential for this patient's skin lesion includes: melanoma, basal cell carcinoma, squamous cell carcinoma, dermatofibroma, and seborrheic keratosis. Given the patient's description of a painless, nonpruritic, and slowly growing hyperpigmented papule, melanoma, basal cell carcinoma, and squamous cell carcinoma are less likely, as they tend to present with more alarming features …	Answer: Dermatofibroma	Y	0		0
286	A 25-year-old man is brought to the emergency department by police. He was found at a local celebration acting very strangely and was reported by other patrons of the event. The patient is very anxious and initially is hesitant to answer questions. He denies any substance use and states that he was just trying to have a good time. The patient's responses are slightly delayed and he seems to have …	Marijuana	DR	Rationale: In the case of the 25-year-old man who was brought to the emergency department, the differential diagnosis for his presentation includes anxiety disorder, intoxication with a substance (such as alcohol, cannabis, stimulants, hallucinogens, or synthetic cannabinoids), medication side effects, or another psychiatric disorder. Given that the patient was at a social event and acting strang…	Answer: Cannabis intoxication	Y	0		0
288	A 52-year-old man presents to the physician because of ongoing shortness of breath, which is more prominent when he lies down. Occasionally, he experiences palpitations, especially during strenuous activities. In addition to this, he has been experiencing difficulty in digestion and often experiences regurgitation and dysphagia. He reports that he emigrated from Mexico 20 years ago and visits his…	Parasitic infection	DR	Rationale: The patient’s symptoms including shortness of breath (especially when lying down), palpitations, difficulty in digestion, regurgitation, dysphagia, jugular vein distention, pitting edema in the ankles, bilateral basilar crackles and an S3 gallop are indicative of heart failure. These symptoms can be caused by various conditions such as dilated cardiomyopathy, ischemic heart disease, va…	Answer: Chagas disease	Y	0		0
297	A 41-year-old woman presents with shortness of breath that is worse when she lies on her left side. About 10 days ago, she had an episode of unexplained loss of consciousness. Past medical history is negative and family history is irrelevant. Clinical examination shows a diastolic murmur, which is prominent when she lies on her left side. Jugular venous distention is present, and chest examinatio…	Atrial myxoma	DR	Rationale: The differential diagnosis for this patient includes constrictive pericarditis, congestive heart failure, atrial myxoma, pulmonary embolism, and mitral stenosis. The patient's symptoms of shortness of breath, especially when lying on her left side, and diastolic murmur are indicative of a cardiac issue. The finding of a mass in the left atrium on 2-dimensional echocardiogram narrows th…	Answer: Atrial myxoma	Y	0		0
298	A 25-year-old man presents with painless swelling of the neck for the past week. He reports no recent fevers, night sweats, or weight loss. His past medical history is significant for human immunodeficiency virus (HIV) infection, which was diagnosed last year. He also experienced a head trauma 5 years ago, which has been complicated by residual seizures. His only medication is daily phenytoin, wh…	Classical Hodgkin‚Äôs lymphoma (HL)	DR	Rationale: In this scenario, the patient is a 25-year-old man with a history of HIV infection presenting with painless swelling of the neck. The differential diagnosis for generalized lymphadenopathy in a patient with HIV includes infections such as tuberculosis or fungal infections, lymphoma, and medication-induced lymphadenopathy. The absence of fevers, night sweats, and weight loss makes an in…	Answer: Lymphoma	Y	0		0
306	A 55-year-old man is brought to the emergency room by his wife for severe abdominal pain for the past 1 hour. He is unable to give more information about the nature of his pain. His wife says that he has peptic ulcer disease and is being treated with antacids without a good response. She adds that he vomited repeatedly in the last couple of hours, his vomitus being brown/red in color. His tempera…	Perforated gastric peptic ulcer	DR	Rationale: The differential diagnosis for a patient with severe abdominal pain, history of peptic ulcer disease, vomiting, and signs of peritonitis includes perforated peptic ulcer, gastrointestinal bleed, pancreatitis, cholecystitis, and bowel obstruction. Perforated peptic ulcer: The history of peptic ulcer disease, sudden onset of severe pain, and signs of peritonitis (board-like rigidity, reb…	Answer: Perforated peptic ulcer	Y	0		0
309	A 35-year-old man presents with a 7 month history of insomnia. The patient admitted to having trouble sleeping from a young age but became more aware of how much this is affecting his health after attending a sleep conference earlier this year. He is worried that his health has suffered because of this, and he is also concerned that he will not be able to pay his bills if he were to get sick. He …	Generalized anxiety disorder	DR	Rationale: The differential for this patient includes primary insomnia, anxiety disorder, mood disorder, adjustment disorder, or a circadian rhythm sleep disorder. The patient mentions having trouble sleeping from a young age, but his current heightened concern about his health and finances, coupled with his behavior of arriving an hour early due to fear of missing the appointment, suggest height…	Answer: Generalized Anxiety Disorder	Y	0		0
313	A 19-year-old man with a past medical history significant only for facial acne presents with increased inguinal pruritis. Relevant social history includes participation in school wrestling. He has no significant family history. Other than the pruritic rash, a review of systems is negative. On physical examination, there is an erythematous, well-demarcated patch on his left thigh, over his pubic r…	Tinea cruris	DR	Rationale: The differential for this patient includes tinea cruris (jock itch), contact dermatitis, psoriasis, and herpes simplex infection. Given the patient's participation in wrestling, which involves close physical contact and shared clothing or equipment, there is an increased risk for fungal infections such as tinea cruris. Tinea cruris typically presents with a pruritic, erythematous, well…	Answer: Tinea cruris	Y	0		0
316	A 12-year-old girl is brought to the emergency department 3 hours after the sudden onset of colicky abdominal pain and vomiting. The patient also manifests symptoms of redness and swelling of the face and lips without pruritus. Her symptoms began following a tooth extraction earlier in the morning. She had a similar episode of facial swelling after a bicycle accident 1 year ago, which resolved wi…	Complement inhibitor deficiency	DR	Rationale: The differential for this patient includes allergic reaction, angioedema, intestinal obstruction, and hereditary angioedema. The patient's presentation of colicky abdominal pain, vomiting, and facial swelling following a tooth extraction, coupled with a history of a similar episode after a physical injury, suggests hereditary angioedema. Allergic reactions and angioedema often present …	Answer: Hereditary angioedema	Y	0		0
320	A 47-year-old man presents to his family physician with a sudden onset of severe pain and redness in his eyes that started this morning. He is having difficulty seeing properly and is extremely worried about losing his vision. Further history reveals that he has had progressive lower back pain for over 2 months now. The pain is usually at its worst in the morning, but it remains throughout the da…	Aortic regurgitation	DR	The differential for this patient could include various inflammatory and autoimmune conditions that affect the eye and joints such as rheumatoid arthritis, ankylosing spondylitis, psoriatic arthritis, reactive arthritis, and gout. However, the patient's symptoms of progressive lower back pain that is worse in the morning and improves with activity, heel pain, and acute eye symptoms, combined with…	Positive HLA-B27 antigen	Y	0		0
327	A 35-year-old woman arrives to the clinic complaining of progressive urinary leakage that has occurred for the past 1 year. At first, she would notice leakage only during athletic exercise, but now the incontinence occurs even when she laughs or coughs. The patient states that she goes to the bathroom more frequently to try to prevent ‚Äúwetting myself.‚Äù She wakes up once a night to urinate. Sh…	Urethral hypermobility	DR	The differential diagnosis for this patient includes stress incontinence, urge incontinence, overflow incontinence, and mixed incontinence. Stress incontinence is characterized by leakage of urine during physical activity, coughing, sneezing, or laughing, and is often seen in women who have had vaginal deliveries, which could cause weakening of the pelvic floor muscles. Urge incontinence is chara…	Stress incontinence	Y	0		0
330	An 8-year-old boy is brought to the physician because he has excessively dry skin. His mother says that he has had dry, scaly skin since he was 6 months old. She says it is worse in winter and better in summer. There is no associated itching, redness, or discharge. Examination reveals generalized fine scales with coarse skin all over the body, except in the skin creases of the neck and in the cub…	Ichthyosis vulgaris	DR	The differential diagnosis for a child with dry, scaly skin includes: ichthyosis, atopic dermatitis, psoriasis, and seborrheic dermatitis. Atopic dermatitis often presents with itching, redness and dry skin which is not present in this case. Psoriasis often presents with red, scaly patches particularly at the knees, elbows, scalp, and trunk, and is often associated with a positive family history.…	Ichthyosis vulgaris	Y	0		0
331	A 29-year-old woman, gravida 3, para 2, at 24 weeks' gestation comes to the emergency department because of vaginal bleeding and mild pelvic pain for 2 hours. Her current pregnancy was achieved by means of in vitro fertilization due to azoospermia in her partner. Prenatal course has been uncomplicated with regular prenatal visits. After a period of having avoided sexual intercourse during her ear…	Cervical trauma	DR	The differential diagnoses for this pregnant patient with vaginal bleeding could include placental abruption, placenta previa, vasa previa, cervicitis, cervical polyp, or cervical cancer. In this case, the ultrasound shows a placenta located at the fundal end of the posterior uterine wall, which excludes placenta previa (where the placenta covers the cervix) and vasa previa (where fetal blood ves…	Cervical trauma	Y	0		0
349	A 38-year-old woman is brought to the emergency department because of three 1-hour episodes of severe, sharp, penetrating abdominal pain in the right upper quadrant. During these episodes, she has had nausea and vomiting. She has no diarrhea, dysuria, or hematuria and is asymptomatic between episodes. She has hypertension and hyperlipidemia. Seven years ago, she underwent resection of the termina…	Choledocholithiasis	DR	The differential diagnosis for this patient includes: biliary colic, cholecystitis, choledocholithiasis, cholangitis, pancreatitis, and peptic ulcer disease. Her history of recurrent severe, sharp, penetrating abdominal pain in the right upper quadrant, along with her history of Crohn's disease and terminal ileum resection, increases her risk for gallstones due to the alteration in bile salt abso…	Choledocholithiasis	Y	0		0
351	An otherwise healthy 29-year-old man presents to his family physician with a slowly growing left neck mass for the past 5 weeks. He denies fever or recent upper respiratory tract infections. His temperature is 37.1¬∞C (98.7¬∞F), the blood pressure is 115/72 mm Hg, and the pulse are 82/min. On examination, a 4-cm (1.5 in), firm, non-tender mass is detected on the mid-left neck. Excisional biopsy o…	Cyclophosphamide	DR	The differential for this patient includes urinary tract infection (UTI), kidney stones, bladder or kidney injury, renal cell carcinoma, glomerulonephritis, and side effects of chemotherapy. UTI and kidney stones are typically associated with pain, fever, or dysuria, which this patient doesn't report. Bladder or kidney injury and renal cell carcinoma are unlikely given the patient's history and o…	Chemotherapy-induced hemorrhagic cystitis	Y	1	(1) kidney injury can definitely happen after chemo.	0
371	A 30-year-old woman presents to the physician because of ongoing diarrhea for the past 1 month. She reports that diarrhea has been intermittently present for the past month. The stool is often loose and associated with blood and lower abdominal pain. She denies any recent travel history, and she works at a nursing home as a caretaker. She is not currently on any medications. Clinical examination …	Crohn‚Äôs disease	DR	The differential for this patient includes infectious colitis (due to organisms like Shigella, Salmonella, Campylobacter, etc.), Crohn's disease, Ulcerative colitis, and ischemic colitis. Given her occupation in a nursing home, one could also consider Clostridium difficile infection, although the absence of antibiotic exposure makes it less likely. The presence of bloody diarrhea suggests an infl…	Ulcerative Colitis	N	0		0
372	A 45-year-old man presents to the emergency department after being stabbed 12 times in various parts of his body. Paramedics report extensive blood loss at the scene where he was found. Due to his Glasgow Coma Scale score of 3, an endotracheal airway and large-bore access are secured prior to arrival. He is aggressively resuscitated with a massive transfusion protocol as the operating room is pre…	Cardiac tamponade	DR	The differential for this patient includes hypothermia, massive hemorrhage, septic shock, cardiogenic shock, tension pneumothorax, or neurogenic shock. The fact that this patient remains hypotensive with low ScvO2 despite adequate resuscitation and no active bleeding points towards a non-hemorrhagic cause of shock. Given that he was stabbed multiple times and his pulse is 80/min (which is relativ…	Neurogenic shock	N	0		1	Doesn't low ScvO2 suggest cardiogenic or tamponade? Although I agree that HR is low for most causes of shock except neurogenic)
376	A 45-year-old African-American woman comes to the physician after an episode of hemoptysis. Over the past 8 months, she has had a nonproductive cough, fatigue, and a 9-kg (20-lb) weight loss. She drinks a glass of wine every night and does not smoke. She has a history of hypertension and osteoarthritis. She does not take any medications. She has never traveled out of the country. She works as an …	Adenocarcinoma of the lung	DR	The differential diagnoses for a lung nodule with irregular borders in this patient could include infectious diseases like tuberculosis or fungal infections, autoimmune conditions like sarcoidosis or rheumatoid nodules, benign tumors, or malignancy like lung cancer. Given her demographic, lack of travel history, and no exposure to certain environmental factors, tuberculosis and fungal infections …	Lung cancer	Y	0		0
380	A 17-year-old girl is brought to the physician because she has not attained menarche. There is no personal or family history of serious illness. She is 168 cm (5 ft 5 in) tall and weighs 63 kg (139 lb); BMI is 22.3 kg/m2. Examination shows normal breast development. Scant axillary hair is present. Abdominal examination shows a firm, nontender left inguinal mass. Pelvic examination shows a blind v…	Androgen insensitivity	DR	The differential for this patient includes: Turner syndrome, Androgen Insensitivity Syndrome (AIS), Mullerian agenesis, and gonadal dysgenesis. Turner syndrome can usually be ruled out by the presence of normal height and absence of other phenotypic features. Mullerian agenesis would typically result in normal development of secondary sexual characteristics, including axillary hair, but with a bl…	Androgen Insensitivity Syndrome	Y	0		0
381	A 68-year-old man presents with a 6-month history of worsening fatigue and weight loss. He is especially concerned about a recent episode in which he noticed a blurring of his vision and headache; he also notes that his ‚Äúmemory is not as good as it used to be,‚Äù which his wife confirms. Physical exam is notable only for pallor and general weakness. Laboratory studies reveal anemia as well as a…	Waldenstrom‚Äôs macroglobulinemia	DR	The differential diagnosis for this patient could include multiple myeloma, Waldenstrom's macroglobulinemia, and some forms of non-Hodgkin lymphoma. The patient's presentation includes fatigue, weight loss, blurring vision, and memory loss, which can be symptoms seen in multiple conditions, including malignancies. However, the laboratory findings give more specific clues. The patient has anemia a…	Waldenstrom's macroglobulinemia	Y	0		0
					total	false arguments		Rationales w a false argument	Percentage
				N	11	18	0.818182	7	0.636364
				Y	89	20	0.11236	16	0.179775
